# Supplementary material for: Linking gene dynamics to vascular hyperplasia – Toward a predictive model of vein graft adaptation
Source: PLoS One. 2017 Nov 30;12(11):e0187606. doi: 10.1371/journal.pone.0187606 (PMC5708843; doi:10.1371/journal.pone.0187606)
Supplement: S1 Data — The temporal dynamic of gene expression is reported gene by gene and graft by graft. In the main Excel sheet “All Genes_All Cluster” column A and B individuate the IPA symbol for the single gene, column C indicates the cluster the gene belongs to, columns D-G mark if the gene impact a specific cellular events, column H indicates the area of activity of the gene, columns I-L correspond to different grafts tested in absence of flow, columns M-BS correspond to the gene expression level for the single graft, at the specific time point in a specific shear condition among the ones previously described. The sheet “All Genes_All Clusters_SORTED 1” corresponds to the list of genes sorted by clusters and with mean values associated. The sheet “MeanTrend_ALLClusters_SORTED1” corresponds to the mean trend of all clusters. The sheet “Mean Trend ALL cluster sorted2” corresponds to the mean trend of all clusters sorted by cellular events of impact. (XLSX) [file pone.0187606.s011.xlsx]

## Sheet: All Genes_All Clusters
Affy ID	Symbol IPA	Cluster	Proliferation	Death	Matrix	Movement	Location	Normal	Normal	Normal	Normal	Normal	HIGH	HIGH	HIGH	HIGH	LOW	LOW	LOW	LOW	HIGH	HIGH	HIGH	HIGH	HIGH	LOW	LOW	LOW	LOW	HIGH	HIGH	HIGH	HIGH	HIGH	LOW	LOW	LOW	LOW	LOW	HIGH	HIGH	HIGH	HIGH	HIGH	HIGH	LOW	LOW	LOW	LOW
													0.08	0.08	0.08	0.08	0.08	0.08	0.08	0.08	1	1	1	1	1	1	1	1	1	14	14	14	14	14	14	14	14	14	14	28	28	28	28	28	28	28	28	28	28
A1BG	A1BG	15					Extracellular Space	6.33885	6.48818	6.27078	6.19713	6.65434	6.59663	6.15917	6.2952	6.37743	6.50986	6.50836	6.25274	6.27732	6.48197	6.4938	5.99651	6.50466	6.88908	6.36993	6.66607	5.24776	6.53257	6.40314	6.24336	6.29193	6.39321	5.89809	6.69656	6.33622	6.68344	6.52932	6.77657	6.20266	6.36089	6.43859	6.21266	6.30375	6.31873	6.46474	6.31556	6.34893	6.43503
A2M	A2M	15	P	D	MM	M	Extracellular Space	4.11333	4.25351	3.90116	4.34414	4.06883	4.127	4.26757	4.34636	4.07335	4.28005	4.13184	4.23511	4.15349	4.05563	4.38237	4.21737	4.31235	4.21354	4.0326	4.20622	4.46131	4.43865	4.12277	4.04739	4.10949	4.39491	4.24152	3.88941	3.91481	4.21007	4.37838	4.37577	3.9084	3.88724	4.06518	4.0499	3.92288	4.04673	4.10742	4.03715	3.8174	3.9163
A2ML1	A2ML1	12					Cytoplasm	5.96179	5.98733	5.99627	6.02512	6.17936	6.37513	6.14189	6.30093	6.13649	6.38324	6.10427	5.87272	5.97557	6.05393	6.27813	5.87503	6.21861	5.95245	6.20508	6.32757	5.39376	6.12049	6.13998	6.24014	6.06416	6.00485	5.848	6.13132	6.11036	6.12828	6.21681	6.30641	5.75548	6.10448	6.03068	5.96334	5.95093	6.19113	5.95318	5.93557	5.97375	6.07634
A4GALT	A4GALT	16		D			Cytoplasm	6.01344	6.16506	6.24289	6.13738	6.21012	6.11717	5.95109	6.17906	5.86199	6.18151	5.96998	5.89244	5.74224	6.01975	5.88663	5.54579	5.28213	6.02337	6.02607	6.10302	5.50864	5.92358	5.90027	5.97354	5.7628	6.05854	5.79743	5.86447	6.19917	6.17714	6.3317	6.2074	5.99438	6.09207	6.22456	5.76547	6.05341	6.25995	6.30899	6.03122	6.13893	6.01435
AADAC	AADAC	2					Cytoplasm	4.21362	4.16439	4.949	4.08619	4.1735	6.25476	6.52853	7.15015	6.28447	5.99179	5.5967	5.96498	6.04084	5.50105	4.93747	5.26053	4.58685	5.44562	5.91428	4.89979	6.03106	5.54768	5.50703	5.36201	5.09951	4.8243	4.98465	4.91677	5.63619	4.46656	4.45486	4.93188	5.22602	5.36548	5.44463	5.32419	4.96665	5.37609	5.15575	5.205	5.5037	5.02966
AADACL2	AADACL2	16					Other	7.14502	7.27536	7.26966	7.21849	7.28765	7.15234	7.28861	7.24612	7.35741	7.25096	7.17726	7.33389	6.58815	6.99991	6.95564	7.24959	7.1569	7.75837	6.868	6.94265	7.5871	7.20148	6.37175	6.79121	7.21312	7.22758	7.03724	6.93403	6.8733	7.16083	6.9455	7.23867	6.88872	6.8512	6.82478	6.21577	6.99622	6.82061	6.94157	6.98411	6.90905	6.84119
AADACL3	AADACL3	15					Other	3.39654	3.81429	3.28548	3.53617	3.32982	3.03293	3.36616	3.37255	3.5527	3.88663	3.01754	3.76637	3.46731	3.24234	3.45376	3.38462	3.52837	3.93612	3.05061	3.43119	3.7258	3.323	3.10979	3.31319	3.18654	3.39146	3.6455	3.29434	3.3829	3.50154	3.58625	3.91816	3.28017	3.15554	3.29022	3.12723	3.11294	3.11022	3.12813	3.29285	3.23801	3.23674
AADACL4	AADACL4	12					Other	5.29054	5.58881	5.35739	5.09906	5.31648	5.53756	5.30407	5.79379	5.49114	5.62754	5.1527	5.50053	5.57305	5.50414	5.92639	5.74727	5.52	5.41882	5.33389	5.50118	6.65389	5.89875	5.7709	5.57037	5.80944	5.2532	5.94488	5.59756	5.37809	5.58743	5.43901	5.41527	5.18633	5.40744	5.66756	5.73913	5.52299	5.54569	5.56816	5.22121	5.25602	5.23583
C20orf4	AAR2	12					Other	7.43149	7.42107	7.23332	7.35168	7.26052	7.35216	7.26629	6.97661	7.6407	6.93436	7.33119	7.0488	7.16007	7.78682	6.95026	7.25083	7.4346	7.07332	8.06429	7.64709	6.44351	7.51757	7.12727	7.24985	7.15903	7.6617	7.46314	8.00174	7.61089	7.31167	7.61737	7.82588	7.45938	7.68849	7.32546	6.91487	7.47234	7.23922	7.49941	7.12243	7.61972	7.37823
AARS	AARS	16	P	D			Cytoplasm	5.24499	5.19225	5.22998	4.98294	5.18062	5.06004	5.32145	5.32422	5.31033	4.66562	4.85095	5.48409	4.97817	5.00672	4.91413	4.76452	4.81939	5.05212	4.93568	5.16328	4.34576	4.70389	4.75568	4.83272	5.03572	4.98538	5.10346	4.97093	4.72382	4.99011	5.34282	5.05673	4.86124	4.87933	5.24151	4.72209	4.88835	5.10238	4.86851	4.84843	4.97065	5.08044
AARS2	AARS2	16					Cytoplasm	6.47917	6.18821	6.38409	6.5532	6.43162	6.33745	5.77091	6.08186	6.14514	6.49533	6.53534	5.97092	5.77789	6.76334	6.12691	6.17014	6.59576	6.96361	6.58867	6.85397	5.33932	6.47379	6.25812	6.19229	6.4453	6.80958	6.3584	6.65591	6.24668	6.50311	6.98526	6.72435	6.14085	6.25358	6.31033	6.00502	6.20147	5.98122	6.47857	5.88991	5.89601	6.29978
AARSD1	AARSD1	24					Other	6.98779	6.65183	6.50101	6.88499	7.06117	6.51998	6.19871	6.32439	6.74922	6.58974	6.8108	6.19948	6.4519	7.15967	6.52843	7.01347	7.07737	6.75461	6.9569	7.23603	6.97624	6.82981	6.58792	6.84721	6.68568	6.59711	6.91129	7.03448	7.2004	6.86019	6.83446	6.84872	6.63254	6.68179	6.70261	6.41075	6.75257	6.91384	6.86435	6.60904	6.81537	6.70866
AASDH	AASDH	15					Other	5.10459	5.25434	5.05928	4.92441	5.15209	5.05252	4.82414	5.0037	5.09292	5.07909	4.96523	5.02898	4.81899	5.11814	4.74398	4.63472	4.8235	5.17647	5.07959	5.16488	5.36113	5.03914	4.95737	4.92344	5.07242	5.05385	5.33754	4.97971	4.92113	4.82508	5.20546	5.07151	4.88301	4.85702	5.12307	4.76684	4.98743	5.20232	4.79381	5.01821	5.06891	4.84448
AASS	AASS	12					Cytoplasm	4.48805	4.49627	4.60234	4.78194	4.80149	4.76078	4.91918	4.98418	4.51017	4.82775	4.51289	4.66021	4.92568	4.70322	5.02715	4.47621	5.03387	4.63258	4.63063	4.80275	5.65835	4.72546	4.586	4.77402	4.42696	4.88315	5.09937	4.32315	4.66284	4.98742	4.56423	4.19836	4.62616	4.50908	4.73531	4.91379	4.64977	4.67139	4.58989	4.49676	4.52481	4.58796
AATK	AATK	15		D			Cytoplasm	6.14439	5.53241	5.53624	5.73143	5.63015	5.95274	5.57033	5.60005	6.14227	5.60208	5.86913	5.60107	5.77071	5.43242	5.51702	5.37229	5.18468	5.71675	5.60575	5.76844	5.66326	5.75596	5.39803	5.87074	5.63862	5.96102	5.53527	5.3818	5.69713	5.2346	5.86523	5.6698	5.27207	5.36436	5.64093	5.42862	5.45357	5.82453	5.68716	5.15332	5.32827	5.47542
ABCA1	ABCA1	15		D	MM	M	Plasma Membrane	6.26698	5.91893	6.52952	5.75397	5.62388	6.60798	6.68234	6.17873	6.37039	6.2369	5.96558	6.48669	5.81172	6.42714	6.03416	6.74129	5.98185	6.60448	6.36649	6.00883	5.83006	6.56576	5.26085	5.70057	6.00337	6.17932	6.15684	6.24819	5.69958	5.97037	5.85105	5.55396	6.18263	6.09312	5.79473	5.53599	6.05135	5.45751	5.81425	5.60971	5.84272	6.07362
ABCA10	ABCA10	15					Other	5.05066	5.21116	4.97878	4.75708	5.16088	5.06194	5.52361	5.31164	4.75375	5.36498	4.83004	5.38508	5.2051	4.75912	4.85362	5.04051	4.44431	4.77723	4.83192	5.2261	4.7352	4.86025	5.54278	5.21095	5.24531	5.10762	5.18671	4.99377	4.78273	5.32557	5.18788	4.93799	5.0102	4.78096	5.05719	5.2742	4.67415	5.22879	5.0783	4.94831	4.85304	5.06775
ABCA12	ABCA12	15					Plasma Membrane	3.52655	3.5692	3.32998	3.45062	3.56172	3.53348	3.50055	3.56191	3.52671	3.37379	3.43513	3.47467	3.46244	3.46139	3.59781	3.44297	3.18293	3.42066	3.17081	3.19458	4.03635	3.55721	3.6508	3.37293	3.3364	3.69721	3.63268	3.32966	3.47518	3.34929	3.49264	3.46695	3.453	3.27922	3.44163	3.71531	3.54952	3.33336	3.38148	3.51018	3.32837	3.60357
ABCA13	ABCA13	12					Extracellular Space	4.51006	4.87844	4.86675	4.71075	4.80602	4.78579	4.92856	4.925	4.7414	5.05478	4.81267	4.93321	4.71586	5.07345	4.98944	4.43861	4.58922	4.76352	4.78323	4.84042	4.88914	4.81764	4.94751	4.73247	4.7291	4.93116	4.91582	4.87209	4.7759	4.87463	5.03552	4.96368	4.63045	4.63018	4.78384	4.89354	4.58479	4.7533	4.72783	4.56349	4.65048	4.58051
ABCA2	ABCA2	8					Plasma Membrane	5.11528	5.23576	5.26469	5.23989	5.23213	5.61467	5.78151	5.43232	5.68325	5.52472	5.54286	5.55028	6.2394	5.41539	6.78005	5.38152	5.13166	5.52655	5.48137	5.82499	4.99289	5.42829	6.60673	5.52904	5.68193	5.35117	5.37295	5.45486	5.30883	5.8714	5.54641	5.5919	5.37893	5.47168	5.32705	6.84147	5.31554	5.69563	5.40458	5.4805	5.3593	5.32277
ABCA3	ABCA3	15		D			Plasma Membrane	6.52166	6.53339	6.28281	6.58149	6.58427	6.50741	6.31714	6.43385	6.29703	6.60595	6.4437	6.33616	6.20386	6.59742	6.30403	6.51932	6.511	6.56141	6.62753	6.84561	6.22782	6.47815	6.27301	6.54136	6.43653	6.80123	6.40689	6.62808	6.38638	6.62305	6.68492	6.75308	6.38024	6.42478	6.40928	6.31676	6.43598	6.44515	6.3892	6.32008	6.31032	6.45978
ABCA4	ABCA4	12					Plasma Membrane	4.04465	4.11494	3.87683	3.82732	4.45219	4.57992	4.30869	4.12311	4.16808	3.86087	4.11881	4.39888	4.57416	4.27253	4.23668	3.74041	3.81833	4.67446	4.09569	4.20922	5.21396	4.25757	4.10477	4.30777	4.05286	3.66437	3.98554	4.12383	3.89853	3.91341	4.28188	3.74956	3.97549	3.92567	3.83264	4.14023	3.93286	4.26348	3.57947	4.06489	3.93381	3.70003
ABCA5	ABCA5	12					Plasma Membrane	3.70265	3.65459	3.64029	3.72268	3.55612	3.96844	3.80366	4.39629	3.98479	4.23241	3.60114	4.22864	4.2797	3.82281	4.38758	3.84225	4.07423	3.66689	3.77618	3.76475	4.57176	3.67137	4.23205	3.88483	3.90043	3.57675	3.74891	3.66808	3.64537	4.09109	3.76975	3.86571	3.70968	3.72058	3.62184	4.18585	3.45952	3.73294	3.55476	3.94661	3.71741	3.82464
ABCA6	ABCA6	10					Plasma Membrane	3.19764	2.98763	3.33793	3.27457	3.148	3.96437	3.27536	3.38266	3.88886	3.19956	3.21254	3.65144	2.96444	3.03244	2.93874	3.52774	3.71142	3.22148	2.77014	3.21906	4.53084	3.74044	3.96455	3.77643	4.41588	4.57715	4.27222	4.20399	3.46005	3.52595	3.39763	3.0366	3.92973	4.19133	4.81852	3.61161	3.89841	3.30047	3.39896	3.30493	4.71894	4.11001
ABCA7	ABCA7	15			MM		Plasma Membrane	4.35271	4.55126	4.40139	4.54753	4.40517	4.39249	4.53852	4.79381	4.43033	4.25997	4.4745	4.62061	4.27889	4.28435	4.81953	4.3091	4.0357	4.19529	4.21952	4.43493	5.06728	4.54464	4.42495	4.43219	4.31253	4.21659	4.65253	4.15532	4.49827	4.4748	4.5386	4.48855	4.15592	4.16532	4.36489	4.35926	4.24621	4.32218	4.20954	4.20165	4.22499	4.30247
ABCB4	ABCB4	12	P	D		M	Plasma Membrane	5.08332	5.39688	5.01574	5.08803	4.84512	5.48979	4.91459	5.17535	5.54233	5.24424	5.45562	5.38824	5.05309	5.21693	4.54337	5.43938	4.80799	5.61367	5.95274	5.7324	5.56076	4.64745	4.95179	5.10646	4.62382	5.54637	5.3638	5.22271	5.18369	4.79509	4.2923	5.14449	5.9306	5.60161	5.66158	4.78384	5.03369	5.2879	5.07758	5.34865	5.4517	5.16205
ABCB5	ABCB5	15	P				Plasma Membrane	3.65538	4.02687	4.08087	3.78164	4.46973	3.88638	3.84915	3.86305	4.39663	4.00915	4.14969	4.17129	3.82152	3.7513	3.86527	3.72973	3.89376	4.67663	3.69612	3.88742	5.26921	3.82152	3.86566	3.89106	4.178	4.5091	4.00419	3.72341	3.94796	3.95217	4.21968	4.25196	3.87724	3.72701	3.81671	3.76546	3.83986	3.96623	3.66342	3.7551	3.84918	3.97759
ABCB6	ABCB6	15	P	D			Cytoplasm	4.34119	4.41468	4.25494	4.10397	4.36466	4.55136	4.23415	4.3632	4.59869	4.48032	4.46938	4.5764	3.88038	4.46651	4.22546	3.8834	4.26695	4.59254	4.04435	4.3051	4.61437	4.10817	3.98968	4.13414	4.03929	4.2769	4.47519	4.48715	4.25449	4.5051	4.41053	4.29527	3.86352	4.17066	4.18718	4.11086	3.99122	4.17504	4.43341	4.56704	4.18234	4.25349
ABCB8	ABCB8	18		D			Cytoplasm	5.86272	5.85077	6.12432	6.09029	6.38562	6.24007	5.64045	5.72022	5.48692	5.95353	5.76837	5.9343	5.65839	6.50348	6.12299	6.8173	6.55314	6.26605	6.33072	6.76983	4.9866	6.21612	5.91093	6.07219	6.05697	6.29907	5.83912	6.37304	6.21124	6.22831	6.29091	6.24538	6.1365	6.04324	5.85076	5.82613	6.13868	5.92297	6.17328	5.6742	6.02595	6.1996
ABCC1	ABCC1	15	P	D		M	Plasma Membrane	4.36717	5.32692	4.57479	4.02939	5.24955	4.22733	4.96567	5.26349	4.39106	5.05038	4.29817	5.20459	4.75559	4.77359	4.91957	4.91488	5.00892	4.93927	4.78198	4.46546	5.19368	5.23552	4.4017	4.26233	5.15755	5.44151	5.44618	4.31168	5.0975	5.12906	5.08912	4.52726	4.28859	4.46203	4.50235	5.21487	4.53698	4.659	4.82685	4.64146	4.46254	4.41226
ABCC10	ABCC10	15		D			Plasma Membrane	6.21625	6.20849	6.39804	6.38693	6.3223	6.31252	6.25662	6.38652	6.14462	6.33781	6.55895	6.32689	6.2468	6.39411	6.30711	6.25999	6.36492	5.85775	6.12233	6.4249	5.57503	6.238	6.42793	6.07954	6.09182	6.21232	6.4387	6.20365	6.20366	6.33115	6.28513	6.25552	6.02161	6.09993	6.15121	6.46662	6.17038	6.2884	6.29581	6.21171	6.03332	6.03363
ABCC12	ABCC12	16					Cytoplasm	4.63846	4.43816	4.5112	4.41989	4.55626	4.7678	4.18765	4.52234	4.5023	4.21659	4.52311	4.56366	3.91709	4.12745	4.28436	4.11419	4.07649	4.38034	4.01398	4.61331	4.5638	4.0707	4.49041	4.36825	4.47276	4.41371	4.29608	4.50797	4.48334	3.7862	4.53827	4.12978	3.98045	4.37228	4.06575	4.10305	4.44503	4.47985	3.92118	4.28074	3.97756	4.5255
ABCC2	ABCC2	15	P				Plasma Membrane	5.59337	6.17594	5.64901	5.75131	5.56818	5.62546	5.62434	5.66781	5.70597	5.63183	5.56155	5.74985	5.58233	5.71627	5.64828	5.49127	5.50538	5.45695	5.55463	6.14133	4.53436	5.56985	5.61366	5.46036	5.71683	5.65849	5.84701	5.59811	5.60902	5.89543	5.98987	6.10767	5.50271	5.43483	5.38715	5.56728	5.73372	5.57351	5.77706	5.62546	5.38475	5.84417
ABCC3	ABCC3	14	P	D			Plasma Membrane	5.82586	5.89819	5.79011	6.06012	5.92924	5.85959	5.9747	5.48865	5.62149	5.77993	5.6118	5.29043	5.57879	6.30343	5.83092	6.01136	5.87431	5.90522	6.24204	6.26798	5.27127	6.33439	6.09097	5.96919	6.23437	5.94927	6.06128	6.19382	5.93829	5.98969	5.919	6.00124	6.01675	6.10129	6.06928	6.02485	6.00271	5.95069	5.95321	5.99687	5.8952	6.05682
ABCC4	ABCC4	14	P	D		M	Plasma Membrane	5.66257	5.93923	5.87312	5.76017	5.83484	6.11491	5.69451	5.51384	5.98387	5.76216	5.82971	6.59362	6.14411	6.17212	5.462	5.76974	5.69396	6.12364	6.02104	5.84986	5.28389	6.00329	6.32048	6.49486	6.46807	5.732	6.04792	5.81429	6.45167	6.23474	5.91426	5.67011	6.05016	6.0064	6.4323	5.48344	5.73959	6.23656	5.78832	6.13528	6.13245	5.80586
ABCC5	ABCC5	12	P	D			Plasma Membrane	6.16823	6.2188	6.02735	6.04872	6.12724	5.91609	5.90698	5.40902	6.01897	5.73349	6.11628	6.01188	5.89237	6.00896	5.88564	5.90278	5.99185	4.95122	6.33011	5.99153	5.91291	6.16516	5.99196	6.42162	6.06261	6.24124	6.31895	6.41456	6.57988	6.03382	6.44612	6.0006	6.18455	6.11583	6.35005	6.14331	6.19339	6.33183	6.32232	6.33363	6.25723	6.13124
ABCC6	ABCC6	15		D			Plasma Membrane	5.31663	5.47661	5.12083	5.27309	5.38518	5.45363	5.58403	5.49753	5.36988	5.78825	5.51392	5.28919	5.2464	5.2307	5.44886	5.30767	5.32922	5.73229	5.20206	5.58159	4.89346	5.63997	5.39742	5.28229	5.29181	5.39217	5.42616	5.19208	5.43988	5.4347	5.38102	5.44127	5.06657	5.16515	5.39909	5.17828	5.14415	5.40913	5.1731	5.05011	5.03631	5.20438
ABCC8	ABCC8	12		D			Plasma Membrane	3.48075	3.33258	4.15367	3.3897	4.26341	4.32888	4.308	3.52488	4.21989	4.4462	4.11695	4.14445	3.84801	4.09874	4.1506	3.65693	3.13025	3.96374	4.02122	4.05733	4.28118	4.02693	3.52214	3.92956	3.71723	4.32635	4.14517	3.61819	3.64857	4.0974	3.89399	4.25593	3.94448	3.45718	3.94145	3.7219	3.61871	4.06911	4.26654	3.69536	3.6462	3.92862
ABCC9	ABCC9	15	P				Plasma Membrane	7.48775	7.45544	7.31841	7.40666	7.48574	7.24291	7.48802	7.42439	6.98014	7.16911	7.1028	7.7869	7.8965	6.98685	7.76006	7.09984	7.03651	6.95934	7.03324	7.58195	7.33398	7.23424	7.33318	7.30366	7.23807	7.18013	7.38933	7.21186	7.21436	7.30548	7.16323	7.11459	7.40844	7.27329	7.34948	7.63225	7.52551	7.34141	7.39036	7.36566	7.34883	7.41747
ABCD1	ABCD1	21					Plasma Membrane	6.68094	6.50909	6.81639	6.90792	7.13364	6.789	6.36363	6.32661	6.49326	6.53744	6.46643	6.04457	6.02216	6.79233	6.0881	6.439	6.74075	7.05909	6.37015	6.84797	6.30931	6.68828	6.0803	6.33914	6.20717	6.90137	6.55048	6.78098	6.567	6.71304	6.91278	7.13716	6.27084	6.49743	6.36044	6.12649	6.49854	6.49486	6.65206	6.27998	6.43203	6.43573
ABCD2	ABCD2	8		D			Cytoplasm	11.5125	11.7849	11.6684	11.2829	11.4714	11.3906	11.9986	12.0373	11.2763	11.3823	11.4078	12.2553	12.2297	11.0932	12.0338	11.2987	11.4642	11.2934	11.4494	11.1431	11.5415	11.5487	12.1882	12.1828	12.1792	11.2235	11.62	11.4004	11.668	11.7489	10.5098	11.4015	12.0458	12.0372	11.8795	12.2613	11.9236	12.0868	11.458	12.078	12.0606	11.8838
ABCD3	ABCD3	15					Cytoplasm	3.91543	4.18105	3.98037	4.05149	4.02751	3.95666	3.92461	4.02373	3.94145	4.00391	3.81783	3.7892	3.91358	3.78008	3.98833	3.80378	3.85152	4.08169	3.72327	3.8495	4.75578	3.93666	4.03002	3.83952	3.88581	4.0767	4.01628	3.91853	3.83731	3.94306	4.18388	4.13467	3.78734	3.65583	3.78427	4.02078	3.77165	3.89284	3.73401	3.91665	3.80359	3.84622
ABCD4	ABCD4	8					Cytoplasm	5.72247	5.48032	5.82042	6.06129	5.74377	6.16996	5.98142	6.0331	6.02	6.13862	5.90549	6.18034	5.84844	6.02919	5.96889	6.00438	6.14026	6.5043	6.00983	6.22556	5.56444	6.17715	5.87974	5.95586	5.9794	6.31437	6.00217	6.33235	5.80046	5.89134	6.25362	6.16032	6.12	6.04901	6.04849	5.98871	5.93789	5.99755	6.11412	5.81924	6.17912	6.00471
ABCF1	ABCF1	12					Cytoplasm	5.62416	5.55176	5.63254	5.38177	5.8713	5.20282	5.80711	5.93226	5.81494	5.78516	5.92866	5.90779	5.87364	5.34208	5.56168	5.97305	5.84472	6.36148	5.93161	5.54534	5.42581	5.82448	5.68074	5.98654	5.74072	5.64275	5.59941	5.73213	5.99437	5.46799	6.11791	5.78131	5.68548	5.55133	5.67651	5.51726	5.67069	5.91425	5.88621	5.70422	5.52934	5.75836
ABCF2	ABCF2	20					Cytoplasm	7.79166	7.67983	7.8917	8.1748	7.82789	8.44581	8.00202	7.72288	8.74625	7.9413	8.52335	7.49055	8.02038	9.41832	8.06709	9.36577	9.50463	9.05232	9.92765	9.25661	8.94969	9.12345	8.18355	8.1438	7.93157	8.44317	8.27921	8.96256	8.54039	7.73897	8.45094	8.03781	8.31318	8.58767	8.42142	7.73768	8.29799	8.12699	8.47802	8.23894	8.59461	8.30268
ABCF3	ABCF3	24					Other	8.60743	8.61148	8.42375	8.48519	8.22811	7.79876	8.00587	7.69642	8.27718	8.0615	8.11907	7.4666	7.68811	8.55969	7.54752	8.00875	8.40732	8.17162	8.75953	8.34353	6.98541	7.87872	8.15602	8.44583	8.35967	8.48854	8.45788	8.84876	8.7989	8.22686	8.17233	8.32329	8.17772	8.28375	8.01511	7.50155	8.53298	8.24112	8.31437	8.1171	8.28215	8.53021
ABCG2	ABCG2	22	P	D			Plasma Membrane	8.45984	8.49347	8.83642	8.64144	8.10263	7.36901	7.03264	7.33047	7.72309	6.65547	7.77672	8.06619	8.17644	7.48801	6.78868	6.75082	7.47898	7.47159	7.62565	7.70434	6.6491	6.15104	7.12989	8.46977	7.96271	8.18875	8.31759	8.13131	8.58193	7.36994	7.50717	7.13771	8.98402	9.02443	8.50141	7.77003	8.67571	8.44436	8.50172	8.32614	8.78467	8.41396
ABCG4	ABCG4	15					Plasma Membrane	4.62548	4.7173	4.9032	4.7878	4.65341	4.83807	4.4267	4.62152	4.46563	4.94667	4.82612	4.64041	4.31752	4.67731	4.3359	4.237	4.48486	4.43671	4.49307	4.74779	4.20103	3.95678	4.6342	4.73261	4.62084	4.71139	4.57783	4.78988	4.70941	4.83805	5.03176	4.81761	4.54667	4.65769	4.47039	4.39724	4.58839	4.8393	4.50972	4.44522	4.46213	4.81855
ABHD11	ABHD11	15					Cytoplasm	6.30254	6.40253	6.26485	6.53805	6.2884	6.41979	6.34569	6.073	6.06421	6.43384	6.24815	6.29956	5.76903	6.78695	5.67912	6.66542	6.58934	6.59027	6.41191	6.93848	5.61663	6.30634	6.22855	6.25537	6.38583	6.50984	6.3413	6.67598	6.44405	6.2205	6.71078	6.51227	6.21366	6.20992	6.17767	6.12622	6.27293	6.32014	6.419	6.46819	6.11205	6.31091
ABHD12B	ABHD12B	15					Other	5.6622	5.75568	5.05861	5.96613	5.86118	5.46196	5.94294	5.5699	5.3813	5.53705	5.6593	6.17517	5.56146	5.61737	5.80841	5.80634	5.33876	5.83167	5.52034	5.73928	6.38548	5.4061	5.40945	5.41887	5.64354	4.91522	5.53819	5.61208	5.45915	5.59472	5.4166	5.67066	5.39275	5.4874	5.70177	5.55805	5.55099	5.65919	5.48707	5.42208	5.16813	5.27277
ABHD15	ABHD15	12					Extracellular Space	6.57381	6.4192	6.65319	6.59674	6.5645	6.3464	5.92541	6.73775	6.46432	6.29699	6.4426	6.04802	6.16175	6.61315	6.23094	6.28617	5.93025	6.86432	6.44112	6.89307	6.91335	6.30309	6.53532	6.72573	6.71417	6.70726	6.64015	6.60773	6.77186	6.59941	6.91232	6.53209	6.76966	6.62674	6.56593	6.77381	6.46862	6.61552	6.73592	6.42902	6.51331	6.67858
BAT5	ABHD16A	16					Other	4.33318	4.64772	4.59614	4.93286	4.84998	4.05204	4.56322	4.53219	4.18038	4.96847	4.11132	4.57715	4.65564	4.22109	4.95363	4.27896	4.39593	4.86501	4.28443	4.5236	5.08352	4.10847	4.68471	4.42915	4.85108	4.39723	4.47226	4.19571	3.9941	4.42622	4.85788	4.09173	4.41877	4.32505	4.54922	4.66976	4.26083	4.39965	4.3918	4.27432	4.14184	4.46307
FAM108B1	ABHD17B	12					Other	8.0063	7.66777	8.2123	7.93644	8.03722	8.23712	8.2561	8.20973	8.78237	8.3795	8.55228	8.50324	8.27428	7.71662	8.24917	8.25769	7.97399	8.07292	8.12094	7.72769	7.97289	8.472	8.04061	7.94568	7.95204	7.49394	8.00343	7.84045	7.86062	8.26935	7.72115	7.17298	8.24043	8.26236	8.22819	8.24254	8.22182	7.98943	7.93203	8.26558	8.47257	8.03292
FAM108C1	ABHD17C	15					Other	7.1162	7.17672	7.0276	7.41997	7.18651	7.34265	7.07817	7.03103	7.37293	7.3876	7.52972	6.89162	6.87097	7.46908	6.84481	6.74407	7.35236	6.99688	7.22056	7.48438	6.81742	7.13634	7.07777	7.1075	6.9601	7.38805	7.19598	7.44329	7.01356	7.27699	7.48801	7.24504	6.80682	7.18144	7.25564	6.73339	6.92351	7.18465	7.12279	6.85078	6.94483	7.23691
ABHD3	ABHD3	20					Other	6.03078	5.95231	5.85635	5.88715	5.65476	5.95797	5.38748	5.47942	5.92181	5.34462	5.97444	5.85252	5.8542	7.01837	5.94503	6.73885	6.82127	6.49158	7.39739	6.51286	6.6444	6.11419	6.67378	6.51778	6.16657	6.60957	6.07403	6.63889	6.57579	5.59683	6.12132	6.27093	6.67183	6.54828	6.49657	6.10793	6.39432	6.17391	6.11414	6.1845	6.2818	6.61862
ABHD4	ABHD4	24					Other	9.83761	9.87496	9.78911	10.0213	9.67266	9.03979	8.99946	9.0327	9.30722	8.90001	8.96293	9.57281	8.75368	9.98319	8.29414	9.06841	8.53721	9.88749	10.0982	9.95395	8.89875	8.87297	9.50288	10.0001	9.50601	9.72185	9.86333	11.0485	10.2618	9.36618	9.77602	9.67123	9.92436	10.1882	9.67144	9.17628	9.9438	9.51476	10.0206	9.67092	9.99471	10.21
ABI1	ABI1	15	P		MM		Cytoplasm	4.75863	5.38363	5.04034	4.97256	5.14663	5.23264	4.84753	5.02129	4.83854	5.32678	5.15447	5.05125	4.92542	4.78474	5.03729	4.9821	4.90263	4.85154	4.75332	4.9499	4.73604	4.74754	5.13355	4.98348	4.76199	4.93424	4.91186	4.85439	4.79559	4.98707	4.99012	4.9575	4.78131	4.84252	4.99903	5.03379	4.79523	5.05521	4.85903	5.08317	4.78876	4.91159
ABI2	ABI2	16					Cytoplasm	4.85694	5.15267	5.02539	5.12276	4.94592	4.62109	4.87419	4.68118	4.88881	4.85368	5.18227	4.81076	4.60903	4.79862	4.61986	5.10294	4.78117	5.12175	4.82298	4.97065	5.19925	4.85567	4.64954	4.62913	4.79175	4.82392	4.80276	4.82454	4.76894	4.88793	4.93715	4.76423	4.75048	4.69702	4.71145	4.74286	4.85326	4.68263	4.84156	4.81742	4.99636	4.7976
ABL1	ABL1	16	P	D	MM	M	Nucleus	6.89859	6.74369	6.43658	6.87289	6.83773	7.18708	6.96005	6.65227	7.15713	7.45781	7.06677	6.816	6.31675	6.75029	6.32311	6.61477	6.61286	6.875	6.59752	7.17597	6.07427	6.86424	6.63411	6.73217	6.86671	6.63767	6.74986	6.73767	6.59004	6.86489	7.07641	6.92219	6.37411	6.53034	6.5733	6.20746	6.59568	6.67932	6.69791	6.59767	6.34512	6.63181
ABL2	ABL2	15	P	D	MM	M	Cytoplasm	5.21356	5.48254	5.03535	5.58781	5.46288	5.46462	5.51754	4.93354	5.54022	5.34336	5.86892	5.37128	5.27929	5.40946	5.24519	5.67093	5.53296	5.11776	5.56384	5.36651	5.305	5.3215	5.29249	5.39304	5.16172	5.56037	5.2027	5.25976	5.3112	5.12188	5.61025	5.27367	5.4466	5.33289	5.43813	4.80624	5.22871	5.23549	5.76109	5.35083	5.20706	5.23023
ABLIM1	ABLIM1	15				M	Cytoplasm	5.03964	5.10456	4.93859	4.8857	4.84281	4.70471	5.04465	5.09845	4.90201	5.05043	5.11428	5.24657	5.16647	4.78844	5.31455	5.11684	4.72649	5.08901	4.76311	4.96809	4.87564	4.97835	5.06759	4.93966	5.27499	4.7364	4.73636	4.71956	4.83781	4.81908	4.58907	4.96601	5.02654	4.79907	4.93477	5.08768	4.72289	4.8301	4.67843	4.97354	4.7989	4.76892
ABLIM3	ABLIM3	25					Cytoplasm	7.63681	7.21782	7.70866	7.37776	7.37379	6.47507	6.54003	6.0984	7.35361	6.51152	7.44637	6.55154	6.75186	6.36055	6.04973	6.4101	6.79016	5.96768	6.47123	6.38767	5.52277	6.0669	6.68376	7.77646	7.54337	7.4879	7.94155	7.22355	7.56766	6.98393	6.80948	6.31448	7.83687	7.52296	7.26823	6.97582	7.78562	7.71669	7.50174	6.93362	7.1589	7.38781
ABO	ABO	12	P	D			Plasma Membrane	5.09528	5.08133	4.76832	5.17715	4.95583	5.21897	5.03317	4.90572	4.9408	5.00911	5.09691	4.64085	4.97756	5.047	5.37036	4.83466	5.07425	4.98416	4.95407	5.37089	5.05715	4.74363	5.32402	5.08624	5.01695	5.1219	4.98259	5.18679	4.9893	5.04329	5.24883	5.31638	4.89704	4.97288	4.97116	5.18849	4.95955	5.16445	5.04687	5.03896	4.90725	5.06154
ABR	ABR	16				M	Cytoplasm	5.04693	5.14672	5.40314	4.78068	5.30835	4.73597	4.94983	4.67373	4.48448	5.43133	4.74296	5.39587	4.98451	4.66591	4.94158	5.2085	5.03296	4.97275	4.8513	5.17081	4.51966	5.23391	4.92661	4.73969	4.80014	4.98429	4.75321	4.95714	4.53255	5.05512	5.24087	4.78475	4.92062	4.69774	4.85327	4.98991	4.78664	4.98248	4.63756	4.90986	4.62559	4.75708
ABRA	ABRA	15					Cytoplasm	5.05987	5.37914	5.09461	5.05298	5.32727	4.96533	5.10047	5.44286	5.1771	5.59672	5.18874	5.45947	5.10004	4.87801	5.54871	5.13633	5.01746	5.36208	5.05658	5.32477	5.059	5.10591	5.22861	5.09533	5.47421	5.06214	5.21654	4.83922	5.23958	5.14225	5.43883	4.85795	5.31633	5.16559	4.99363	5.22371	4.95904	5.34001	5.19164	5.30993	4.96556	5.15498
ABT1	ABT1	15					Nucleus	5.80566	6.22043	5.99633	5.87806	5.98892	6.37183	6.0348	5.97232	5.97505	6.13027	6.0013	6.26144	5.62695	6.33033	5.90716	6.58146	6.62834	6.94707	6.28737	6.45375	5.48236	6.19191	5.88141	5.81472	5.6626	6.15933	5.80378	6.11811	5.56962	5.91472	5.82499	5.99519	5.73962	5.94826	5.80838	5.9483	5.71276	5.70306	5.89243	5.7009	5.84219	5.77715
ABTB2	ABTB2	12					Other	6.95232	6.97976	6.87071	7.03865	7.0304	7.56451	7.48365	7.19472	7.37327	7.79816	7.60804	7.22477	6.77673	7.37304	6.74368	7.27957	7.53207	7.36209	7.17316	7.45612	7.44612	7.41489	6.66607	7.00881	6.93376	6.89271	7.18444	7.3338	7.02161	6.97566	7.20354	7.4434	6.95886	7.05656	6.92504	6.77106	7.05055	6.9771	7.23811	6.8322	6.90728	7.25027
ACAA1	ACAA1	16					Cytoplasm	7.35617	7.70592	7.37019	7.53636	7.5143	7.7812	7.21933	7.29032	7.49578	7.48956	7.27688	7.37706	6.91698	7.6371	6.96504	7.19255	7.43401	7.85572	7.37002	7.84164	6.90447	7.33	7.33321	7.42418	7.00262	7.20399	7.40817	7.68494	7.1653	7.68354	7.42732	7.84135	7.31186	7.19594	7.34916	7.05196	7.27486	7.37243	7.4472	6.90481	7.33529	7.14446
ACAA2	ACAA2	27		D			Cytoplasm	5.64734	5.43248	6.12627	6.22571	6.27039	5.7456	5.50314	5.47954	5.29775	5.2064	5.20266	4.94951	4.63042	6.13587	5.34299	5.99962	6.63242	6.01721	6.08706	6.05644	5.33469	5.73109	4.83062	5.12988	6.01921	6.17011	6.29683	6.39722	5.59163	5.41377	5.71709	5.74783	5.57952	6.15446	5.56628	5.04117	5.92759	5.26813	5.51012	5.6355	5.86433	5.70441
ACACA	ACACA	21	P	D			Cytoplasm	7.50268	7.35655	7.10233	7.28312	7.1446	5.91281	6.24781	6.07124	7.44529	6.24563	6.98565	6.14777	6.41414	7.16842	5.8328	6.81279	7.16048	6.50507	6.981	6.41719	5.73154	6.77389	6.40385	6.86122	6.64414	6.81351	6.95082	6.98432	6.88565	6.95263	6.67044	7.08977	6.82796	6.77091	6.67821	6.14701	7.13508	6.72839	6.9035	6.61088	6.64013	6.9506
ACACB	ACACB	16			MM		Cytoplasm	6.07776	6.41493	6.43756	6.2502	6.16105	6.06316	6.31569	5.97692	6.27452	6.28138	6.33267	6.2389	5.9529	6.02869	6.09085	5.69333	6.19341	6.10783	6.03409	6.01085	5.90126	6.31658	5.98023	6.22497	6.14135	6.25161	6.35289	6.02156	6.21527	6.3314	6.25657	6.61452	6.19439	6.13579	6.08933	5.97057	6.08505	6.01095	6.2474	6.32696	6.09517	6.22029
ACAD10	ACAD10	15					Cytoplasm	6.11467	6.18744	5.99187	5.65683	5.98639	5.92068	5.81076	5.51882	5.69511	5.98841	5.69967	5.4707	5.73172	5.72279	5.8137	5.95708	5.8626	5.93125	5.86797	6.34168	5.85547	5.87057	5.62253	5.96549	5.9527	5.90279	6.23965	6.19029	5.99616	5.83857	6.02726	6.0946	5.96644	5.95038	5.9781	5.67028	5.78503	6.11638	6.06788	5.57524	5.95521	5.92737
ACAD9	ACAD9	14					Cytoplasm	6.08408	6.00497	6.03256	5.78046	6.3307	5.95656	5.67512	5.79963	6.25092	6.07831	6.37743	6.15243	5.99099	6.83301	6.1941	6.9516	6.94167	6.60801	7.32527	6.63395	6.2052	6.6315	5.95858	6.42952	6.22429	6.03859	6.5446	6.71693	6.427	6.1177	6.27859	6.44452	6.01915	6.11915	6.22135	5.90094	6.48119	6.2653	6.14875	5.93957	6.11889	6.35931
ACADS	ACADS	16			MM		Cytoplasm	5.88805	6.28959	5.99735	6.02668	5.79927	6.29189	5.75156	6.03594	5.5123	5.90351	5.89772	5.69647	5.49938	5.95955	5.10693	5.63408	5.96576	5.98193	6.02578	5.93414	5.65938	5.35294	5.59756	5.76767	5.6436	5.93623	5.84224	6.19287	5.70746	5.91042	5.93734	6.44336	5.81451	5.68223	5.91918	5.49929	5.93657	5.786	5.83261	5.66113	5.83774	5.90565
ACADSB	ACADSB	25					Cytoplasm	8.1929	7.83239	8.01287	8.23751	7.74706	7.05472	6.8126	6.70301	7.59894	7.21098	7.33243	6.10593	6.82752	7.23548	6.27616	6.9418	7.16122	7.17625	7.54699	6.98171	7.11012	7.01244	7.80307	8.05512	7.33771	7.48975	7.95826	8.12605	8.2731	7.58592	7.65899	8.10564	7.94398	8.01287	7.61969	7.20444	8.0398	8.00525	8.33952	8.01681	7.85917	8.05324
ACADVL	ACADVL	16			MM		Cytoplasm	6.92817	6.72423	7.0943	6.69742	6.62152	6.51225	6.85292	6.52873	6.57576	6.618	6.82818	6.08149	6.19571	6.90793	6.38989	6.89636	6.73595	6.98232	7.10492	6.79391	5.53919	7.26164	6.14443	6.38989	6.10472	6.37481	6.51194	6.53352	6.33862	6.6752	6.2376	6.47392	6.52432	6.61997	6.5221	5.90662	6.48402	6.43299	6.59315	6.39048	6.54737	6.33128
ACAP2	ACAP2	15					Nucleus	5.5109	5.4369	5.26641	5.32894	5.13369	5.44957	5.2674	5.28344	5.25887	5.3156	5.52426	5.57954	5.38927	5.12205	5.59999	5.37144	5.1537	5.24102	5.36975	5.70722	5.36662	5.29261	5.49819	5.31339	5.51249	5.32076	5.4571	5.14466	5.22661	5.62572	5.27999	5.38643	5.19557	4.96459	5.4303	5.29232	5.17893	5.50762	5.24986	5.26867	4.95691	5.15168
ACAP3	ACAP3	15					Nucleus	5.70871	6.11438	5.90692	6.26339	5.78507	6.24585	5.9826	6.02683	6.24459	5.7143	6.21634	6.09391	6.03184	6.55442	5.73016	5.4411	6.06202	5.44537	6.09729	6.20051	6.10922	6.18632	5.95821	5.80349	6.13589	6.1427	6.04791	6.03976	6.02805	6.09222	6.07388	6.37237	5.85795	5.95656	6.04392	5.93301	5.90747	6.18227	6.13995	5.73393	5.85406	5.96362
ACBD4	ACBD4	12					Other	4.4626	4.22965	4.83716	3.88388	4.01044	4.43585	4.2801	3.90071	4.49929	4.60072	4.79587	5.05728	4.52132	4.51602	4.43259	4.26486	4.62483	5.28407	4.18825	4.71508	4.81119	4.37369	4.63745	4.21696	4.12941	4.63846	4.35728	4.45477	4.02584	4.4854	4.6639	4.623	4.42475	4.46048	4.73332	4.66902	4.6174	3.98906	4.54156	4.67725	4.1772	4.35013
ACBD5	ACBD5	16					Other	7.38514	7.1769	7.14619	7.18613	7.2947	7.08065	7.12566	6.51123	6.67321	7.13712	6.8185	7.19976	6.20013	6.99094	6.28523	7.36642	7.13536	7.34141	7.45958	7.54667	5.10617	6.75987	7.09559	7.21991	7.06128	7.31935	7.12371	7.55862	7.23323	6.99431	7.18865	6.99483	7.20035	7.14075	7.11175	6.3656	7.00139	7.28436	7.36593	7.01623	7.1973	6.9474
ACE	ACE	15		D	MM		Plasma Membrane	5.33521	5.85396	5.60229	6.22667	5.24808	5.66437	5.88212	5.14821	5.2363	5.9422	5.41942	5.67275	5.18361	5.61464	5.19217	4.44296	5.44786	5.2994	5.62366	5.93057	6.27514	5.08528	5.29608	5.62827	5.42969	5.7752	5.70149	6.02182	5.19728	5.45408	6.11126	6.15989	5.6916	5.38383	5.34899	5.23062	5.66564	5.85722	5.52606	5.53685	5.57235	5.68449
ACIN1	ACIN1	3	P	D			Nucleus	2.49452	3.56068	2.3126	2.26595	3.84039	3.27207	4.84772	5.39349	2.43292	2.50331	3.41981	2.6011	7.83143	3.15569	8.47163	3.38543	2.61625	3.79353	2.71345	3.52084	2.95776	3.8602	6.86741	5.65564	5.34033	2.77067	2.49172	2.88169	2.94724	5.05574	2.97756	2.46858	2.60897	4.12584	2.54101	7.58804	2.38198	6.03509	2.12669	4.08585	2.74746	2.40385
CCBP2	ACKR2	28					Plasma Membrane	6.85773	6.20721	6.29957	6.00066	6.61892	5.16431	5.79972	5.20258	5.10587	5.80944	5.58496	6.32826	5.88169	5.44763	4.88665	5.06343	5.52661	5.86486	5.02788	5.4191	5.18537	5.08041	5.33808	5.39154	5.35007	6.17726	6.09919	6.08735	5.14515	5.6315	5.9004	5.64061	5.7101	5.14341	5.46206	5.31885	5.77582	5.59623	5.47642	5.2327	5.2972	5.65248
CXCR7	ACKR3	6					Plasma Membrane	7.87761	7.83542	7.94791	7.72015	7.89919	10.1672	9.04982	8.88746	10.4482	9.84244	9.97026	9.66049	8.22269	8.49183	7.97893	8.15839	8.4296	8.29862	7.94652	9.09153	6.89372	8.04451	7.51348	8.03324	8.18714	8.14961	7.28625	7.04421	7.34746	7.81662	8.63832	8.19763	8.02518	8.22077	8.13932	6.63518	7.97874	6.89908	8.36998	8.3761	7.8955	8.11204
CCRL1	ACKR4	25					Plasma Membrane	5.71513	5.96529	6.24079	6.16455	6.28136	5.44327	5.40825	5.40148	5.26371	5.56818	5.09317	6.04283	5.37143	5.41326	5.63869	5.42483	5.63194	5.91118	5.6559	5.32945	4.92555	5.04983	5.83053	5.9854	5.93664	6.12793	5.7672	5.70217	5.79614	5.64978	5.79136	5.19963	6.20177	5.90289	5.96359	5.67688	6.19014	6.16136	5.94507	5.89344	6.19507	5.70375
ACN9	ACN9	14					Cytoplasm	3.95249	3.88675	3.94174	3.60659	3.79525	4.22253	3.96459	3.55544	4.1533	3.8024	3.88982	3.94159	3.7201	4.54142	4.16766	4.73911	4.51079	3.9509	4.18487	4.73344	4.62452	4.42998	3.92906	3.77293	4.06509	4.04965	4.43371	4.20541	3.95575	4.34827	4.19882	4.14397	4.04981	4.23601	3.86216	3.869	3.8752	3.917	3.83543	3.97405	3.82194	4.1093
ACO1	ACO1	10					Cytoplasm	8.41353	8.09909	8.21115	8.1915	8.02514	8.63592	8.22847	8.12188	8.78617	8.39781	8.40261	7.88298	8.33668	8.91575	7.40925	8.72799	8.76523	8.69903	9.20559	8.59336	8.73954	8.62608	8.41683	8.64751	8.13991	8.48823	8.59732	8.88056	9.0901	8.10646	8.40344	8.76672	8.89878	8.88404	8.65607	7.90772	8.90678	8.38098	8.96232	8.87814	8.76701	8.71818
ACO2	ACO2	27					Cytoplasm	7.51639	7.51609	7.70052	7.99773	7.91868	7.19993	6.672	6.5684	7.39433	6.86815	7.24694	6.81404	6.73466	8.0705	6.96063	8.0531	7.77513	7.71883	8.07975	7.80247	7.11274	7.40442	6.94423	7.46354	7.34914	7.69873	7.77065	8.52151	7.56533	7.14022	7.61887	7.78528	7.71983	7.98043	7.24716	6.99098	7.83529	7.08355	7.83519	7.56829	7.62911	7.58251
ACOT1	ACOT1	15					Cytoplasm	6.49842	6.90113	6.55529	6.72956	6.3464	6.49769	6.30624	6.60037	6.58864	6.83991	6.68991	6.40085	6.11882	6.78719	6.4072	6.72672	6.70602	7.30125	6.87069	6.94239	5.60943	6.85205	6.37395	6.75434	6.48595	6.95967	6.53079	6.91162	6.82544	6.9326	6.88532	6.81472	6.5243	6.5138	6.57682	6.31337	6.44361	6.71947	6.69778	6.49335	6.57699	6.82221
ACOT11	ACOT11	16			MM		Cytoplasm	3.88603	4.20208	4.09025	4.34668	4.52824	3.97183	4.1487	3.82893	4.2233	4.6117	4.06985	3.98262	3.81903	4.12226	4.01675	4.07354	3.90645	4.43895	3.73726	3.94613	4.49909	4.11355	3.6879	4.02665	4.19032	4.07739	4.02926	3.90255	4.12652	4.28007	4.03363	4.34689	3.76951	4.00983	4.10684	3.68459	4.0199	4.09716	3.99482	3.87008	3.95706	3.75368
ACOT2	ACOT2	24					Cytoplasm	5.86708	5.81013	6.06499	6.4582	6.71292	5.60069	5.27119	4.72294	5.33824	5.50947	5.85311	5.21324	5.65688	5.70699	5.92175	5.77731	5.46801	5.23922	5.87727	5.89964	5.70226	5.47387	6.16725	5.97106	6.1945	6.43506	6.2697	6.21487	6.41952	6.31368	6.35971	6.30907	5.90949	6.04888	5.84124	6.03971	6.1885	6.20799	6.04285	5.80863	6.39821	6.48413
ACOT4	ACOT4	16					Cytoplasm	5.33803	5.43684	5.57584	5.94589	5.16385	5.22345	4.91945	5.54295	5.02177	5.167	5.57816	5.23377	5.15875	5.09051	5.87305	4.84735	5.0369	5.47827	5.10199	5.0718	5.82237	5.32236	5.58093	5.23619	5.14419	5.32848	5.26502	5.04868	4.70574	5.30579	5.08715	5.0888	5.17629	5.30007	5.26623	5.42208	5.05638	5.37852	5.16155	4.88291	5.11704	5.19904
ACOT6	ACOT6	15					Cytoplasm	4.0247	4.0751	3.23518	3.71464	4.00318	3.39913	3.53519	3.51794	3.37525	3.53841	3.87735	3.52857	3.70149	3.89906	3.96388	3.73609	3.57006	3.71274	3.83412	3.7641	3.54774	3.52746	4.01149	3.69568	4.22666	3.71694	3.82242	3.6635	3.52732	3.76412	3.611	3.55868	3.63946	3.38833	3.46792	3.61235	3.34688	3.9367	3.53029	3.57063	3.53224	3.52823
ACOX1	ACOX1	14	P				Cytoplasm	7.11239	6.84579	6.78042	6.75984	7.14463	7.13511	7.08798	7.08509	7.36101	6.849	6.91762	7.0212	7.12103	7.37897	6.56225	6.81438	7.02971	6.70746	7.3244	7.15621	6.64186	6.82403	7.04811	7.30774	7.12091	7.02541	7.1724	7.42801	7.33927	6.83743	7.04994	7.41986	7.31548	7.23645	7.22985	6.64168	7.45776	7.25862	7.57841	7.30708	7.45308	7.39949
ACOX2	ACOX2	16					Cytoplasm	4.69647	4.3165	4.53365	4.70099	4.37277	4.71873	4.29246	4.03638	4.84153	4.7397	4.70487	4.5777	4.26059	4.62265	4.10466	4.11818	4.2435	4.91208	4.32188	4.17851	4.92693	4.91356	4.46044	4.22288	4.27283	4.0545	4.61322	4.33045	4.41255	4.2501	4.61901	4.32327	4.49841	4.41048	4.43797	4.27264	4.72267	4.33992	4.44817	4.25623	4.32717	4.21027
ACP1	ACP1	18	P	D	MM	M	Cytoplasm	6.52602	6.35077	6.59856	6.40506	7.02556	6.30275	6.42415	5.78358	6.38937	6.2314	6.52759	6.11579	5.54962	7.2016	6.32786	7.20331	6.99446	7.16623	6.9882	6.72996	6.2727	6.55441	5.99229	6.18526	6.635	6.9226	6.47341	7.35486	6.38305	6.7381	6.58085	6.55995	6.53291	6.64325	6.53542	5.95897	6.59128	6.16999	6.50013	6.76501	6.73041	6.50104
ACPP	ACPP	12	P				Extracellular Space	4.1148	4.71418	4.54685	4.61622	4.19022	5.07785	4.42151	5.00163	4.62618	4.38987	4.5203	4.30361	4.69808	4.46671	4.54786	4.68113	4.53497	4.67062	4.30729	4.87042	4.55562	4.75898	4.51296	4.36733	4.41584	4.6674	4.39904	4.75872	4.44074	4.57213	4.81024	4.79844	4.16906	4.22507	4.13825	4.32185	4.30401	4.21144	4.66524	4.75675	3.97377	4.57769
ACRBP	ACRBP	15	P				Extracellular Space	5.03838	5.33944	4.92417	5.60235	5.66153	5.45706	5.59497	5.18568	5.57966	5.81637	5.64849	5.40491	5.43975	5.8221	5.63785	5.7294	5.06326	5.68688	5.49861	5.68788	5.67363	5.2305	5.37375	5.1384	5.21097	5.49084	4.97141	5.31024	5.35995	5.2356	5.44806	5.44967	5.02435	5.21632	5.49083	5.54295	5.06441	5.35752	5.40525	5.40027	5.16838	5.16547
ACRC	ACRC	12					Other	4.56695	4.75001	4.52009	4.74309	4.54128	4.89249	5.13265	4.70835	4.662	4.34013	4.6147	4.93006	4.50854	4.78858	4.6774	4.47784	5.06047	4.98556	4.49244	5.30082	4.57267	3.75834	4.53336	4.87769	5.01291	4.91449	4.79326	5.07415	5.04864	4.69763	5.18121	4.72905	4.53954	4.69807	4.61755	4.67791	4.74345	4.98594	4.78761	4.65239	4.47756	5.11033
ACRV1	ACRV1	15					Cytoplasm	5.38156	5.79277	5.14664	5.82527	5.70862	5.59409	5.75144	5.03822	6.02834	5.83667	5.96352	5.83214	5.47329	5.46309	5.43762	5.23126	5.59198	4.42316	5.32971	5.94485	5.69303	5.16989	5.42051	5.61859	5.53063	5.98355	5.86517	5.87699	5.48402	5.74539	5.78759	6.12598	5.60421	5.44747	5.57194	5.2954	5.77461	5.54104	5.8425	5.27435	5.58963	5.66072
ACSBG2	ACSBG2	15					Cytoplasm	5.63991	5.9167	5.81725	5.6913	5.56413	6.05291	5.50109	5.85809	5.15481	6.02212	6.06305	5.68687	5.58155	5.1987	5.01426	5.43455	5.73183	5.34197	5.52243	5.83259	5.11454	5.43806	5.56852	5.59226	5.4679	5.42126	6.06636	6.0803	5.58957	5.6204	5.949	5.80576	5.47312	5.75662	5.63806	5.56963	5.7148	5.81015	5.57677	5.76167	5.53148	5.75316
ACSF2	ACSF2	16					Cytoplasm	3.70977	3.84076	3.69013	3.91237	3.7904	3.43436	4.03749	3.66302	3.38019	4.04938	3.78016	3.90529	3.57875	3.5487	4.00365	3.60491	3.71374	3.91059	3.45083	3.5171	3.78219	4.09485	3.92703	3.87214	3.80757	3.99755	3.82305	3.58368	3.54002	3.79537	3.35476	3.58045	3.52689	3.45522	3.452	3.44813	3.63691	3.59778	3.68613	3.65598	3.36965	3.48268
ACSF3	ACSF3	16					Cytoplasm	5.73612	5.76424	5.97767	5.88823	5.84759	5.56649	5.8085	5.43617	5.76144	6.14142	5.51658	5.95352	5.51611	5.83489	5.53447	5.21177	5.58949	5.88094	5.44754	5.86286	6.01176	5.74762	5.7042	5.76269	5.61007	5.73988	5.78229	5.72399	5.6343	5.73402	5.88969	5.73897	5.535	5.58289	5.61402	5.43281	5.47307	5.42168	5.66998	5.60329	5.47225	5.43743
ACSL1	ACSL1	21					Cytoplasm	6.571	5.98612	7.08509	7.14518	6.47905	7.05452	7.27547	7.31387	7.28056	6.7525	6.26531	7.27261	6.20134	6.86177	6.11269	7.04896	6.31643	7.4871	7.3355	6.55641	5.87453	7.12696	5.7924	5.80408	5.94777	6.07769	5.97856	5.90887	5.63375	5.45815	5.56352	5.09371	7.48948	7.02952	6.77221	5.98821	7.61396	5.84287	7.38169	6.52608	6.77987	6.28853
ACSL3	ACSL3	4					Cytoplasm	6.17158	5.6671	5.9625	5.70763	6.14337	7.86831	7.23103	7.24984	8.35158	7.59457	8.04761	7.41568	7.71329	6.969	6.05878	6.77244	7.27308	6.31818	6.9723	6.7751	8.14879	6.36436	7.48139	7.28535	6.69732	6.74479	6.46392	7.00653	7.27071	6.57416	7.3572	6.71681	7.63608	7.2	7.06982	6.21939	7.01991	6.92123	8.02945	7.71156	7.07068	7.19799
ACSL4	ACSL4	4	P	D		M	Cytoplasm	8.06806	8.24636	8.15582	7.72555	8.00766	9.01645	8.98591	8.93701	9.62107	8.89859	9.2377	9.45082	9.41482	9.09419	7.45526	8.8615	9.21648	8.83036	9.77692	9.25227	9.6231	8.92052	9.25097	8.6058	7.77775	7.65019	7.91341	8.26266	8.39424	7.28292	7.32056	7.58345	8.83304	8.52813	9.58588	7.62703	8.78184	7.84946	8.95549	8.90334	8.96758	8.65144
ACSL5	ACSL5	27	P	D			Cytoplasm	5.68812	5.38663	6.00029	5.80471	5.82147	4.73555	5.19789	4.84503	4.5707	3.99005	4.2508	4.79655	4.67854	6.62175	5.95738	6.63072	7.47485	6.14962	6.00332	6.07481	5.50935	5.96023	4.95767	5.43646	5.76013	6.28179	5.70966	6.6099	5.46842	5.84977	5.25391	5.47987	5.31396	6.07445	6.08438	5.32396	6.06888	5.08475	5.31992	5.33488	6.40606	5.84912
ACSL6	ACSL6	16	P				Cytoplasm	5.86308	6.19559	5.81547	6.09706	6.42473	6.15705	5.75144	5.86492	5.69646	6.06843	6.0317	5.79531	5.5048	5.56377	5.27348	5.64632	6.0055	6.08466	5.87136	6.08756	5.22254	5.82545	6.00645	5.9984	5.751	5.94408	6.42926	5.89169	5.99845	5.90744	5.97885	6.08106	5.38644	5.58826	5.9096	5.56835	5.70686	5.8805	5.53641	5.25653	5.31882	5.53258
ACSM1	ACSM1	12					Cytoplasm	3.9935	3.95417	4.48229	3.75026	3.9655	4.16797	4.00719	4.11738	4.66462	4.41422	4.37982	4.71606	3.74783	4.21585	4.0715	4.23983	3.99048	4.35893	4.0147	4.52097	4.16275	3.99449	4.32437	4.34704	4.50126	3.93097	4.09176	4.15677	4.19404	4.34289	4.06385	4.27744	3.86976	4.04507	4.19166	4.05574	4.02147	4.2378	3.97315	3.85469	3.77986	3.95925
ACSM2A	ACSM2A	15					Cytoplasm	5.01012	5.10225	4.78523	5.37539	5.02912	5.18237	4.91182	5.20708	5.02789	5.18039	5.20985	4.61369	4.8484	4.91117	4.62563	4.47637	4.93772	5.20932	4.84597	5.36191	4.4024	4.57804	4.90909	5.26259	5.14916	5.0413	5.14005	5.17584	5.12832	4.9839	5.45165	5.31964	4.82907	4.96572	5.43011	4.8769	4.94462	5.11718	5.11711	4.73348	5.37205	5.0941
ACSM4	ACSM4	15					Cytoplasm	4.31165	4.67077	4.54866	4.86583	4.46604	4.4944	4.16938	4.35659	4.46323	4.71941	4.58105	4.59226	4.79582	4.81013	4.55326	4.65914	4.98653	4.88545	4.4146	4.86478	5.73888	4.58701	4.75433	4.42976	4.27689	4.37824	4.36013	4.4939	4.34318	4.5809	4.46891	4.57839	4.26436	4.3627	4.34232	4.61776	4.35581	4.72694	4.63714	4.26087	4.31556	4.48634
ACSM5	ACSM5	25					Other	7.1612	7.10975	7.16321	7.52819	7.00932	6.55219	6.01276	4.80257	6.69928	6.2506	6.75437	5.68313	5.65886	6.13831	5.65889	5.80423	5.79156	6.0363	6.30829	6.19537	4.4339	6.02278	6.68722	7.37367	7.00049	6.98475	6.9064	7.70074	7.85271	6.97929	7.14342	7.36326	7.54431	7.55962	7.11104	6.50775	7.49918	7.13429	7.66192	7.14139	7.91584	7.25098
ACSS1	ACSS1	26					Cytoplasm	6.76394	7.18454	6.95538	7.3423	7.41804	6.7516	6.36062	6.63002	6.407	6.75476	6.42642	5.29844	6.01015	6.19387	5.62025	5.80202	5.9752	6.46399	6.18009	6.66134	6.42202	6.04458	6.30142	6.39401	5.99253	6.31072	6.31903	6.66508	6.4152	6.4846	6.66135	6.36065	6.26612	6.51469	6.43761	5.85842	6.46241	6.62201	6.65088	6.23393	6.30951	6.33974
ACSS2	ACSS2	26					Cytoplasm	5.76042	5.07961	5.30999	5.34642	5.21162	4.557	4.65779	4.6006	5.37398	4.37192	4.57691	4.65123	4.09403	4.6465	3.80297	4.6054	4.65155	3.92237	4.2334	4.28897	4.1357	4.29741	4.30506	4.27884	4.65533	4.26113	4.83035	4.46622	4.30547	5.03981	4.51895	4.84035	4.92102	4.7236	4.35942	4.36523	5.1918	4.50992	4.69801	4.46843	4.52428	4.55584
ACTA1	ACTA1	26			MM		Cytoplasm	7.42482	7.70063	7.91617	7.89232	8.10415	7.99794	7.5911	7.44612	7.88062	7.55149	7.43408	7.4522	6.5905	7.52521	6.74541	7.65761	7.93696	8.61521	6.90751	7.54288	6.49086	7.55765	6.25683	6.74758	6.76433	7.47693	9.19687	7.93017	7.07189	6.9202	7.52397	8.2062	7.36083	7.92382	6.64839	6.51053	7.50743	6.88621	6.89493	7.42077	7.02134	8.02948
ACTA2	ACTA2	15			MM		Cytoplasm	4.0595	4.37701	4.43184	4.44121	4.49114	4.74518	4.24614	4.13354	4.11455	4.68269	4.3384	4.55152	4.30329	4.57178	4.18136	4.14182	4.24298	4.56206	4.14712	4.70616	4.45825	4.17486	4.18535	4.18805	4.05451	4.25992	4.24574	4.45767	4.04987	4.24229	4.32156	4.17408	3.9338	4.21293	4.25831	3.98808	4.17455	4.35233	4.24191	4.04169	3.98171	4.14757
ACTB	ACTB	15	P	D		M	Cytoplasm	7.85572	7.96351	7.77769	8.0867	7.89225	7.99843	7.78791	7.98952	7.98207	7.94409	8.07468	7.59707	7.55516	7.98537	7.34533	7.83859	7.91677	7.98086	7.89776	8.13278	8.22007	7.78921	7.64065	7.86406	7.77815	7.91244	7.74498	8.01692	7.89731	7.98983	8.09975	8.09346	7.70392	7.87073	7.76568	7.50956	7.68935	7.77777	7.98149	7.6681	7.58819	7.89733
ACTBL2	ACTBL2	21					Nucleus	5.75269	5.82996	5.91795	5.97912	6.12062	5.61171	5.63271	5.26115	5.82231	5.76137	6.08447	5.70506	5.51343	5.24604	5.55326	4.82974	4.89456	4.91566	5.47386	5.12606	5.42317	5.35107	5.52047	5.58553	5.05485	4.95246	5.67071	5.9417	5.60403	5.58654	5.74849	6.26313	5.28985	5.66046	5.33794	5.6011	5.31902	5.4584	5.58941	5.46975	5.29454	5.53552
ACTG1	ACTG1	16	P				Cytoplasm	8.52727	8.66985	8.49289	8.82612	8.66839	8.7721	8.76148	8.64513	8.6962	8.85839	8.72097	8.40315	7.98377	8.83146	8.11004	9.01761	8.87721	9.02036	8.72996	8.88057	8.69314	8.75556	7.89339	8.37132	8.45168	8.60319	8.50693	8.79996	8.44024	8.28896	8.68421	9.02145	8.33417	8.62288	8.27655	7.92523	8.3075	8.19911	8.54573	8.31406	8.3755	8.47885
C20orf134	ACTL10	15					Extracellular Space	7.77896	7.95756	8.12004	8.03812	7.98662	8.03671	7.9147	7.85298	8.04365	7.93375	8.08761	7.45502	7.5222	8.31665	7.4174	7.96743	8.00219	7.96012	8.21462	8.46725	7.58413	8.16041	7.87305	8.03581	7.6897	8.0936	7.76652	8.23828	8.1335	7.93905	8.12323	8.33083	7.79508	7.89748	7.83044	7.57996	7.89734	8.03958	8.10545	7.64322	7.80481	8.05805
ACTL6B	ACTL6B	15			MM		Nucleus	5.06672	4.76364	5.19263	5.26256	5.24029	5.03297	5.39597	5.2183	5.08706	5.36651	5.4886	5.2183	4.51131	5.23239	5.04685	5.16499	5.338	5.27901	5.2209	4.97752	4.9858	5.22441	4.99409	5.18288	5.46111	5.33643	5.13854	4.98618	4.61083	5.25195	5.1723	5.21585	4.85839	4.81003	5.20116	5.12576	5.15118	5.41114	4.98589	4.878	4.85706	5.11761
ACTL7A	ACTL7A	15					Nucleus	5.41262	5.40248	5.02952	4.82296	5.21523	5.48719	5.07313	4.5438	5.25848	5.26744	5.40494	5.31377	5.1042	4.82523	5.14047	4.88613	5.01625	5.68096	5.1426	5.59389	4.57843	5.33065	5.45225	5.31642	5.30921	5.19645	5.11666	4.99654	4.99822	5.46232	5.57039	5.19465	4.97154	5.17967	5.37049	5.33498	5.10738	5.23671	5.07161	5.20905	5.0218	5.36875
ACTL7B	ACTL7B	15					Cytoplasm	6.6372	6.45962	6.77596	6.79438	6.92236	6.84268	6.49022	6.67498	6.62987	6.87058	6.97842	6.63005	6.30991	6.77461	6.41063	6.40499	7.01698	7.08745	6.97825	7.24216	6.08071	6.63658	6.40099	6.88761	6.67815	6.73807	6.82251	7.10097	6.54084	6.80295	6.89477	6.92931	6.57142	6.70154	6.75277	6.43643	6.61455	6.74094	6.81778	6.57561	6.68167	6.6923
ACTL9	ACTL9	16					Other	7.23138	7.37646	7.25897	7.33424	7.28185	7.09477	7.12437	7.23325	7.3219	7.16823	7.28026	6.80533	6.85211	7.412	7.16698	7.2057	7.20696	7.43047	7.14553	7.43946	5.94229	7.46074	7.05056	7.21242	7.01415	7.2571	7.31547	7.32982	7.16224	7.37651	7.25452	7.43246	7.10321	7.27099	7.13765	6.98921	7.12231	7.24115	7.30824	7.11503	7.02267	7.14616
ACTN1	ACTN1	16	P				Cytoplasm	7.67234	7.89657	7.70983	8.17324	8.12309	7.89733	7.64215	7.63461	8.06395	8.03594	8.1825	7.23839	7.07933	7.85355	6.76427	7.64131	7.71739	7.63736	7.98355	7.89923	7.62372	7.4855	7.37361	7.7291	7.56203	7.77422	7.55646	8.02473	7.97746	7.65503	8.05509	8.2028	7.43348	7.84366	7.61827	7.09217	7.79049	7.70552	8.07895	7.60538	7.78146	7.79961
ACTN2	ACTN2	16					Nucleus	6.19006	5.81531	6.11105	6.14036	6.04243	5.99979	5.93161	5.79443	5.92209	6.24749	5.90252	5.70898	5.41517	6.06018	5.76177	6.38592	5.98854	5.83732	5.79299	6.18553	5.46956	6.11542	5.72102	5.5198	5.85002	6.18066	6.85179	6.00603	5.74105	5.74008	6.20888	6.41985	5.67691	5.87041	5.61571	5.48429	5.83084	5.77805	5.79344	5.85572	5.74824	5.96139
ACTN4	ACTN4	21	P	D	MM	M	Cytoplasm	6.90752	7.17755	7.49734	7.48548	7.42475	7.26891	6.90132	6.96708	6.807	7.52734	7.17709	6.45175	6.26758	7.06883	6.74166	7.34341	6.92474	7.01126	6.87586	7.09495	6.00252	7.13079	6.25305	6.77923	6.87489	6.8474	6.74001	7.34682	6.77225	7.06428	7.19488	7.78382	6.59518	7.14707	6.59747	6.06086	7.03003	6.68332	7.05198	6.80188	7.03348	6.85863
ACTR1A	ACTR1A	27					Cytoplasm	7.18352	6.98452	7.10325	7.05542	7.19685	6.59567	6.88142	6.71291	6.87341	6.45021	6.91308	6.7151	5.70985	7.70168	7.05842	7.36472	7.69183	7.29673	6.75085	7.6873	6.62089	7.48459	6.05346	6.77049	7.28109	7.4238	7.08423	7.42849	7.05977	7.22564	7.26503	7.03163	6.87574	7.09948	6.56842	6.34553	6.95382	6.63303	6.72644	6.6171	6.94961	6.95732
ACTR3	ACTR3	10			MM	M	Plasma Membrane	7.31216	7.35666	7.19238	7.37126	7.30307	8.20588	7.86247	8.15896	8.39302	7.68552	7.95054	7.62943	7.77327	8.76595	7.45426	8.48595	8.29809	8.58678	8.87398	8.39865	9.12995	8.23738	7.75629	8.00496	7.70836	7.98165	8.19237	8.51812	8.38637	7.44476	8.10075	7.87275	7.97782	8.01199	7.87006	7.57695	7.92172	7.87481	8.19769	8.08153	8.01813	7.99971
ACTR5	ACTR5	16					Other	4.4186	4.79743	4.20425	4.4629	4.59584	4.33789	4.51254	4.55552	4.18375	4.0138	4.10762	4.22522	4.62916	4.35848	4.41993	4.77444	4.24231	4.14813	4.21449	4.51935	5.03339	4.08103	4.21995	4.10232	4.62323	4.47654	4.32663	4.22131	4.31317	4.17804	4.25438	4.39536	4.26023	4.34271	4.16608	4.42034	4.52689	3.98947	4.2895	4.14209	4.18433	4.17643
ACTRT1	ACTRT1	15					Cytoplasm	3.91267	3.58211	3.62261	3.78377	3.71866	3.54331	3.53063	3.77418	3.91008	3.85546	3.73207	3.46286	3.67089	3.51626	3.97239	3.86962	3.72044	3.97276	3.5954	3.94394	3.81032	4.06553	3.69648	3.63925	3.42445	3.89391	3.69573	3.53143	3.78275	3.98865	3.8784	3.78889	3.35537	3.5171	3.55982	3.62258	3.50364	3.62206	3.60235	3.58748	3.44507	3.53783
ACTRT3	ACTRT3	12					Nucleus	4.65695	4.2561	4.09719	4.49585	4.11411	4.55571	4.80996	4.94574	5.01049	4.68434	4.38592	5.07116	4.58883	4.16099	4.3399	4.27223	4.29107	4.48036	4.69427	4.58911	4.78271	4.26298	4.35094	4.1073	4.36358	4.53443	4.47777	4.42087	4.47576	4.57457	4.44269	3.88351	4.1657	4.17791	4.24803	4.35799	4.12712	4.44631	4.40988	4.46541	4.42709	4.28868
ACVR1B	ACVR1B	15	P	D			Plasma Membrane	6.49427	6.4864	6.347	6.33595	6.45354	6.55389	6.61701	6.44699	6.25361	6.32213	6.2413	6.58791	6.56472	6.33206	6.77036	6.43139	6.37776	6.38099	6.21482	6.16702	6.8787	6.19569	6.24862	6.2059	6.3693	6.14564	6.37529	5.99325	6.23413	6.23656	6.30843	6.22229	6.46449	6.31125	6.16859	6.4703	6.34946	6.10978	6.0627	6.34539	6.22563	6.23435
ACVR2B	ACVR2B	12		D	MM		Plasma Membrane	4.29079	3.91205	4.23732	3.96186	4.43746	4.22816	4.31714	4.55064	4.59132	4.75398	4.28535	4.6354	4.1739	4.17683	4.05376	4.10365	4.48735	4.0162	4.11866	3.97756	4.55074	4.68932	4.25289	4.25857	4.15729	4.28185	4.25857	3.85606	4.26859	4.14246	4.42388	4.43257	4.04172	3.82891	4.16217	4.365	4.0782	4.13228	4.25857	4.33837	3.94296	3.87603
ACY3	ACY3	15					Other	5.54032	5.6976	5.40031	5.90422	5.81969	5.39637	5.66279	5.35488	5.41284	5.74721	5.76643	5.64572	5.44509	5.54554	5.5695	5.4156	5.5635	5.61002	5.63312	5.74107	5.52024	5.40686	5.9209	5.76722	5.69939	5.85618	5.32304	5.60583	5.72929	5.7665	6.01458	5.88601	5.45611	5.50003	5.7761	5.5618	5.4609	5.80192	5.52267	5.53453	5.31346	5.69353
ADAD1	ADAD1	16					Nucleus	6.47352	6.68796	6.07184	6.74476	6.3491	6.65093	6.17035	5.85349	6.15204	6.70229	6.39124	6.32302	5.97152	6.31728	5.8789	6.22644	6.29335	6.91259	6.37441	6.35355	5.46386	6.71926	6.45737	6.51077	6.4721	6.61927	6.48086	6.48921	6.37051	6.71805	6.70657	6.52959	6.24806	6.36863	6.34727	6.19588	6.09436	6.53991	6.30071	6.1828	6.00734	6.38051
ADAD2	ADAD2	15					Other	7.2546	7.44666	7.41382	7.58619	7.39063	7.7003	7.10767	7.15983	7.35298	7.74137	7.39993	6.96743	6.90826	7.66451	6.9622	7.10082	7.41783	7.89965	7.54835	7.84578	6.89211	7.09559	7.17072	7.56726	7.31689	7.60744	7.34269	7.4894	7.32021	7.4538	7.69546	8.06255	7.18831	7.43906	7.34314	7.23778	7.25206	7.63866	7.3491	7.0165	7.0156	7.34206
ADAL	ADAL	24					Cytoplasm	5.50605	5.39717	5.48026	5.32455	5.37165	4.90101	4.78851	5.16613	5.09308	4.802	5.00955	4.50022	5.75714	5.12804	6.18242	5.58583	5.68463	5.58655	5.62579	5.04248	5.4723	5.446	5.83968	5.4103	5.72813	5.7422	5.57674	5.4688	5.50804	5.33197	5.20165	5.69765	5.59252	5.65613	5.60289	5.23665	5.323	5.3716	5.81103	5.30817	5.60477	5.44354
ADAM11	ADAM11	15					Plasma Membrane	6.0821	6.26764	6.19587	6.26937	6.32204	6.40098	6.2457	5.92349	6.12727	6.1235	6.17555	6.10861	6.08003	6.14114	5.81349	6.17629	5.97337	5.89149	6.24129	6.35465	6.19516	5.87373	6.21452	6.31732	6.11864	6.34633	6.40799	6.39437	6.23621	6.25444	6.5472	6.42852	6.03174	6.19612	6.26063	6.03969	6.08415	6.2265	6.31597	5.92755	6.00275	6.31794
ADAM12	ADAM12	13	P	D	MM	M	Plasma Membrane	7.55306	7.22063	7.54227	7.75084	7.92008	7.23419	7.09336	7.04962	8.71687	7.39581	8.27652	7.14139	7.03624	9.022	8.33247	8.97481	9.88431	8.79336	9.83906	8.51526	8.74199	9.24929	9.14866	9.83521	9.63356	9.75422	9.94585	11.4248	9.78973	9.70299	9.88966	9.77399	9.09854	8.93706	8.8706	8.34853	9.24593	9.0193	8.97407	8.42769	8.64787	9.37222
ADAM15	ADAM15	15	P	D		M	Plasma Membrane	7.57367	7.58213	7.65408	7.62143	7.55468	7.74039	7.75562	7.56559	7.70412	7.53036	7.66963	7.29476	7.17241	7.73346	7.74996	7.5808	7.48192	7.79565	7.40787	7.92382	6.48489	7.47777	7.49662	7.47853	7.36297	7.61143	7.42741	7.7758	7.23979	7.60217	7.81511	7.79748	7.33696	7.37743	7.4071	7.41587	7.48429	7.46206	7.54343	7.17746	7.27784	7.48192
ADAM17	ADAM17	10	P	D		M	Plasma Membrane	5.50707	5.30559	5.68055	5.45445	6.17658	6.35657	6.58568	6.53886	6.62809	6.49619	6.40307	5.59044	5.19867	7.1069	5.22187	7.54363	6.76223	6.68839	6.7407	6.08085	6.3621	7.284	5.42058	5.6298	6.00999	6.36819	5.8127	6.19989	5.38201	6.08744	6.15316	5.87275	6.34383	6.50529	6.37175	5.46389	6.24812	5.62992	6.25725	6.51064	6.61054	6.23075
ADAM18	ADAM18	2					Plasma Membrane	3.80767	3.18948	4.30763	2.92005	4.14713	5.85377	6.24006	7.67243	6.51639	6.90805	5.30982	6.28986	5.97279	5.83678	5.24157	4.90417	4.54133	3.74165	6.46462	4.51763	3.96703	6.26061	5.1321	4.69761	4.85481	3.10649	4.74206	3.86411	4.70895	3.87193	4.55777	2.96372	4.50129	4.81176	4.92314	3.81044	4.20526	4.36003	4.44561	5.11976	4.12566	4.57117
ADAM19	ADAM19	12				M	Plasma Membrane	4.15631	4.75471	4.323	4.54003	4.45509	4.81764	4.75211	4.74847	4.58963	4.91849	4.76039	4.48455	4.32456	4.96905	4.47058	4.61884	4.21667	4.3821	4.49511	4.88115	4.37929	4.57572	4.75585	4.32515	4.69859	4.58901	4.80694	4.8678	4.56042	4.40069	4.58513	5.02634	4.46227	4.15425	4.69676	4.4721	4.39711	4.81132	4.34321	4.53052	4.54409	4.72872
ADAM20	ADAM20	15					Plasma Membrane	3.58853	3.679	3.69499	3.69213	3.78847	3.71966	3.87308	3.64502	3.7727	3.75065	3.70619	3.77654	3.53695	3.44251	3.95464	3.56652	3.48446	3.67701	3.4105	3.55939	4.63782	3.86559	3.65465	3.64874	3.55327	3.47381	3.50988	3.54633	3.56559	3.73665	3.86669	3.66428	3.32733	3.35625	3.47867	3.45416	3.40832	3.67212	3.53048	3.45507	3.29368	3.34537
ADAM21	ADAM21	15					Plasma Membrane	3.11072	3.50988	3.45815	3.45753	3.54069	3.73196	3.3649	3.61463	3.86654	3.62082	3.73909	3.70606	3.31931	3.57494	3.45863	3.34392	3.45334	3.44389	3.3816	3.66235	4.85943	3.454	3.33977	3.22666	3.2364	3.42459	3.0712	3.38636	3.39603	3.5619	3.66995	3.6222	3.23997	3.27856	3.28729	3.25968	3.23952	3.39021	3.37412	3.36333	3.31048	3.23147
ADAM22	ADAM22	15					Plasma Membrane	5.61618	5.77751	5.60916	5.654	5.68874	5.42857	5.48012	5.68347	5.46227	5.56694	5.71573	5.76965	5.935	5.68514	6.14516	5.4378	5.37084	5.05668	5.59577	5.51886	5.22579	5.69099	5.81997	5.58317	5.65622	5.82241	5.54227	5.56329	5.50706	5.73134	5.49962	5.53291	5.3541	5.51879	5.50469	5.83526	5.50465	5.70222	5.64563	5.5726	5.37031	5.53361
ADAM23	ADAM23	27					Plasma Membrane	5.54563	3.86479	4.48725	4.4652	4.86134	3.65015	3.93724	3.76447	3.49377	3.9035	3.58967	4.2911	3.58746	4.10674	4.00414	4.083	4.14235	3.98842	4.05822	3.63712	4.28685	4.288	4.50083	4.0246	4.18029	4.55008	5.03694	4.01906	4.22215	4.3853	4.63797	4.47893	5.10439	3.93043	4.14261	3.9327	4.66571	4.2769	4.60133	4.04551	3.63705	4.71773
ADAM29	ADAM29	15					Plasma Membrane	3.52887	3.66941	3.79787	3.49257	3.67328	3.56225	3.53217	3.6782	3.65982	3.60556	3.63753	3.64252	3.6446	3.54689	3.72374	3.72554	3.49049	3.77873	3.21524	3.8981	4.41613	3.60539	3.99902	3.63944	3.46018	3.98924	3.73009	3.63762	3.66044	3.75841	3.64319	3.86627	3.32154	3.36785	3.65117	3.72817	3.34787	3.76593	3.51489	3.4783	3.29353	3.47667
ADAM30	ADAM30	12					Plasma Membrane	3.00143	3.31019	3.27705	3.08117	3.66637	3.42285	3.18077	3.78086	3.16322	3.29053	3.20211	3.31319	3.3553	3.39098	3.72311	3.53412	3.38006	3.91238	3.07297	3.12036	4.40866	3.34885	3.57363	3.07196	3.29582	3.20323	3.46193	3.23764	2.99468	3.08658	3.16719	3.77864	3.27092	3.19993	3.15823	3.5238	3.12629	3.38349	3.4736	3.42581	3.16933	3.30239
ADAM8	ADAM8	6		D	MM	M	Plasma Membrane	5.25157	5.58456	5.21064	5.44247	5.51459	6.5759	6.47496	6.73842	6.14273	6.50966	5.78907	5.76924	5.4826	6.20348	5.65169	5.98771	5.50484	6.20889	6.02567	6.16454	6.1076	6.37983	5.48901	5.39103	5.40391	5.58937	5.6418	5.4761	5.33415	5.49219	5.77424	5.61475	5.29364	5.28266	5.4689	5.26576	5.35875	5.49728	5.56684	5.11751	5.18047	5.40244
ADAMTS12	ADAMTS12	25		D			Extracellular Space	6.37284	5.8682	6.08473	6.0495	6.37126	5.7005	5.67081	5.59	6.84576	6.29737	5.81481	5.96626	5.16632	5.05751	5.37943	5.67009	5.54088	4.75628	5.27074	4.96328	5.61931	5.44072	5.1215	6.26885	6.63982	6.4876	6.4628	6.85777	6.12826	6.5033	6.32333	5.6792	6.58393	6.88308	6.2625	5.75252	6.47775	5.92289	6.2483	6.17918	6.66044	6.38599
ADAMTS16	ADAMTS16	15		D	MM		Extracellular Space	6.09303	6.11537	6.08761	5.79685	6.24338	5.95761	5.7517	5.86521	6.11891	5.93969	5.87687	5.86883	5.69305	5.55293	5.99136	5.28644	4.766	5.70429	5.57906	5.89431	6.3909	4.9419	6.39501	5.88038	6.11621	6.07556	7.41808	6.2922	5.70449	6.11036	5.73582	5.76635	6.11516	5.82572	6.0208	6.07561	6.57055	5.76571	6.06481	5.55005	5.71382	6.58751
ADAMTS2	ADAMTS2	22	P				Extracellular Space	8.33793	8.53677	8.41681	8.81189	8.52334	8.2151	8.41253	7.44273	8.4269	7.8644	8.15404	7.55022	6.87433	7.26528	6.67523	6.93191	7.38401	6.59177	6.88881	7.22079	6.34678	6.82852	6.86678	8.21387	8.55987	9.20032	8.19757	8.64078	7.82067	8.55286	9.00114	8.76263	8.00371	8.61095	7.91682	7.39124	8.22715	7.79619	8.12817	8.16739	8.47904	8.38034
ADAMTS3	ADAMTS3	19					Extracellular Space	5.54574	6.17922	6.19438	6.34624	6.25201	5.71145	6.08097	5.58645	5.87499	5.4389	5.64857	6.40498	5.85739	5.58977	5.85648	5.43606	6.29775	4.83175	5.62833	5.36016	5.81097	5.99074	6.05594	7.17834	6.68909	6.57801	6.47203	6.03095	6.81875	6.55825	6.42919	5.95746	7.08724	7.02833	7.2906	5.68565	6.12489	6.41053	6.91967	6.80945	6.42982	6.45121
ADAMTS4	ADAMTS4	6	P				Extracellular Space	6.03024	6.16781	6.12086	6.20509	6.22969	7.87563	7.5095	7.37038	7.58295	8.11117	7.37781	7.64488	7.3961	6.47883	6.40104	6.22608	6.21115	6.87281	6.20763	6.69945	5.94956	6.21445	6.47598	6.65743	6.49858	6.66095	6.20359	6.27846	6.33658	6.45485	6.88852	6.50377	6.68395	6.61634	6.91952	6.27824	6.5491	6.10324	7.0718	7.0215	6.29503	6.45087
ADAMTS5	ADAMTS5	16	P				Extracellular Space	7.0208	7.01833	7.06769	7.245	7.18212	7.28771	6.69748	6.63418	7.08573	7.3671	6.86016	6.90981	6.34361	7.10917	6.74371	6.6893	7.12373	6.8498	6.83285	7.14889	6.45655	6.76715	6.46169	7.25603	7.0066	7.75765	7.48411	7.38885	7.08977	7.35077	7.38498	7.43316	6.94533	7.27644	6.9259	6.70272	7.33456	7.12774	7.09586	6.84997	6.79817	7.43811
ADAMTS6	ADAMTS6	15			MM		Extracellular Space	5.29667	4.66988	4.77803	4.91955	5.07157	4.73353	5.18196	4.91254	4.79776	5.09265	4.93277	5.17264	5.02551	4.9153	4.87458	4.51953	4.74543	4.86586	4.7404	4.72577	5.02498	4.82756	4.80065	4.87411	4.79782	4.70364	4.95515	4.75555	4.90057	4.79196	5.02241	5.1884	4.88697	4.63807	4.78025	4.76088	4.99257	4.73564	4.83693	4.85321	4.76041	4.83513
ADAMTS7	ADAMTS7	15			MM	M	Extracellular Space	6.78427	6.68767	6.85204	7.18337	6.73088	6.62279	6.63973	6.4739	6.89957	7.04879	7.0442	6.37339	6.145	6.66293	6.2171	6.58947	6.67625	6.16338	6.40964	6.90349	6.46223	6.76373	6.42394	6.77739	6.83918	7.3773	6.97656	7.2672	6.81936	7.08836	7.16148	7.36685	6.7311	6.74173	6.58551	6.38842	6.79242	6.72474	6.91767	6.48624	6.82233	6.95562
ADAMTS9	ADAMTS9	6	P		MM		Extracellular Space	5.1074	5.13641	4.95381	5.09989	5.09671	7.10516	6.9159	6.66174	7.43769	7.15003	6.83769	6.59412	5.9399	6.36908	5.88792	7.03517	7.37799	6.92911	6.09486	6.43209	6.57945	6.42904	5.30397	5.35459	5.50671	5.7333	5.53738	6.12533	5.20033	5.39689	5.5869	5.1159	5.97279	5.95024	6.02974	5.17042	5.47817	5.25984	5.94667	5.8982	5.8097	5.50549
ADAMTSL1	ADAMTSL1	15					Extracellular Space	5.47999	5.46196	5.33093	5.24753	5.42414	5.13207	5.35502	5.12682	5.15442	5.32888	5.14735	5.31321	5.3239	5.15024	5.41134	5.00339	5.27967	5.27923	5.03002	5.23689	4.74591	5.26423	5.41667	5.24558	5.29532	5.39305	5.47987	5.26215	5.15101	5.43665	5.17799	5.48587	5.14914	5.26317	5.23057	5.34891	5.16906	5.32923	5.1884	5.47926	4.96208	5.39773
ADAMTSL2	ADAMTSL2	15					Other	5.28736	5.398	5.2924	5.05247	5.60282	5.35986	5.42664	4.87559	5.1838	5.41856	5.43748	5.24452	4.98047	5.12625	5.08149	5.3905	5.51515	5.17957	5.01707	5.04366	5.43057	5.24303	5.03113	5.3965	5.16482	5.5717	5.48782	5.18785	5.12499	5.33242	5.42581	5.11762	5.0264	5.20349	5.36773	5.07527	5.21707	5.19634	5.283	5.07158	5.15221	5.21577
ADAMTSL3	ADAMTSL3	25					Other	6.55623	6.52859	6.97079	6.57425	6.52572	6.46598	6.42175	6.06964	6.51986	6.48504	6.32216	6.29463	5.98103	5.58852	5.65441	5.5338	5.58457	5.63318	5.64753	5.78403	5.83216	5.51657	6.00909	6.57773	6.55194	6.68119	6.55318	6.2866	6.50292	6.24008	6.3687	6.51502	6.84626	6.7852	6.89182	6.26233	6.79937	6.40044	6.6621	6.53788	6.67021	6.81366
ADAR	ADAR	16	P	D	MM		Nucleus	6.11818	6.51755	6.28159	6.16457	6.26542	6.11831	6.06548	6.05028	6.22206	6.22186	6.11196	6.15756	6.0654	6.15706	6.39454	5.97688	6.14451	5.98064	6.15415	6.27292	6.2608	5.9991	6.16289	6.11873	6.24396	6.14209	6.07033	6.2193	6.20706	6.04558	6.33718	6.22984	5.97763	6.0591	6.08688	6.49215	6.01495	6.162	6.11791	5.91885	5.89531	5.87633
ADARB1	ADARB1	11	P	D		M	Nucleus	7.32322	7.31032	7.23365	7.50934	7.28917	6.877	7.47562	7.507	6.98465	7.18156	7.49642	7.72451	7.71978	6.91458	7.62868	7.15933	7.17797	7.02394	6.7962	6.95305	7.03503	7.12716	7.37693	7.30413	7.58379	7.07092	7.44771	6.93523	7.55715	7.29789	6.93713	7.7688	7.54223	7.57385	7.21516	7.76045	7.42042	7.47796	7.31848	7.86554	7.65259	7.57183
ADARB2	ADARB2	12					Nucleus	5.51725	5.06305	5.10836	5.34714	5.36742	5.50946	5.29344	5.21035	4.86527	5.46241	5.49501	5.08185	5.18456	5.24088	5.18575	5.35457	5.31367	5.56239	5.56096	5.45223	4.74683	5.28439	5.20746	5.13679	5.12768	5.50499	5.68356	5.55454	5.25308	5.71779	5.32466	5.75707	5.26607	5.32628	5.34625	5.19822	5.08839	5.32727	5.32012	5.31009	5.07056	5.60654
ADAT1	ADAT1	12					Other	5.25856	5.72619	4.87436	5.01792	5.26229	5.11241	5.61578	5.20192	5.41253	5.54229	5.33116	5.31921	5.47482	5.185	5.39277	5.20497	5.802	5.14517	5.43752	5.61736	5.39183	4.90625	5.23316	5.3391	5.2882	5.67787	5.55543	5.32374	5.4544	5.4043	5.39858	5.84837	5.26067	5.35291	5.38901	5.50501	5.3127	5.42425	5.42444	5.31749	5.33104	5.21458
ADAT2	ADAT2	16					Other	12.209	12.3672	12.3918	12.4159	12.4461	12.2633	12.0141	11.956	12.3207	12.1816	12.1655	11.8762	11.9209	12.3439	12.6107	12.4889	12.5213	12.7772	12.2235	12.466	11.7989	12.717	12.358	11.8342	12.2864	12.3117	12.0545	12.0372	11.7524	12.2447	12.2257	12.3399	11.7861	11.8936	11.5106	12.8174	11.5166	11.8647	11.8824	11.7992	11.5124	11.7179
ADCK2	ADCK2	16					Cytoplasm	7.01031	7.00711	7.00676	7.19491	7.18293	7.33451	6.9872	6.83736	7.23007	7.40787	7.21731	7.046	6.78067	7.13793	6.25841	6.87602	7.03745	7.2322	6.86443	7.31371	7.00085	6.93457	6.83982	7.13061	6.92685	7.02891	6.96077	7.12225	6.91974	7.06517	7.43923	7.24544	6.65936	6.87602	7.07513	6.72732	6.86855	7.21657	7.01255	6.82725	6.67703	6.96699
ADCK3	ADCK3	26					Cytoplasm	7.03719	7.38868	6.81159	6.89628	6.70732	6.54649	6.13669	6.11088	6.34383	6.23382	6.61507	6.39235	6.22044	6.22331	5.7521	5.84104	6.09907	6.57435	5.98511	6.4247	5.23217	6.09691	5.7343	6.24711	6.29409	6.60693	6.6397	6.41141	6.26012	6.43397	6.35975	6.57883	6.30478	6.23411	6.12901	6.02424	6.31467	6.29263	6.39977	6.06096	6.23751	6.38959
ADCK4	ADCK4	28					Cytoplasm	6.91609	6.70944	6.76413	6.67672	6.54088	5.85531	5.8195	5.76997	6.29257	5.99857	6.36909	6.12849	6.04057	5.98335	5.23221	5.46339	5.49861	5.88418	5.43879	6.16639	5.07758	4.88976	5.44392	5.88354	5.88841	5.91898	6.3066	5.47331	5.61104	5.53946	5.52166	5.55878	5.96026	5.89646	5.9296	5.45445	5.99793	5.98789	5.96531	5.67103	5.61893	5.6127
ADCK5	ADCK5	24					Cytoplasm	6.55176	6.48781	6.48725	6.26673	6.42283	6.1845	5.93008	5.91972	6.09206	6.27552	6.3897	5.78126	5.61185	6.71862	5.93964	6.50503	6.69336	6.58454	6.69838	6.81501	6.0661	6.36527	6.13836	6.46	6.52484	6.3759	6.50349	6.89154	6.73011	6.32533	6.80421	6.69554	6.40511	6.65489	6.38594	5.91939	6.45225	6.47089	6.69165	6.29501	6.38348	6.74303
ADCY1	ADCY1	12	P				Plasma Membrane	5.88052	5.75793	5.96315	5.63005	5.76771	5.84846	5.73334	6.09064	5.92233	6.01897	5.83038	5.92973	5.81168	5.71701	5.476	5.71964	5.53531	5.6076	5.96681	6.21943	5.10979	5.58201	5.69518	5.83431	5.86186	5.83451	6.01829	6.09233	5.94966	6.06606	5.89806	5.83185	5.80597	5.63048	5.98881	5.81706	5.64328	6.05668	5.80881	5.6897	5.57063	5.68898
ADCY10	ADCY10	12		D		M	Cytoplasm	4.34256	4.65056	4.06035	4.08355	4.27364	4.7919	4.73868	4.76658	4.87917	4.57372	4.1536	4.21169	4.26687	4.44762	4.39639	4.63622	4.5921	5.19222	4.38219	4.66482	4.00968	3.8852	4.48639	4.39637	4.25663	4.41549	4.52696	4.43934	4.20972	4.45127	4.85001	4.68673	4.44185	4.29302	3.85542	4.15053	4.0172	4.36468	4.1472	4.06462	4.18516	4.28035
ADCY2	ADCY2	16					Plasma Membrane	7.09295	6.77708	7.13361	7.24458	7.14751	6.40018	6.05619	6.12619	6.56694	6.66604	6.85588	6.55989	6.31103	6.43173	6.23431	6.16916	5.7575	6.11099	6.39339	6.43582	5.85235	6.37852	6.66893	7.16165	6.81273	6.73222	7.20877	6.92021	7.36811	6.9284	7.2291	6.97415	6.98529	6.92826	6.87892	6.37838	6.85475	7.07572	6.94373	7.27959	7.06778	6.74998
ADCY3	ADCY3	15	P				Plasma Membrane	5.96009	5.83366	6.00281	6.03565	5.97609	6.01605	5.85679	5.61099	5.9588	6.18347	6.00373	5.75529	5.7486	6.24401	6.06908	6.05549	6.10542	5.84503	5.77825	6.13799	5.58834	6.32275	6.00845	5.96772	6.03854	6.02056	5.92479	5.95413	5.95268	6.25342	6.22957	6.08194	5.84243	5.88024	5.85176	5.91091	5.7972	5.92904	5.90323	6.10897	5.94454	5.91584
ADCY4	ADCY4	21					Plasma Membrane	6.78045	6.55131	6.7889	6.61463	6.67499	6.51762	6.37224	6.60312	6.46692	6.55816	6.49783	6.25999	5.85619	7.24991	6.67983	6.72538	7.11898	7.0184	6.33135	6.96293	6.56963	6.50704	6.08302	6.18821	6.67942	6.7631	6.39431	6.42076	6.05751	6.49097	6.39871	6.35724	6.08869	6.35204	6.26874	5.93035	6.14746	6.21653	6.22332	6.08287	6.27062	6.18142
ADCY5	ADCY5	28		D			Plasma Membrane	7.33374	7.62367	7.70087	7.87724	7.74687	7.73747	6.77843	6.89376	7.44103	7.56005	7.49333	6.79601	6.57591	6.95882	6.39123	6.86154	7.05387	7.00468	6.53493	7.19489	5.80615	6.64572	6.20707	6.69037	6.86398	7.10955	6.51221	6.78072	6.6857	6.8456	7.15447	7.43364	6.45963	6.8568	6.53679	6.2845	6.8891	6.64669	7.17646	6.65612	7.19553	6.82639
ADCY6	ADCY6	21		D			Plasma Membrane	6.54389	6.70806	6.71209	6.9864	7.13662	6.74866	6.36325	6.40573	6.67429	6.58806	6.25446	6.2308	5.73956	6.26488	6.01419	6.31296	6.43966	6.57761	6.10149	6.57232	7.15284	6.40525	5.59242	6.62583	7.01414	7.06193	6.63439	7.25841	6.24896	7.10897	6.96296	7.0881	6.88456	7.16554	6.44738	6.01632	6.995	6.36097	6.72759	6.50813	6.97121	6.80943
ADCY7	ADCY7	12					Plasma Membrane	7.5718	7.57491	7.50743	7.36482	7.62961	7.63032	7.381	7.39983	7.64408	7.52204	7.45651	7.04457	6.815	7.95752	6.69822	7.53375	7.38674	7.28689	7.78824	7.35033	7.37285	7.57989	7.51389	7.73774	7.4951	7.84153	7.72895	7.77582	7.89406	7.69157	7.74741	8.20443	7.3621	7.72658	7.55157	7.12896	7.66143	7.50731	7.78658	7.69269	7.69517	7.76796
ADCY9	ADCY9	16					Plasma Membrane	6.65485	6.54134	6.54244	6.50684	6.80341	6.52511	6.32747	6.00658	6.22526	6.78401	6.33737	6.05551	5.88747	6.44314	5.67387	6.31092	6.46103	6.21656	6.12399	6.15217	6.13181	6.38033	5.76044	6.46408	6.38054	6.12882	6.52206	6.45295	6.63	6.4363	6.63825	6.52582	6.44326	6.52307	6.30036	5.70044	6.49709	6.39827	6.56672	6.16345	6.60933	6.53502
ADCYAP1R1	ADCYAP1R1	16	P	D			Plasma Membrane	6.27181	6.08577	6.30218	6.17616	6.19864	6.04474	6.3888	5.89539	6.12456	6.34743	5.97948	5.80826	5.75849	6.11065	5.9	5.47303	5.46197	6.17796	5.80313	6.2467	5.85541	5.89047	6.19142	5.98988	6.04575	6.30508	6.23409	5.96289	5.92469	6.13585	6.19441	6.22018	5.67535	5.85803	6.06266	5.89481	5.97957	6.3416	6.28332	5.6097	6.15745	5.99266
ADD1	ADD1	12			MM	M	Cytoplasm	4.25638	4.13388	4.22741	4.65779	4.65847	4.86871	4.84889	4.65817	4.52689	4.74844	4.40559	4.80545	4.53781	4.53526	4.84047	4.38176	4.66128	4.77419	4.57776	4.92978	5.14723	4.3808	4.79001	4.60728	4.29805	4.74147	4.54099	4.68393	4.29216	4.38593	5.04131	4.82701	4.43635	4.29349	4.64279	4.62254	4.31661	4.7378	4.64363	4.66744	4.48175	4.35783
ADD2	ADD2	15	P	D	MM		Cytoplasm	4.35713	4.38919	4.36426	4.30905	4.11224	4.12417	4.21687	4.32926	4.21013	4.23405	4.34791	4.6249	4.03958	4.28084	4.24899	4.14061	4.13472	4.52823	4.08786	4.21667	4.70774	4.35446	4.08785	4.18295	4.2956	4.29356	4.18834	4.31184	4.03231	4.29238	4.34838	4.36801	4.06591	3.90859	4.10058	4.17734	4.10818	4.21784	4.05949	4.2287	3.92833	4.04845
ADH1C	ADH1C	16					Cytoplasm	5.06541	4.55939	4.8231	4.69434	5.28139	4.77401	4.86574	4.76968	4.75584	4.78404	4.73806	4.36396	4.76748	4.63196	4.41082	4.44591	4.90897	4.88367	4.83145	4.67123	4.52709	5.159	4.9385	4.86247	4.50538	4.7997	4.53549	4.72904	4.58008	4.8346	5.11967	4.81435	4.70559	4.89179	4.66732	4.62774	4.47269	4.81796	4.78775	4.77221	4.61311	4.85126
ADH4	ADH4	16					Cytoplasm	4.69632	4.55839	4.52608	4.57031	4.44619	4.36237	4.15243	4.09281	4.64686	4.49908	4.54607	4.20626	4.13179	3.9561	4.47527	4.26076	4.09741	4.30511	4.17778	4.53513	5.06601	4.24652	4.24184	4.14088	4.47964	4.57956	4.2017	4.18282	4.16821	4.43098	4.31345	4.62263	4.1744	4.2777	4.1197	4.1776	4.15156	4.37852	4.18761	4.06694	3.98891	4.06186
ADH5	ADH5	24		D			Cytoplasm	6.50519	6.5011	6.52728	6.60492	6.41958	5.78029	5.50276	5.60233	5.91388	5.86081	6.16273	5.71829	5.52399	6.17506	5.75203	6.08079	6.17939	5.85976	6.23654	6.26475	5.61436	6.02471	6.18003	6.68922	6.18928	6.52152	6.5695	6.6042	6.92761	6.30739	6.35268	6.19395	6.05852	6.29611	6.14774	6.13107	6.16973	6.45292	6.27222	6.14396	6.18443	6.15148
ADHFE1	ADHFE1	26					Cytoplasm	4.50586	4.86823	4.7954	4.79389	4.6633	4.33525	3.86898	3.81445	4.20754	4.04276	4.39786	4.16245	3.88168	3.75184	4.0492	3.61038	3.66074	4.20349	3.83559	3.80738	4.68603	3.36641	3.71073	3.94718	4.27069	4.3715	4.22283	4.20727	3.77985	3.76068	4.04637	4.28644	3.87509	4.12979	4.03462	4.19932	4.39874	3.81351	4.18879	4.36158	4.22647	4.14008
ADIPOQ	ADIPOQ	25	P	D	MM	M	Extracellular Space	8.87559	8.72186	8.8913	8.9149	8.86605	8.76558	7.83142	7.88638	8.62069	8.17678	8.36319	8.69331	9.03536	7.37432	8.57817	8.49149	8.07287	6.99429	8.34175	7.6009	8.12361	8.11278	8.97385	9.07503	9.28754	8.81267	9.06457	8.5745	8.93996	8.84398	8.41493	8.15764	9.44023	9.18579	9.07847	9.39673	9.31432	9.02816	8.90816	9.26037	9.22186	9.00094
ADK	ADK	16	P	D	MM		Nucleus	8.9636	9.15309	9.15677	9.12622	9.14709	9.18275	8.85679	8.82889	9.02396	9.28152	9.34333	8.81041	8.53815	9.21732	8.59093	9.14364	9.1888	9.66538	8.83015	9.51878	8.61391	8.82959	8.5421	8.84783	8.84879	9.20552	9.16066	9.16107	8.96767	8.94433	9.27295	9.44927	8.56089	8.76459	8.69716	8.55465	8.87711	8.76274	8.96161	8.61868	8.84529	8.82998
ADM2	ADM2	12					Extracellular Space	4.97967	5.22044	5.25054	5.41528	5.06448	4.96322	5.09187	5.19037	5.35298	5.79302	5.17752	5.28005	4.97558	5.36672	5.09384	5.43522	4.95717	5.17705	5.28223	5.7387	4.78732	5.17264	5.21383	5.25174	5.33274	5.26456	5.32836	5.34544	5.15044	5.2223	5.4589	5.67937	5.15673	5.0078	5.13315	5.02408	5.02317	5.26496	5.2845	5.2996	5.06547	5.16897
ADNP	ADNP	16		D	MM		Nucleus	2.78416	3.01934	3.08007	3.49779	3.68429	3.01793	2.71135	3.29179	3.41656	3.44983	3.23123	3.33033	2.58177	3.33902	2.83861	3.32556	3.33878	2.98762	2.63208	3.12722	4.36708	3.53963	2.68833	2.82675	3.08289	3.14873	3.096	3.00567	2.9417	2.844	3.04389	3.2866	3.11706	2.89858	2.97316	2.73228	2.64283	3.03136	2.71438	2.77775	2.81107	2.75546
ADNP2	ADNP2	16	P	D			Other	10.0623	10.1708	9.97493	9.89323	9.85202	10.1193	9.98319	10.1746	10.3711	10.1103	10.1753	9.52345	9.21972	9.88577	8.94733	9.86204	9.85748	9.86736	9.98886	9.79705	9.72157	9.91805	9.14569	10.0234	9.87853	10.0525	9.73148	10.0052	10.0493	9.87066	10.074	10.082	9.98041	9.99541	9.82535	8.69257	9.90678	9.91287	10.0133	9.99206	9.92742	10.0132
ADORA2A	ADORA2A	15	P	D	MM	M	Plasma Membrane	6.3922	6.29604	6.56402	6.54791	6.56246	6.52233	6.26257	6.49863	6.70219	6.43814	6.71825	6.61715	6.36543	6.40544	6.414	6.24251	6.05834	6.90223	6.46014	6.90955	6.72005	6.38542	6.78965	6.33756	6.25023	6.91803	6.29971	6.62626	6.38438	6.51678	6.71173	6.78227	6.09106	6.22819	6.50337	6.74069	6.39001	6.47272	6.57185	6.25206	6.13532	6.25301
ADORA2B	ADORA2B	4	P	D		M	Plasma Membrane	6.48853	6.75759	6.61213	6.52927	6.04616	7.54744	7.23216	7.10214	7.51252	7.55207	7.48604	7.54754	7.29357	7.59011	6.66325	6.9455	7.33723	7.92854	7.88091	7.63552	6.46537	7.04482	7.93137	8.07101	7.00363	7.84578	6.84578	7.08062	7.83463	7.17662	7.61622	6.97615	7.8583	7.68263	7.31037	6.79369	7.97379	7.28055	8.545	8.17374	7.71494	7.35346
ADORA3	ADORA3	12	P	D		M	Plasma Membrane	3.2477	3.81006	3.29597	3.66597	3.34547	3.5491	4.03026	3.75306	3.63109	3.84302	3.89576	4.31372	3.92923	3.61487	4.05189	3.03119	3.60318	3.7804	3.06188	3.22819	4.46643	4.01486	3.64222	3.4024	3.47338	3.12116	3.85644	3.67887	3.46883	4.27136	3.56126	3.71159	3.58562	3.34896	3.50997	3.67341	3.435	3.73166	3.19652	3.78745	3.54657	3.70928
ADPGK	ADPGK	18					Other	6.23631	5.95982	5.76021	6.08426	6.42885	6.3289	6.20011	5.76746	6.29888	5.9477	5.97851	5.60312	5.50862	6.59889	5.69793	6.29451	6.6451	6.57642	6.22378	6.47128	5.66359	5.86038	5.36918	5.70499	6.00059	6.39705	6.40747	6.55655	5.77599	6.27921	6.62658	6.17055	5.70523	5.80652	5.85173	5.18148	5.72717	5.80348	6.04193	5.5594	5.82994	5.89643
ADPRH	ADPRH	14					Other	6.88446	7.13811	6.7925	6.90094	6.95027	6.43066	6.58089	7.02664	6.68886	6.74674	6.55518	6.5785	6.37106	7.26434	6.38687	6.71707	6.81478	7.10657	7.09008	6.96568	7.27431	6.66473	7.13001	7.34531	6.99481	7.17761	7.14067	7.74075	7.47747	6.91784	7.06961	7.42245	6.9795	7.13635	7.01593	6.63027	7.14113	7.07825	7.28755	7.12034	7.19059	7.04899
ADRA1A	ADRA1A	25	P	D			Plasma Membrane	5.89458	6.05055	6.27363	6.46622	6.21233	5.69293	5.43065	5.49959	5.7888	7.33276	5.94696	5.29861	6.12267	5.84372	5.70775	5.69573	5.57668	5.04177	5.74687	5.98016	4.35646	5.50399	6.03461	6.47232	5.88287	5.93412	6.38609	6.02161	6.05188	6.56674	6.05984	6.25682	6.44314	6.40367	6.25681	6.18585	6.49542	6.34338	6.87752	6.11683	6.70343	6.40695
ADRA1D	ADRA1D	16	P	D			Plasma Membrane	5.8824	5.84867	6.07228	6.24122	6.0276	5.85077	5.81105	5.58151	5.94658	6.30866	6.11312	5.91405	5.28747	5.77505	5.48423	5.66075	5.65212	5.80434	5.62743	6.16154	5.65152	5.79352	5.57849	5.92365	5.7572	5.95493	5.67073	5.96145	5.71884	5.83616	5.94785	6.21299	5.48003	5.82027	5.64384	5.43697	5.62307	5.89419	5.88572	5.79348	5.91771	5.81436
ADRA2A	ADRA2A	16	P		MM	M	Plasma Membrane	5.79311	6.0297	5.92146	5.86862	6.03405	5.35381	5.66492	5.53332	5.79521	5.8069	5.50513	5.28412	4.92703	5.64441	5.07881	5.77265	5.82245	6.01206	5.65415	6.20096	5.41733	5.98823	5.35594	5.75677	5.89372	6.56752	5.89577	6.09215	5.57029	5.83042	6.1318	6.05733	5.73362	6.00053	5.7657	5.27184	5.62181	5.74714	5.93492	5.6059	5.60389	6.13834
ADRA2B	ADRA2B	15	P				Plasma Membrane	5.37669	5.57173	5.6005	6.46246	5.60533	5.30404	5.75757	5.99773	5.98724	5.68214	5.86287	5.67383	5.20925	5.60012	5.57115	5.03188	5.36826	5.82206	5.46774	5.90144	5.2333	5.02977	5.6493	5.72626	5.73711	6.04971	6.0619	5.81685	5.85849	6.0105	5.90892	6.22044	5.57564	5.63969	5.65925	5.55145	5.61075	5.87773	5.97689	5.51434	5.62348	5.54388
ADRB1	ADRB1	16		D	MM		Plasma Membrane	7.26089	7.34566	7.29165	7.66218	7.32714	7.547	7.10733	7.14174	7.34791	7.16161	7.26488	7.19136	6.81748	7.383	6.64025	7.1952	7.17062	7.29956	7.21241	7.62116	6.63512	7.00039	6.97224	7.21848	6.9658	7.29113	7.22231	7.37524	7.20291	6.80526	7.48255	7.29831	6.97583	7.08273	7.10658	6.9996	7.08211	7.22204	7.13361	7.1246	6.92724	7.21444
ADRB2	ADRB2	5	P	D	MM	M	Plasma Membrane	6.39079	6.51391	6.70153	6.55562	6.76794	8.18449	7.29801	7.76437	9.06591	6.90221	8.32469	8.11577	8.37121	7.22477	6.32734	6.42674	5.88463	6.3881	7.09448	7.38691	6.14442	6.56011	7.36806	8.63882	7.68783	7.3874	7.41228	7.17972	8.15413	6.78125	7.51957	7.18038	8.88095	9.10441	8.65889	7.47865	8.31359	8.18335	8.45563	8.45629	8.8209	8.43671
ADRB3	ADRB3	15			MM	M	Plasma Membrane	6.90371	7.01477	6.82405	6.69563	6.97608	7.09496	6.71832	6.75265	6.66811	7.18438	7.05787	6.73895	6.53628	7.17141	6.80648	6.56899	6.8563	7.41828	6.8423	7.40134	6.5223	6.73116	6.71563	6.96906	6.85065	7.02044	6.83275	7.03256	6.82405	7.1083	7.51803	7.27604	6.44267	6.77462	6.82134	6.6206	6.62461	7.09254	6.81049	6.53209	6.55412	6.65088
ADRBK1	ADRBK1	21	P	D		M	Cytoplasm	6.58649	6.50871	6.42358	6.39718	6.25092	6.07963	5.82161	6.32827	6.2024	5.98029	5.8525	6.26792	5.75004	6.03064	5.80753	5.82976	5.46548	5.07544	5.79367	5.76437	5.70376	5.84175	6.10733	6.12073	5.94806	6.00489	6.29488	6.29681	6.06324	6.45781	6.28796	6.26307	6.06223	5.90021	6.07833	5.98729	5.97146	6.22198	5.99982	6.13928	6.25799	5.94622
AEBP1	AEBP1	25	P		MM		Nucleus	8.52142	8.57172	8.9315	8.68069	8.60277	8.94913	8.86505	8.14533	8.98244	8.56137	8.46439	7.66083	7.11972	7.73786	7.30983	7.71445	8.2044	7.44267	7.29703	7.61713	6.98801	8.15439	7.86125	8.45719	8.63298	9.45799	8.46413	9.20293	8.16912	8.88176	9.01146	9.29226	8.20976	9.00894	8.3631	7.77505	8.61703	8.12574	8.57967	8.5126	9.12639	8.80608
AEBP2	AEBP2	16					Nucleus	5.42796	5.30365	5.30372	5.29767	5.04188	5.25532	5.18485	5.14265	4.95646	5.18303	5.35505	5.27061	5.3981	4.99099	5.46017	4.99533	5.07262	5.90716	4.90234	5.39544	5.21311	5.13507	5.36077	4.96906	5.08506	5.18896	4.88002	5.05019	4.96335	5.10736	5.02138	5.22067	5.12411	5.28734	5.05612	5.50655	5.15539	5.07529	5.07752	4.76935	5.1546	5.13905
AFAP1L1	AFAP1L1	15	P				Other	4.72313	4.67422	4.76821	4.93882	4.6799	4.31177	4.50069	4.56226	4.35789	4.60805	4.30482	4.69287	4.81782	4.61565	5.23765	4.75285	4.61697	4.67733	4.67555	4.78698	4.93334	4.53002	4.92756	4.76622	4.67082	4.45781	4.65008	4.58099	4.37371	4.49288	4.59028	4.68008	4.52724	4.44042	4.48301	4.98161	4.52405	4.77803	4.38329	4.50464	4.46156	4.43523
AFAP1L2	AFAP1L2	5	P	D			Cytoplasm	6.66127	6.76262	6.13814	6.26099	6.54759	6.32757	6.64597	6.68489	6.57793	6.33291	7.10166	6.48249	7.54799	6.27729	7.62028	6.56279	7.11874	6.62888	6.63301	6.36268	5.36135	6.03263	8.08474	7.59646	7.09225	6.43536	6.73185	6.78344	7.08919	6.85114	6.67759	6.71381	7.34234	7.07339	7.02368	8.33753	7.43318	7.25736	7.18574	6.9861	6.97008	7.19711
AFF1	AFF1	11	P				Nucleus	9.45155	9.47652	9.66771	9.38737	9.39951	9.45229	10.1147	10.2132	9.19081	9.30322	9.18571	10.2785	10.5618	9.22934	10.5998	9.68868	9.60103	8.76661	9.32274	9.13667	9.77884	9.61727	9.83057	9.86764	10.0477	8.99124	9.42583	8.9342	9.4945	9.70356	8.72152	8.99727	9.90472	9.82353	9.71219	10.4015	9.74789	9.83826	9.31766	10.0288	9.67581	9.63965
AFF2	AFF2	16					Nucleus	3.90699	3.23698	3.39059	3.29033	3.70039	2.92542	3.86707	3.59098	3.4052	3.4223	3.34537	3.85911	3.43357	3.35382	3.91988	3.56016	3.54313	3.78899	3.30655	3.3012	5.05537	3.68481	3.71838	3.27436	3.25098	2.84592	3.21232	3.08627	3.35921	3.87893	3.67423	3.59209	2.96938	2.83946	3.21849	3.32639	3.14848	3.15164	3.09732	3.21648	2.88694	2.98392
AFF3	AFF3	21					Nucleus	6.16844	6.09649	6.04907	6.20339	6.08712	5.80249	5.96606	5.53641	6.04373	5.77124	6.12448	6.24871	5.81913	5.82239	5.47988	5.74136	5.72729	5.91219	5.85068	5.79993	4.80683	5.70652	5.55229	5.69546	5.85082	5.94866	5.99731	5.61237	5.54503	5.71738	6.11443	5.57597	5.65875	5.87429	6.00573	5.57765	5.60889	5.66317	5.58612	5.61251	5.70208	5.64134
AFF4	AFF4	15					Nucleus	6.88759	6.73889	7.22038	7.0993	7.01259	8.01206	7.81849	7.67278	7.82795	7.5049	7.5039	7.21815	6.59891	6.95041	6.36773	7.93673	7.44132	7.42224	7.29979	6.72647	7.02312	7.84968	6.39342	6.48994	7.08649	7.18401	6.66136	7.51591	6.51506	7.22857	7.13585	7.12184	7.28553	7.89539	7.74772	6.20201	7.3665	6.2997	7.42986	7.97748	8.13973	7.50252
AFG3L2	AFG3L2	15		D	MM		Cytoplasm	6.7326	6.83062	6.61882	6.8267	6.72132	6.49603	6.54748	6.67597	6.5468	6.57842	6.50551	6.39422	6.36225	6.89662	6.28115	6.53541	6.68107	6.82509	7.0224	6.94007	5.77373	6.77486	6.632	6.86451	6.69682	6.4538	6.62842	6.82263	6.99803	6.5085	6.54765	6.79053	6.69357	6.7259	6.75249	6.25542	6.65964	6.92934	6.86251	6.74383	6.77789	6.73259
AFM	AFM	15					Extracellular Space	4.84005	4.60954	5.09216	4.92468	4.74256	4.62614	4.95158	5.0982	4.91344	4.99183	5.11425	4.93536	4.79316	4.88692	5.29336	4.73522	4.77723	4.98403	4.64888	5.03517	4.79928	4.93724	4.89498	4.75196	4.7984	4.79361	4.85376	4.60786	4.43125	4.73	5.00816	4.70491	4.34205	4.41417	4.74079	4.90923	4.52622	4.69915	4.71806	4.56065	4.34657	4.57416
AGA	AGA	26		D			Cytoplasm	6.32914	6.07743	6.5427	5.90783	6.08888	5.39552	5.79832	5.89611	6.27977	5.25851	5.88057	5.10202	4.4739	5.78722	5.3644	5.97993	5.43896	5.96784	5.41317	5.78641	4.34139	6.11176	4.37633	5.10251	6.29209	6.09173	5.45993	5.3123	5.33319	5.68348	5.41775	5.42398	5.33407	5.61059	5.46354	4.86668	5.50104	4.93068	5.41088	5.33892	6.12866	5.89334
AGAP1	AGAP1	16					Cytoplasm	4.37904	4.23932	3.98747	4.44493	4.15347	3.82168	3.7106	3.77706	3.84018	3.91711	3.92304	3.84881	3.79516	3.9629	4.08952	3.93946	4.1404	4.14958	3.63866	4.23278	3.72844	3.84307	4.13116	4.04553	3.46879	4.09628	4.26562	3.89652	4.08093	4.08525	4.34168	4.64927	3.53934	3.81906	3.77456	3.58988	3.772	4.18285	3.93496	4.05687	3.86116	3.83685
AGAP2	AGAP2	16	P	D			Nucleus	5.97208	6.01073	5.70313	5.69415	6.21086	6.51422	5.70906	6.03219	5.98647	6.36167	6.99731	5.7843	5.71717	5.96374	5.3932	6.22749	6.14746	6.68223	5.89887	6.13777	5.55463	5.45476	5.52788	5.54108	5.75016	5.60046	5.86849	5.78821	5.51146	5.54331	6.05989	6.13535	5.52887	5.58096	5.94207	5.20875	5.74585	5.44301	5.96651	5.89959	6.18269	5.46004
AGAP3	AGAP3	15		D			Nucleus	5.93794	6.22539	6.0772	5.78606	6.45012	6.36483	6.14139	5.9445	6.11625	6.36363	6.00776	5.69317	5.49158	6.13856	6.06335	6.03893	6.2667	6.18433	5.9857	6.13997	6.45828	6.18295	5.76496	6.13139	5.9334	5.869	5.69165	6.09429	5.76252	6.09496	6.2035	6.45948	5.86838	5.74858	6.0476	6.12568	5.96962	6.13811	6.06768	5.59501	5.97583	5.92857
AGBL1	AGBL1	16					Other	5.92721	5.69554	5.93468	6.09678	5.77385	5.75383	5.58054	5.22914	5.51573	6.0408	5.52891	6.0474	5.56745	6.01316	5.31697	5.68528	5.84352	5.97045	5.7506	5.99713	6.07809	5.58257	5.59789	5.7274	5.45256	5.92333	6.13171	5.63775	5.81392	5.94549	5.74504	6.28094	5.37431	5.49188	5.96582	5.5432	5.6527	5.61815	5.46291	5.32334	5.49195	5.69982
AGBL2	AGBL2	15					Cytoplasm	4.31377	4.37909	4.30327	4.23742	4.26782	3.99465	3.8304	4.23671	4.2222	4.72044	3.95836	4.33285	4.12797	4.0862	3.85943	3.77193	3.48057	4.5551	4.20356	3.96171	4.38988	3.9744	4.21773	4.11743	3.78051	3.59736	4.32624	4.58433	4.38623	4.50524	4.17201	4.27238	3.91835	3.90771	4.25316	4.28279	4.20432	4.41816	3.91059	4.36853	4.0385	4.12162
AGBL5	AGBL5	24					Cytoplasm	6.48576	6.25952	6.23576	6.46638	6.19817	6.18586	5.9807	5.91574	6.11027	5.98521	6.08127	6.16883	6.02854	6.70061	5.84524	6.19699	5.98103	6.35136	6.55632	6.43284	5.56188	5.66656	6.31327	6.59309	6.21841	6.48363	6.51707	6.86402	6.98597	6.21442	6.51665	6.36248	6.69397	6.78191	6.26523	6.03095	6.34837	6.61033	6.47605	6.42216	6.63322	6.43833
AGFG1	AGFG1	17					Nucleus	7.53137	6.99716	7.55099	7.3905	7.36664	7.51712	7.51423	7.14703	8.33172	7.47569	8.02722	7.56415	6.89294	8.38251	7.32055	8.76833	8.48447	8.63773	8.77859	8.22628	8.3701	8.23053	6.75889	7.44587	7.61122	8.16576	7.59074	8.1902	7.18607	7.38449	7.8521	7.11131	7.58221	7.83133	7.7495	6.84317	7.49423	6.99681	7.45792	7.60154	7.69325	7.68147
AGGF1	AGGF1	15	P	D		M	Cytoplasm	4.32341	4.18413	4.23041	4.13097	4.49364	4.32013	4.32238	4.23512	4.30249	4.50997	4.59429	4.79982	4.39828	4.13273	4.42757	4.27988	4.42281	4.54561	4.14123	4.35542	5.17014	4.26969	4.17899	4.20228	4.36566	4.14357	4.32894	4.07816	4.14087	4.26485	4.30827	4.30113	4.22026	4.08543	4.07721	4.28788	4.0504	4.25593	4.17969	4.33414	4.02936	3.96178
AGMAT	AGMAT	15					Cytoplasm	7.14397	7.21279	7.05272	7.14131	7.0401	7.14622	7.15511	7.06931	7.28079	7.67774	7.2342	6.65875	6.74215	7.44457	6.82631	7.08078	6.98895	7.43039	7.15522	7.66599	6.60879	6.9791	6.96032	7.04605	6.95889	7.4282	6.82222	7.35405	6.99327	7.255	7.27144	7.63266	7.12436	6.97023	7.20102	6.93344	6.89131	7.27587	7.2217	6.97935	6.91859	7.1627
TMEM195	AGMO	16					Cytoplasm	3.26415	2.68881	3.24325	2.93843	3.48239	2.95601	3.37504	2.63145	2.97133	3.56082	2.63194	3.44403	2.47421	2.28219	3.50693	3.01619	3.21049	3.46147	2.32847	2.75715	3.84316	3.25971	2.59102	2.92001	2.77041	2.79002	2.71994	2.53008	2.73494	3.17651	3.09005	3.06031	2.91902	2.42001	2.48268	2.52147	2.64768	2.76087	2.93092	3.27868	2.71158	2.52932
EIF2C1	AGO1	21					Cytoplasm	6.49653	6.00427	6.39981	5.79547	6.09837	6.13274	5.96792	5.7386	6.23505	6.05937	5.81535	6.3355	5.77522	5.74137	5.77008	6.18851	6.25008	6.05736	5.95309	5.80054	3.71045	5.92406	5.17105	5.49518	5.8371	6.41612	5.81537	5.92392	5.60071	6.22954	5.48162	6.09277	5.68678	6.04515	6.02821	5.40863	5.98488	5.72019	6.11773	5.94237	6.12463	6.16869
EIF2C2	AGO2	6					Cytoplasm	7.12502	7.27723	7.34836	7.09983	7.14294	8.35167	8.35802	8.11755	8.57737	7.96662	8.72713	7.88245	7.97111	8.47136	7.03196	8.26327	8.07278	8.08832	8.74513	7.90219	8.64542	7.74882	7.80799	7.88853	7.09264	7.32071	7.14492	7.46845	7.62749	7.03861	7.32033	7.21213	7.67608	7.75171	7.97945	6.79528	7.5309	7.44737	8.34866	7.97099	7.77756	7.60486
EIF2C4	AGO4	24					Cytoplasm	6.82708	6.96959	6.84094	6.72982	6.85935	6.50329	6.65232	6.80912	6.37675	6.66161	6.36283	6.51014	6.2114	7.25982	6.29727	6.73471	6.96232	7.05007	7.36534	6.82747	6.9202	6.75836	6.64516	7.17268	7.0707	6.90201	7.1917	6.96074	7.32178	7.07921	6.72869	6.69212	6.98551	7.09588	7.05866	6.66466	7.13688	6.96364	6.99338	6.71123	7.22607	7.18214
AGPAT1	AGPAT1	5					Cytoplasm	6.60766	7.01495	6.73786	7.05721	6.67731	7.97185	7.62969	7.90234	7.18382	7.17302	7.1271	6.84817	9.05002	6.95769	9.89489	6.79572	6.68797	7.25899	6.49494	7.48477	5.33856	6.94786	10.0049	7.92206	9.0584	6.95499	6.91449	7.1495	6.9507	9.12357	7.02537	7.19219	6.76349	7.34643	6.87818	10.3028	7.09592	8.56446	7.04952	7.09446	6.86893	6.82732
AGPAT3	AGPAT3	15					Cytoplasm	5.33889	4.93928	4.95283	4.77559	4.80296	5.01037	4.95976	5.0515	5.05025	4.41159	5.25546	5.34812	5.02093	5.18839	5.32951	5.248	4.32255	4.38317	4.72125	4.74478	5.62755	4.77534	4.80466	4.56061	5.05379	4.73814	4.58536	4.67522	4.70129	4.35761	4.63958	5.03147	4.63702	4.57014	4.87565	4.92131	4.75191	4.80739	4.70398	4.95342	4.74671	4.52876
AGPAT6	AGPAT6	18			MM		Cytoplasm	6.11129	5.90225	6.07761	5.88835	6.09169	6.15404	5.74883	5.83241	6.28009	6.16786	6.04724	5.71659	5.45759	6.48365	6.15793	6.48098	6.47698	6.66401	6.22639	6.36407	6.29935	6.52176	5.75967	6.00326	5.93926	6.27646	5.8722	6.11819	5.91576	6.25507	6.28187	6.20666	6.05708	6.03346	5.98084	5.71414	5.88355	6.01384	5.96909	5.65561	5.75065	5.94315
AGPS	AGPS	21	P				Cytoplasm	6.4424	6.4289	6.66026	6.67377	6.49644	5.85329	6.94527	6.2394	6.22579	6.40979	6.57521	6.03075	6.50313	6.04644	6.53949	5.77707	5.33643	7.00601	5.78685	6.29567	6.67646	6.47619	6.24519	6.0338	6.58126	6.12952	6.18765	5.61798	6.24359	6.21858	6.33025	5.76746	6.12444	5.95373	6.06708	5.94558	6.20155	5.89158	5.54662	6.11955	5.79889	6.49422
AGRN	AGRN	16	P	D	MM		Plasma Membrane	7.3141	7.48095	7.32854	7.44133	7.31743	7.21043	7.01311	7.22073	7.404	7.18507	7.55027	6.90822	6.80689	7.04157	6.30095	6.62007	6.72351	7.07861	7.00983	7.17309	5.80389	6.96967	7.0623	7.65287	7.07158	7.45029	7.3352	7.56251	7.57116	7.07328	7.57493	7.57473	7.2775	7.38958	7.20077	6.97852	7.2408	7.26939	7.54749	7.1281	7.24955	7.45772
AGTPBP1	AGTPBP1	14		D			Nucleus	5.87968	6.38629	6.85214	5.97813	6.23824	5.89869	6.05772	6.48751	6.9366	6.03616	6.68948	6.13088	5.72294	6.25401	5.64726	6.54415	6.67422	5.8675	7.17626	6.88106	5.82043	6.45752	6.51849	6.96394	6.61949	6.16384	6.47809	6.90368	7.30516	6.77226	6.18974	7.159	6.31023	7.13109	6.45969	6.18621	6.90266	6.60765	6.42222	7.00452	6.40788	6.94244
AGTR2	AGTR2	8	P	D	MM	M	Plasma Membrane	3.16639	3.30271	3.40533	3.58361	3.50771	3.6309	3.71205	4.16049	3.02778	3.11315	3.61171	3.6594	5.00069	3.52934	4.92469	4.09097	3.0268	3.85615	3.21753	3.54194	4.98894	3.75735	5.15738	3.91096	3.92448	3.00042	3.51625	3.50345	3.14269	3.75982	3.12381	3.37441	2.86483	3.52164	3.12936	5.01295	3.2122	3.45413	3.22951	3.78791	3.49182	3.14351
AHCY	AHCY	20	P			M	Cytoplasm	6.06874	5.79871	5.95091	6.77185	6.3526	5.80347	5.03825	5.39712	6.50187	6.17271	6.4974	5.51379	5.70527	7.38586	6.30772	7.40538	7.46137	7.48642	8.06105	7.21581	7.3138	6.98205	6.66687	6.85031	6.6835	6.88128	6.77764	7.3923	7.42538	6.48915	7.04522	7.0868	6.86411	6.96585	6.40277	5.99545	6.69371	6.49437	6.66829	6.4534	6.8331	6.54489
AHCYL2	AHCYL2	15					Other	3.92849	4.30619	4.28313	3.93754	4.43237	4.34919	4.04256	4.306	4.26498	4.49244	4.3743	4.41692	3.90601	4.19545	3.81517	4.14655	4.0945	4.48654	4.13665	4.58694	4.5954	4.48056	4.11802	3.98878	4.21917	4.49941	4.07433	4.21241	4.06479	4.55896	4.51936	4.13024	3.841	3.9773	4.0503	4.00808	3.86631	4.12855	4.24251	3.84104	3.69171	3.87678
AHDC1	AHDC1	15					Other	2.55707	3.161	2.68771	2.8026	2.71792	2.89632	3.05709	3.09837	2.58802	2.78809	2.72555	3.07899	2.8443	2.49173	2.85742	2.49428	2.70961	2.90308	2.66673	2.60068	4.19741	3.77009	3.21058	3.03237	2.78206	2.9492	2.30457	2.40094	2.65674	2.9378	2.69646	2.65843	2.46466	2.84236	2.71208	2.57682	2.69735	2.80875	2.50054	2.60223	2.34176	2.40094
AHI1	AHI1	8		D			Cytoplasm	7.02699	7.36643	7.27911	6.60383	6.52707	7.58414	7.13842	6.57553	7.6951	7.13267	8.0372	7.62865	8.19294	7.5344	6.33503	7.20857	7.54233	6.39975	7.75517	7.17427	7.72679	6.38238	7.53022	7.62982	6.81879	6.6172	6.72351	6.52125	7.36249	6.1712	7.17641	6.78492	7.63113	7.27852	8.09393	6.59693	7.38421	6.86199	7.89302	8.10111	7.62184	7.24757
AHNAK	AHNAK	15	P		MM		Nucleus	7.45252	7.62293	7.70251	7.74256	7.56015	7.38816	7.69551	7.3778	7.44298	7.55466	7.7235	7.52577	7.19752	7.35996	6.817	6.98495	7.4029	6.8747	7.48255	7.55476	7.4737	7.30685	7.33078	7.59394	7.6113	7.82436	7.78153	7.55155	7.62569	7.50598	7.65933	7.6139	7.41857	7.68758	7.76883	7.28592	7.53746	7.51019	7.59766	7.63904	7.46204	7.65731
AHNAK2	AHNAK2	15					Other	6.21806	5.98647	5.98366	5.96409	5.90136	6.03676	5.82538	5.90574	5.79526	6.05157	5.99222	5.75787	5.74065	6.06107	5.99321	5.70708	6.07884	6.16935	6.039	6.2139	6.17002	6.19852	5.96128	6.13724	5.92872	6.24867	5.78416	6.04325	6.0326	6.21437	6.1488	5.87065	5.74239	5.99789	6.03118	5.78189	5.75796	6.0408	5.91492	5.80405	5.81254	5.77359
AIF1	AIF1	12	P	D	MM	M	Nucleus	4.51179	4.63159	4.36365	4.59066	4.49969	4.50913	4.53566	4.59793	4.43084	4.78443	4.62984	4.7416	4.56481	4.76062	4.70511	4.47811	4.46752	4.6104	4.52508	4.96636	4.65276	4.64003	4.7184	4.5667	4.50249	4.57504	4.62267	4.71096	4.36777	4.62062	4.73946	4.83353	4.43404	4.34033	4.55075	4.38344	4.47795	4.61561	4.50351	4.47125	4.20504	4.41703
AIF1L	AIF1L	11					Plasma Membrane	7.37597	7.06247	7.2325	6.91201	7.22299	6.78088	7.26029	7.48086	6.80212	7.16724	6.88949	7.72124	7.74921	6.79623	7.38573	7.30859	6.71257	6.42999	6.91367	6.953	6.47783	6.99269	7.71091	7.43387	7.40433	6.89663	6.90708	6.54726	7.08557	7.1392	7.05464	6.71043	7.30004	7.09846	7.21515	7.64645	7.24857	7.27984	6.96443	7.43095	7.14456	7.32489
AIFM3	AIFM3	16		D			Cytoplasm	4.0456	4.20948	3.62219	3.87392	4.25268	3.5791	3.73002	3.7249	3.55455	3.86738	3.90918	3.63105	3.80439	3.52304	3.97223	3.52119	3.34194	3.72856	3.67947	3.88265	4.27459	3.2946	3.75357	3.7916	4.08076	3.54246	4.06603	3.88069	3.9661	3.94554	3.89755	4.05696	3.6183	3.62645	3.87838	3.83542	3.77445	4.1123	3.38459	3.69465	4.07146	3.87478
AIM1	AIM1	12					Extracellular Space	3.76386	3.84015	4.1144	4.02932	3.64144	4.69873	3.46841	4.25714	4.64981	4.20682	4.02227	4.8655	4.81994	3.71966	3.77521	3.23139	3.73008	3.67302	4.24099	3.89939	4.61349	4.39659	4.20083	3.77776	3.70884	4.05616	4.80488	3.8956	3.94991	3.67978	4.05694	3.71382	4.25283	4.03796	3.99724	3.92832	3.75859	3.60397	4.27627	4.16196	4.2949	3.91386
AIM1L	AIM1L	12					Extracellular Space	5.80911	5.5638	5.79448	6.2238	5.79051	5.8823	5.71741	6.02248	5.72135	5.96093	5.90231	5.54608	5.73101	5.96462	5.76495	5.70708	5.64265	6.07848	5.73473	6.13284	5.86698	5.91478	6.02164	5.99051	5.7371	5.99889	6.03896	5.94415	5.8051	5.91972	6.11296	6.06278	5.70116	5.7316	5.7891	5.84647	5.73744	5.96636	5.82601	5.6582	5.55913	5.7668
AIMP2	AIMP2	14	P				Plasma Membrane	7.32949	7.48529	7.38883	7.70506	7.50163	7.88661	7.07023	7.19935	8.30947	7.48865	7.7036	7.24447	7.20024	8.44854	7.26421	8.27376	8.19649	8.01205	8.48365	8.3622	8.11303	7.89203	7.46223	7.69146	7.7508	8.26442	7.57486	8.13834	7.86645	7.62778	8.16082	8.30632	7.80487	8.08838	7.43487	7.07968	7.61161	7.75123	8.04551	7.77224	7.64598	7.92948
JUB	AJUBA	16					Nucleus	7.24663	7.11195	7.28933	7.19786	7.35857	7.28529	7.05062	7.16179	7.3514	7.28998	7.31388	7.44131	6.77531	7.05887	6.92067	7.27363	7.2031	7.12808	6.87027	7.16673	7.84436	7.18676	6.5571	6.88287	7.25945	7.28946	7.20323	7.08443	6.93532	7.27436	7.1601	7.40874	6.8855	6.85517	6.80048	6.47225	6.81877	6.86291	6.93819	6.8595	6.8388	6.84925
AK3	AK3	15					Cytoplasm	6.56866	5.99041	6.3672	6.48643	5.51218	5.72431	5.96205	6.05648	5.82181	5.90772	6.00497	5.8411	5.70366	5.78015	5.76627	5.8678	5.5233	5.96962	6.08573	5.77559	5.57608	5.94923	5.94738	6.20859	6.28187	6.41167	6.35762	6.47766	6.07273	6.21557	5.59826	6.1709	6.39582	6.56361	6.44892	6.15138	6.40987	5.88573	6.36174	6.2509	6.56415	6.67142
AKD1	AK9	15					Other	5.1235	5.18166	5.1136	5.11079	5.35803	5.26524	5.28705	5.08833	5.13424	5.20482	5.04674	5.59038	4.98125	4.97944	5.3306	4.93619	5.02256	5.29356	4.92318	4.99535	5.38734	5.25038	5.00165	5.10871	5.35702	5.00989	4.92457	5.00304	5.19222	5.24347	5.10055	5.17743	5.15702	5.16729	5.0397	4.86675	5.01215	4.93383	4.96854	5.36369	4.92098	5.01423
AKAP1	AKAP1	12		D	MM		Cytoplasm	6.90534	7.08226	7.06141	7.1263	6.98107	7.6645	6.90137	7.32655	7.81254	7.80008	7.4845	6.77958	7.04374	7.57168	6.83722	7.38201	7.62312	7.38617	7.64707	7.66448	7.41291	7.151	6.83436	7.0144	6.79527	6.67406	6.87085	7.00736	7.25764	6.55979	6.85579	6.92936	6.92675	7.01511	6.89018	6.49719	7.10199	6.91216	7.16691	6.58244	7.09557	7.01502
AKAP10	AKAP10	14					Cytoplasm	6.54297	6.50124	6.35912	6.34402	6.18048	6.51676	6.44879	6.72178	6.31434	6.42472	5.7064	6.28482	5.99613	6.60721	5.93005	6.75779	6.44393	7.16343	7.22205	6.82621	6.05828	6.75612	6.12507	6.89017	6.60798	6.3751	6.7087	6.65207	7.32736	6.21815	6.203	6.03844	6.70681	6.7286	6.73935	6.06875	6.84181	6.78726	6.62128	6.67675	7.18522	6.82063
AKAP11	AKAP11	7			MM	M	Cytoplasm	4.83377	4.35471	5.08543	4.95056	4.77411	5.05821	5.17695	5.07635	4.82553	4.45261	4.77654	4.9825	6.18816	4.70945	6.02736	4.98234	4.46661	4.14439	4.5592	4.96726	4.37289	4.89536	6.26807	5.1773	5.84021	4.55098	4.39174	5.07457	4.50568	5.62989	4.5204	4.22921	4.86212	5.73905	4.48988	6.4421	4.69339	5.59737	5.15872	5.33345	5.25318	4.73222
AKAP12	AKAP12	11	P	D		M	Cytoplasm	9.02206	8.8033	8.9269	8.69051	8.85875	8.56623	9.00944	9.30562	8.33312	8.66618	8.37758	8.81698	9.71197	8.73953	9.78666	9.06492	8.70353	8.25903	8.78012	8.18041	9.66016	8.76204	8.34579	8.7072	9.12091	8.43168	8.73248	7.77354	8.56039	8.8896	7.71402	8.40086	9.37209	8.8779	8.88855	9.34669	9.26748	8.47423	8.61037	9.10694	8.81967	8.84972
AKAP13	AKAP13	8	P	D	MM		Cytoplasm	5.04343	5.33988	4.69721	5.03242	4.4082	4.83204	4.80777	5.29486	5.10141	4.76991	5.38101	5.50202	5.87133	5.15632	5.82926	4.8064	4.99473	4.71605	5.03749	5.05804	5.87376	5.31642	5.22081	5.05804	5.31712	4.57402	4.91488	5.00345	5.03983	4.97457	4.99927	5.10468	4.92188	5.05991	4.87003	5.4247	4.88007	5.02113	4.79977	5.27979	4.87908	4.67321
AKAP2	AKAP2	6					Plasma Membrane	5.23679	5.22032	5.15085	5.61628	5.4681	6.8517	5.77669	6.07354	6.84709	6.40767	6.38109	5.88952	5.51051	5.95049	5.26719	6.12485	6.19591	6.16864	5.32861	6.05934	5.35362	6.21592	4.97749	5.39566	5.41538	5.57039	4.84512	5.16523	5.12731	5.58217	5.48211	6.06488	5.24529	6.05944	5.95766	5.19917	5.35628	4.90431	5.80312	5.63205	5.80048	5.70022
AKAP3	AKAP3	15					Cytoplasm	4.71681	4.62829	4.84366	4.93778	4.68537	4.79141	4.75238	4.81844	4.75966	5.00831	4.69543	4.78501	4.67329	4.64982	4.8729	4.5752	4.61631	4.80467	4.73973	5.16458	5.50439	4.63037	4.71369	4.68006	4.57791	4.70526	4.88682	4.70096	4.75447	4.831	4.74209	5.03012	4.65631	4.50571	4.79733	4.75566	4.72659	4.97822	4.59035	4.62562	4.60568	4.6776
AKAP6	AKAP6	28					Nucleus	5.62084	5.95794	6.36878	6.51703	6.62948	6.19019	5.2188	5.15251	5.27713	6.19037	6.36205	5.55752	5.16238	5.18331	4.40394	4.89706	5.3314	4.86054	5.07487	5.38441	5.60925	4.9336	4.86637	5.10678	5.07099	5.445	5.37078	5.29084	5.3254	5.53628	5.4206	5.39	5.15723	5.83441	5.16517	5.02153	5.79188	5.23006	6.12498	5.87328	6.12958	5.79512
AKAP8	AKAP8	24		D			Nucleus	8.22286	7.97654	8.00858	7.97506	8.17824	7.76967	7.637	7.60974	8.03589	7.84725	8.0267	7.26885	7.41096	8.11244	7.42462	7.71767	8.09566	7.42303	8.45747	8.10055	7.79145	7.6231	7.79724	8.27322	7.95926	8.17148	8.0892	8.53536	8.59448	7.8427	8.07271	8.26543	8.08961	8.31489	8.0891	7.38794	8.2259	8.11598	8.40565	7.83809	8.21348	8.34358
AKAP8L	AKAP8L	12		D			Nucleus	5.86567	5.74416	6.18645	5.78386	5.70571	6.38315	6.96499	6.48477	5.79808	6.44918	6.30524	5.6355	5.4464	6.34241	5.47922	6.56242	6.41335	6.68057	6.24754	6.38791	5.86495	6.61164	5.59342	5.77233	5.64009	6.2995	5.71872	6.24468	5.90864	5.95056	6.13291	5.94047	5.79342	5.96828	6.26342	5.60102	6.10128	5.84783	6.00853	6.03487	6.32231	5.96843
AKAP9	AKAP9	12					Cytoplasm	8.91563	8.90138	8.79602	8.83709	8.65921	8.88896	9.13555	9.07303	8.9095	8.76587	8.7026	8.71301	9.1556	8.80932	8.67628	8.9665	9.0115	8.45795	9.00054	8.54195	9.10761	8.88071	8.56818	9.10629	9.11865	8.63703	8.81662	8.59471	9.22351	8.68085	8.33636	8.75856	9.42066	9.25142	9.30593	8.84238	9.3916	9.07777	9.06169	9.42083	9.35914	9.30911
AKIRIN1	AKIRIN1	18	P				Cytoplasm	6.41487	6.15136	6.52727	6.88974	6.35054	6.8663	7.15866	6.51604	6.95258	6.58055	6.97616	6.66738	6.21026	7.29863	6.31333	7.33879	7.36201	7.72983	7.06584	6.91953	6.69701	7.18205	5.87564	6.28121	6.45546	6.53695	6.40353	6.84713	6.39787	6.40746	6.11294	6.60782	6.43123	6.82011	6.54158	5.81047	6.47681	5.82621	6.51982	6.73806	6.73847	6.44732
AKNA	AKNA	15					Nucleus	5.8289	5.80258	5.7918	5.66057	5.73916	5.71582	5.7706	5.95451	5.83055	5.77794	5.68987	5.832	5.71327	5.84188	5.9898	5.62916	5.66146	5.88094	5.63178	5.83597	5.73324	5.82112	5.8633	5.64509	5.68067	5.7223	5.79581	5.56031	5.65592	5.87631	5.77868	5.79164	5.65376	5.4966	5.65172	5.81524	5.59195	5.77081	5.61962	5.55694	5.53047	5.50947
AKNAD1	AKNAD1	8					Cytoplasm	4.31161	4.69028	4.17066	4.56562	4.29139	4.6267	4.96098	4.72528	4.55848	4.31511	4.48528	5.01709	4.70147	4.04416	4.67869	4.90226	4.64939	4.44888	4.48342	4.59582	3.70421	4.17057	4.48283	4.7291	5.02068	4.50739	4.86019	4.48992	5.06151	4.3639	4.99035	4.84221	4.72885	4.92054	4.78802	4.6137	4.68741	4.66801	4.83532	5.04644	5.08585	4.74168
AKR1A1	AKR1A1	17					Cytoplasm	7.9536	7.82107	8.11441	8.04495	7.81831	7.36369	7.05103	6.86366	7.57363	7.07245	7.50891	7.1955	6.67598	9.05785	7.82893	9.03623	8.69042	9.38535	8.58225	8.64253	7.3903	8.95513	6.82515	7.47139	8.61925	8.81368	8.32985	9.01505	7.60305	8.64231	8.65226	8.50531	8.01364	7.9009	7.79529	7.1857	7.89928	7.42932	7.93445	7.67225	8.03591	8.08753
AKR1B10	AKR1B10	20	P				Cytoplasm	6.62872	6.85996	7.57776	7.15869	6.84585	5.96473	5.93108	5.82391	6.15534	6.22835	6.89784	6.57813	6.39724	7.63332	7.1424	7.4632	8.01557	6.44257	7.75413	8.11175	6.53649	5.71257	7.7474	7.94491	6.89385	7.62729	7.95245	7.94471	7.88716	5.75088	7.63338	7.31042	7.63879	7.98226	7.71933	6.86411	7.17062	7.29789	7.83125	7.90003	7.21345	7.36377
AKR1C1	AKR1C1/AKR1C2	11					Cytoplasm	4.04458	4.19651	4.47024	3.64613	3.88978	3.86456	4.07865	3.74883	3.69923	3.31035	3.96127	4.24299	4.30824	3.33269	4.10294	3.29175	3.54134	3.74328	3.42133	3.8097	4.64697	4.01552	4.29611	4.13432	3.82482	4.13921	4.35777	4.71863	3.94525	3.71694	3.83919	4.00318	4.39958	4.10277	4.09282	4.34134	4.01755	3.96165	3.85745	4.09008	3.62123	3.75646
AKR1C4	AKR1C4	16					Cytoplasm	6.18081	6.231	6.20144	5.80897	6.58013	6.25527	5.61278	5.69126	6.14258	6.10139	5.74417	5.82581	6.3061	5.79041	6.57229	6.03762	6.01937	5.58659	5.65783	5.94655	5.14462	6.0013	6.08341	5.91629	6.17785	5.86391	6.22927	6.48478	5.77648	6.42618	6.41938	6.07581	5.83543	5.96044	5.80898	6.28458	6.00858	5.9223	5.95314	5.71831	5.91526	6.0821
AKR1D1	AKR1D1	28					Cytoplasm	7.45859	7.74155	7.17514	7.38179	7.33469	6.58084	7.29966	6.10981	6.78058	6.14099	6.77604	7.44008	6.78767	5.85659	5.57509	5.36402	5.81125	5.72916	6.13574	5.46135	6.56644	5.72372	6.10181	6.96861	6.29528	6.03712	6.67087	6.68017	6.68488	5.678	6.02586	5.95186	6.61876	6.413	6.42621	5.86558	7.05311	6.56172	6.68488	6.48815	6.85489	7.02664
AKR7A3	AKR7A3	24					Cytoplasm	7.66083	7.50034	7.42448	7.21251	7.16608	6.9244	6.49349	6.94842	7.34764	7.15363	7.33118	7.18904	6.68345	7.13021	5.94882	7.10012	6.603	6.87057	7.20933	7.0068	5.64804	6.57314	6.91824	7.48413	7.52404	7.92169	7.45658	8.05501	7.67736	7.27999	7.85056	7.74903	7.74931	7.86116	7.39466	6.95703	7.58699	7.45427	7.76939	7.20315	7.71827	7.86462
AKR7L	AKR7L	12					Other	4.74926	4.70928	4.16603	4.25925	4.25508	4.30427	4.14522	5.15504	4.10259	4.16714	4.0803	5.06185	4.95299	4.08423	5.21524	4.43086	4.56376	4.83624	4.61286	4.82774	4.28846	4.1712	5.30478	4.65763	4.54475	4.47187	4.44836	4.24106	4.50476	4.76012	4.94787	4.13298	4.19539	4.31459	4.54031	5.07708	4.69581	4.84927	4.28057	4.77011	4.32188	4.52195
AKT1	AKT1	15	P	D	MM	M	Cytoplasm	5.90801	5.99648	5.82772	5.86069	6.02174	5.81091	5.78495	5.81867	5.71032	6.0172	5.9087	5.89145	5.68026	5.94854	5.72924	5.82335	5.7288	5.97706	5.91113	6.07829	5.65601	5.92065	6.02178	5.90626	5.87981	5.99187	5.99953	6.00448	6.01127	6.12167	6.26042	6.13435	5.86646	5.9249	5.83914	6.04863	5.84263	6.01567	6.00169	6.02974	5.8008	5.94267
AKT2	AKT2	26	P	D	MM	M	Cytoplasm	7.67531	7.16856	8.14793	7.74456	7.84877	7.5607	6.94687	7.06902	7.66493	6.71346	7.19657	6.66429	5.84062	7.52651	6.62736	7.95483	7.67171	7.52152	7.50649	7.45317	6.10251	7.20418	5.92648	6.56883	7.19827	7.69394	7.20823	7.91193	6.9698	7.51193	7.62544	7.42258	7.43908	7.74509	6.8946	6.47078	7.64637	6.34682	7.34654	6.87127	7.19502	7.2178
ALAS2	ALAS2	21					Cytoplasm	7.22226	7.17056	7.62678	7.59747	7.22422	7.05359	7.16185	6.58571	6.75902	6.41155	7.03416	7.78312	6.81973	7.48119	6.40582	7.28711	5.81184	7.47628	7.50319	7.48084	7.58374	6.55289	6.2784	6.74647	7.061	6.94748	6.23782	6.43932	6.93295	6.46648	6.56353	6.78843	7.36375	7.54192	7.14977	6.31386	6.58541	6.92676	7.52478	7.22338	7.01435	7.24496
ALB	ALB	8	P	D		M	Extracellular Space	2.37407	3.44545	3.15791	2.9003	2.84003	3.76153	3.07375	3.7513	3.36834	3.62518	3.55669	3.81457	3.3519	3.43766	3.50741	2.98712	3.95349	3.30279	3.44107	3.36723	3.58937	3.67483	3.2522	3.59935	2.92974	3.06522	3.83384	3.38777	3.31317	3.30621	3.60844	3.29493	2.96253	3.19803	3.21522	3.35297	3.02575	3.64241	3.14648	3.11866	3.16487	3.53533
ALDH16A1	ALDH16A1	15					Other	8.05545	7.99723	7.94666	8.16751	7.89364	8.26601	7.82176	8.1036	7.81729	8.44429	7.92984	7.46488	7.81742	8.07477	8.03733	7.68361	8.03267	8.50425	8.04727	8.44095	7.88406	7.71835	7.9172	8.02975	7.89357	8.35157	8.09896	8.06231	7.82426	8.02026	8.31895	8.393	7.88754	7.81127	8.0019	8.04031	7.9889	7.98627	7.95642	7.75485	7.92124	8.11477
ALDH18A1	ALDH18A1	12					Cytoplasm	3.89416	4.48026	3.87994	4.00054	3.84693	4.60782	3.82278	4.19129	4.02843	4.28127	4.06897	4.44675	4.44414	4.28718	4.81252	4.23101	4.48409	4.59315	3.89159	4.33209	4.33627	4.52745	4.24354	4.25362	4.26246	3.85859	4.12164	4.25879	4.37428	4.34487	4.00676	4.2197	4.2784	3.9934	4.16519	4.5372	4.16369	4.40784	4.22192	4.20992	3.97342	4.09332
ALDH1A3	ALDH1A3	23		D			Cytoplasm	7.96314	7.85683	8.19316	8.1988	7.82139	7.37162	7.99037	7.8235	7.86894	7.70482	7.78177	7.66399	8.55333	7.35177	6.40472	7.27697	7.16078	6.09333	7.94495	6.63862	6.97874	6.66312	7.97073	8.55466	7.57675	8.26183	8.58944	8.50981	8.67386	7.75952	8.67002	8.43366	8.84037	8.96101	8.2177	7.17476	9.25858	8.48892	9.65601	8.60666	8.01126	8.88681
ALDH1L1	ALDH1L1	16		D			Cytoplasm	5.59465	5.73074	5.53896	5.33931	5.52192	5.05052	5.53879	5.36687	5.40977	5.40723	5.31302	5.13846	5.08545	5.58863	5.24479	5.46573	5.5	4.89443	5.23617	5.51316	5.3236	5.33907	5.69627	5.39627	5.2848	5.55493	5.54282	5.39142	5.31159	5.28601	5.5737	5.4968	5.14348	5.24931	5.33544	5.22336	5.2268	5.57214	5.44607	5.28533	5.18405	5.16854
ALDH1L2	ALDH1L2	18					Cytoplasm	5.50233	5.29691	5.37102	5.54578	5.95036	5.31162	5.38786	4.88701	5.47399	5.17692	5.31263	5.33494	4.89381	5.67906	5.20929	5.73676	6.16708	5.36294	5.34916	5.22688	5.67518	5.5561	5.06601	5.33444	5.35455	5.37323	5.64205	6.30493	5.35952	5.79335	5.52323	6.15657	5.20475	5.41291	5.20295	5.26905	5.38076	5.17464	5.36819	5.20125	5.54489	5.4282
ALDH2	ALDH2	26		D			Cytoplasm	9.04792	8.85529	8.47609	9.22683	8.89675	8.55357	8.35684	8.04389	8.71365	8.76692	8.65502	8.28458	8.54022	8.46773	7.19385	7.97562	7.9978	7.77377	8.39293	8.11884	7.98645	7.4358	7.36756	8.09632	7.6401	7.72922	8.26659	8.25619	8.41427	7.45214	7.99397	8.14648	8.23796	8.41649	7.53715	7.32694	8.12605	7.76589	8.29544	7.91418	7.76002	8.03343
ALDH3A2	ALDH3A2	15					Cytoplasm	5.489	5.4396	5.55875	5.38818	5.21026	4.88133	5.42966	5.38624	5.02663	5.24101	5.4462	5.0936	5.21425	5.55661	5.09412	5.34458	5.65615	5.78386	5.59647	5.53034	5.0811	5.40066	4.87318	5.34381	5.38087	5.61339	5.41778	5.65858	5.30684	5.36265	5.71974	5.50516	5.48699	5.42481	5.27381	5.1626	5.48151	5.06418	5.50373	5.42969	5.19418	5.36022
ALDH4A1	ALDH4A1	15					Cytoplasm	4.80503	5.12343	4.69793	5.08452	5.7125	5.53342	4.75735	5.1348	4.65666	5.23443	5.17577	5.19212	5.0873	4.96603	4.77956	5.36523	4.80384	4.72325	5.04153	5.3721	5.42581	5.0286	4.81069	5.23428	4.55974	4.96002	5.11835	4.99474	5.17111	5.10564	5.27328	4.9158	5.09234	4.90695	5.06234	4.97857	4.89927	5.15372	4.90571	4.8331	5.0166	5.06159
ALDH5A1	ALDH5A1	15					Cytoplasm	5.40589	4.96847	4.98319	5.29059	5.35987	5.33211	5.27502	5.3121	5.08621	4.95511	5.20065	5.32998	4.77904	5.52185	5.055	5.60791	5.42355	5.72106	5.19798	5.43461	5.58994	5.65745	5.24034	5.08729	4.94728	5.50763	5.02505	5.35376	5.26906	5.57695	5.56669	5.73806	5.13231	4.98549	4.87343	5.10492	5.13669	5.29801	5.43685	5.55739	5.27142	5.44086
ALDH8A1	ALDH8A1	12					Other	4.81532	4.5531	4.51193	4.51107	4.35852	4.65961	4.68221	4.82917	4.78553	4.68317	4.68842	4.65213	4.82936	4.3694	4.76562	4.75683	4.47461	4.53808	4.36757	4.61083	4.70651	5.02154	4.84245	4.57129	4.59522	4.26762	4.6182	4.42569	4.55192	4.92644	4.5977	4.48601	4.58137	4.46687	4.5147	4.76919	4.60048	4.69028	4.4318	4.6692	4.42844	4.40618
ALDOC	ALDOC	28		D			Cytoplasm	8.94531	7.49722	8.42711	8.61037	7.76753	7.25612	6.11808	5.71997	8.71228	6.69302	7.44185	6.36974	6.75636	6.07113	5.57972	6.59638	6.47707	6.19606	6.98385	6.00698	5.73993	6.18712	5.87737	6.218	6.3939	6.903	7.32557	6.86776	6.1077	6.18448	6.39295	5.79857	8.09761	7.63364	6.58999	6.13591	7.89693	6.28129	7.80226	6.39787	6.53597	6.71608
ALG10B	ALG10B	15					Plasma Membrane	5.21613	5.40644	5.39208	5.42299	5.40694	5.35449	5.44673	5.31611	5.03756	5.55471	5.20867	5.41604	5.51697	5.44215	5.70405	5.3063	5.27663	5.47761	5.05278	5.47619	5.50521	5.38979	5.16771	5.02057	4.98194	5.4074	5.31723	5.13676	4.87455	5.24341	5.632	5.37255	5.13394	4.95463	5.27269	5.44859	4.96985	5.22042	5.17576	5.13831	5.02081	4.97107
ALG11	ALG11	14					Other	6.2874	6.17651	6.25236	6.1289	5.93369	5.89168	5.94279	5.32849	6.23313	5.5421	6.17898	5.70621	5.9456	6.34092	5.49135	6.70702	6.4254	5.30833	6.87833	6.40326	6.08419	5.97073	5.7173	6.74945	5.95488	6.28098	6.32078	6.80376	7.26541	5.60758	6.12412	5.81822	6.71264	6.94731	6.50452	5.92511	6.62866	6.75862	6.98877	6.58641	6.99764	6.82851
ALG13	ALG13	15	P				Cytoplasm	4.4158	4.16184	4.31639	4.24377	3.90958	4.51733	4.19236	4.51428	4.32469	4.46994	4.14452	4.28359	4.83128	4.30677	5.07903	4.37217	4.23048	4.38305	3.87587	4.27423	4.72769	4.20224	4.46407	4.30112	4.0556	4.06717	4.04006	3.96766	3.96835	4.3694	4.33378	4.23456	3.86855	3.98943	3.88093	4.51468	3.81587	4.23273	3.77901	3.66246	3.81598	3.8492
ALG14	ALG14	15	P				Cytoplasm	4.57887	5.08641	4.96906	4.60069	4.99679	5.24818	5.01521	5.0107	4.01028	4.89304	4.99349	5.20552	4.61358	4.80364	4.76131	4.97693	4.67325	4.62815	4.66145	5.0124	5.32077	5.32725	5.02252	4.48248	5.03103	4.401	4.99514	4.88098	4.81425	4.89759	4.76997	4.85608	4.54615	4.76117	4.77624	5.03748	4.87759	4.99944	4.78875	4.94806	4.8754	4.61711
ALG2	ALG2	14					Cytoplasm	6.92966	7.09719	6.96745	7.02254	6.78503	7.27453	6.76379	6.69749	7.17507	6.92982	6.98497	6.73966	6.58395	7.41795	6.61064	7.15951	7.04623	7.20635	7.46314	7.3043	6.26723	6.76805	6.87662	7.44314	6.82203	7.39078	7.36825	7.52518	7.48147	7.21163	7.2131	7.52364	6.89983	7.19978	6.8358	6.56076	6.95681	7.23688	7.01667	6.91044	6.96437	7.15967
ALG5	ALG5	12					Cytoplasm	5.50304	5.62588	5.50188	5.29064	5.60847	5.65702	5.52073	5.7815	5.61083	5.55014	5.74766	5.49573	5.75268	5.3818	6.18253	5.15594	5.44286	5.74901	5.44166	5.61896	5.31834	5.26405	5.9499	5.46632	5.57434	5.35949	5.18198	5.50009	5.57065	5.70477	5.54097	6.04229	5.30689	5.24532	5.52099	5.78949	5.47711	5.57826	5.42265	5.32003	5.41077	5.57598
ALG6	ALG6	16					Cytoplasm	3.84934	3.83327	3.44671	3.42472	3.81857	4.08179	3.62577	3.65766	3.44369	3.96757	3.34938	4.12577	3.60408	3.25299	3.78281	3.65382	3.32235	3.62108	3.3283	3.4968	4.30278	3.63741	3.88334	3.37113	3.44361	3.24416	3.35095	3.50823	3.29862	4.01724	3.48914	3.457	3.12405	3.15297	3.45375	3.61533	3.35333	3.52649	3.29601	3.69224	3.52403	3.36652
ALG8	ALG8	13					Cytoplasm	7.34324	7.55673	6.82615	7.06689	6.96962	6.31224	6.42475	5.90157	6.43709	5.67087	6.25821	7.28224	6.80052	8.29038	7.23057	8.45742	8.15241	7.09222	9.25851	7.59918	8.26656	8.03322	7.73925	8.58507	8.38299	8.36146	8.51901	8.57233	8.90184	7.48424	8.336	7.29666	8.66392	9.00991	8.49444	7.63396	8.33162	8.25919	8.3915	8.86395	8.78631	8.43795
ALG9	ALG9	21					Cytoplasm	6.48507	6.29259	6.23475	6.28259	6.66173	5.79104	5.98009	5.80549	6.20299	5.99951	6.11693	6.27743	5.86753	6.34725	6.11097	6.29059	6.21288	6.56299	6.16956	6.04702	5.63834	6.27507	6.20524	5.87677	5.99139	6.28255	6.42295	6.17627	5.81982	6.18196	6.45862	5.89462	5.85638	5.78461	5.72573	6.2796	6.23961	5.87251	5.97209	5.83162	6.07914	6.17103
ALK	ALK	15	P	D		M	Plasma Membrane	5.47359	5.8054	5.78189	5.32889	5.30697	5.77478	5.42304	5.2472	5.35986	5.93296	5.36055	5.73893	5.46076	5.55994	5.57664	5.56216	5.62292	5.21629	5.59607	5.77482	5.03189	5.24163	5.58146	5.6493	5.3387	5.65465	5.55267	5.44851	5.57793	5.50332	5.68809	5.68626	5.5202	5.45158	5.66221	5.59944	5.49276	5.5336	5.54751	5.45366	5.31805	5.48054
ALKBH7	ALKBH7	16					Cytoplasm	7.33569	7.43007	7.71789	7.5743	7.27941	7.73209	7.10796	7.02569	7.13199	7.44678	7.07774	7.18078	7.00391	8.61986	7.03334	7.05967	7.39312	7.52876	7.35404	7.64852	7.50112	7.08544	7.07909	7.25547	7.27678	7.42856	7.18453	7.57837	7.20451	7.36612	7.50563	7.43878	6.98778	7.26736	7.20886	6.88146	7.1202	7.35756	7.19936	6.90266	6.93883	7.26609
ALKBH8	ALKBH8	14		D			Cytoplasm	5.45835	4.87773	4.38865	4.19292	4.58965	5.01714	4.84967	4.79807	4.01164	4.95227	4.53789	4.68454	5.1921	5.11951	4.97672	4.75907	5.40496	5.26518	5.47112	4.42628	5.39252	5.12783	4.56863	5.33271	4.58828	4.82241	4.85525	5.03642	5.54643	5.56284	5.1283	4.83954	4.89918	4.95629	5.00488	4.47661	5.42999	5.05533	4.97864	4.75869	5.06051	5.08353
ALMS1	ALMS1	16	P	D	MM		Cytoplasm	5.06115	4.8995	4.9941	4.88164	4.87601	4.8754	4.53853	4.63514	4.81801	4.59431	4.71253	4.8154	4.48488	4.77933	4.61524	4.76276	4.83471	4.74162	4.55123	4.63738	4.71587	4.83623	4.37264	4.40115	4.8294	4.58985	4.69599	4.73082	4.55384	4.80071	4.66167	4.65616	4.61368	4.74958	4.79318	4.52841	4.8492	4.61251	4.60552	4.76532	4.95407	4.83565
ALOX12	ALOX12	15	P	D		M	Cytoplasm	6.16752	6.39892	5.93618	6.23032	6.06882	5.97629	6.13162	6.14084	6.17951	6.24715	6.36338	6.24646	5.88923	6.16708	5.75843	5.90444	5.85357	6.27198	6.28229	6.57127	7.19131	6.3618	6.07014	6.24587	5.99174	6.28765	6.28235	6.14562	6.27097	6.287	6.50311	6.41508	5.96161	6.01723	6.20059	6.24419	6.16387	6.19042	6.19138	5.96317	6.11488	6.1749
ALOX15B	ALOX15B	12	P	D		M	Cytoplasm	5.87733	5.62316	5.61323	5.52723	5.92146	5.70548	5.62847	5.80771	5.30302	5.72733	5.90751	5.65463	5.68676	5.67974	5.52543	5.78741	5.44011	5.58032	5.83908	6.35442	5.32376	5.78555	6.16513	5.95719	5.84201	6.06981	5.94428	5.97518	5.82754	6.0344	5.80505	6.01265	5.664	5.88308	6.03027	5.84177	5.67028	5.84658	5.88082	5.76749	5.87325	5.90479
ALOX5	ALOX5	6	P	D	MM	M	Cytoplasm	6.39361	6.11456	6.23827	6.22214	6.1737	7.34197	7.75349	7.68354	7.19642	6.7771	6.30263	6.0884	6.10971	6.49119	5.99024	6.45603	6.20938	7.43996	6.42504	6.95607	5.2912	6.88643	6.27246	6.30266	6.61156	6.68428	6.26197	6.8019	6.45149	6.88732	6.46877	6.85132	6.15697	6.45688	6.27679	6.28756	6.34147	6.29642	6.40211	6.39463	6.32842	6.65422
ALOX5AP	ALOX5AP	12	P			M	Plasma Membrane	5.42642	5.47286	5.0129	5.3698	5.36965	5.33298	5.47551	5.33442	5.40335	5.44917	5.37034	5.87026	5.29474	5.71201	5.82171	5.91759	5.26395	5.26326	5.52564	5.501	5.69673	5.74328	5.49836	5.44064	5.42909	5.53557	5.29515	5.35587	5.37667	5.53731	5.35713	5.64635	5.18778	5.26918	5.54717	5.49	5.31526	5.73068	5.54658	5.31614	5.31971	5.47172
ALOXE3	ALOXE3	15					Extracellular Space	4.86282	5.15338	5.31538	5.25025	5.25458	4.97326	4.92665	5.10086	5.17931	5.36596	5.36124	5.01622	5.0032	4.9921	4.66882	4.68466	4.87397	5.10261	5.10295	5.11579	5.31125	5.13397	4.93741	5.03808	5.17294	5.00646	5.07065	5.0557	5.02807	5.03328	5.36719	5.39993	4.92139	5.07091	5.1238	4.97036	5.04127	5.07365	5.25769	5.27953	5.28452	4.90106
ALPI	ALPI	16					Plasma Membrane	6.77176	6.89255	6.78245	6.91894	7.03632	6.76007	6.67731	6.35185	6.82586	6.93044	6.98387	6.70823	6.45006	6.73543	6.69124	6.61317	6.98913	6.69619	6.67982	7.06985	6.5018	6.80003	6.78358	6.75225	6.69533	6.96876	6.82787	6.8911	6.66207	6.74341	7.09796	7.13763	6.59144	6.56032	6.60671	6.61481	6.60194	6.8662	6.80446	6.58557	6.49663	6.71305
ALPK1	ALPK1	19					Other	6.20733	5.85534	5.4792	5.91116	6.00684	5.92065	5.92117	6.03317	5.46033	5.86912	5.82465	6.10768	6.30992	5.88188	5.13543	5.01813	5.77145	5.86128	6.13532	5.96582	4.49729	6.11569	6.42871	6.62648	6.31987	6.10749	6.2678	6.50608	7.232	6.27497	6.00862	6.88881	6.56003	6.64326	6.92193	6.37625	6.86792	6.66019	6.74275	6.63473	6.67094	6.67257
ALPK2	ALPK2	15		D			Other	4.82106	5.31117	5.27435	4.96275	5.13199	5.46923	5.03581	5.10712	4.83809	5.55489	4.86173	5.13882	5.37354	5.00384	4.52669	5.11015	4.59695	4.74991	5.18729	4.72068	5.96164	5.25283	4.9847	5.16663	4.56722	5.13235	5.04101	5.1792	5.16746	4.80162	4.95572	5.15117	4.81868	4.98613	5.19496	5.15772	5.2227	5.04219	5.27928	5.12176	5.00978	5.02201
ALPK3	ALPK3	15					Nucleus	4.29532	4.60108	4.32596	4.38448	4.20945	4.5364	4.51984	4.34397	3.71606	4.12454	4.59148	4.46505	4.46468	4.36844	4.25215	3.82332	4.07822	3.97107	4.15535	4.48452	5.36383	4.44488	4.54364	4.19568	4.63896	4.26752	4.41023	4.11894	4.05261	4.38895	4.00193	4.47879	4.24245	4.16252	4.15858	4.46657	4.20345	4.11356	4.3278	4.35914	4.0691	4.29647
ALPL	ALPL	15			MM		Plasma Membrane	4.85595	4.80769	4.68433	4.85977	5.13455	4.63563	4.84064	4.84075	5.03703	4.9689	4.60987	5.43459	4.43445	4.91476	4.63189	4.78657	4.60437	5.08452	4.74392	5.10387	5.09871	4.41088	4.76353	4.79591	4.72933	4.95378	5.18597	4.92894	4.73831	4.54881	5.23715	5.06246	4.64161	4.83444	4.94872	4.97577	4.66557	4.98737	5.12823	4.35322	4.8381	4.73051
ALPPL2	ALPPL2	15	P				Plasma Membrane	5.99858	6.12941	6.00069	6.25452	6.25659	6.18537	5.9872	6.06333	5.8906	6.20001	6.18335	5.85395	5.82201	6.4217	6.01094	5.60608	6.41585	6.30805	6.17932	6.13631	5.9921	5.54305	6.04901	6.04752	5.95898	6.18271	5.93119	6.5098	6.18394	6.14767	6.26114	6.18461	6.1241	6.03077	6.02537	5.8907	5.99951	6.03006	6.23418	5.73981	5.97846	6.05585
ALS2	ALS2	15		D	MM		Cytoplasm	6.54563	6.62833	6.69475	6.59961	6.4883	6.77441	6.70662	6.6392	6.4461	6.61111	6.4781	6.57087	6.53516	6.70588	6.39568	6.96915	6.76668	6.48721	6.68478	7.10713	7.13263	6.85488	5.993	6.367	6.71083	6.67051	6.43896	6.46272	6.44736	6.43738	6.55079	6.71922	6.71251	6.60666	6.61644	6.36118	6.66937	6.34278	6.51685	6.49375	6.41373	6.75273
ALS2CL	ALS2CL	15					Cytoplasm	5.83294	5.8981	5.6385	5.85523	5.56775	6.2051	6.41081	6.67625	5.814	6.23932	5.65302	5.6097	5.35174	6.17859	5.82289	5.88931	5.87461	6.07262	5.89101	6.42001	5.9116	6.1429	5.92406	5.65154	5.53817	5.74854	5.66301	5.73879	5.52274	5.76035	5.71714	5.89754	5.4545	5.52529	5.6424	6.00069	5.32161	5.68083	5.67282	5.45445	5.23166	5.56802
ALS2CR11	ALS2CR11	15					Other	3.90116	4.10341	3.90807	3.87715	3.78061	3.88333	3.89687	4.10828	3.77193	3.92164	4.0602	4.13981	4.11011	3.79474	4.42441	3.90163	3.72361	4.13708	3.61887	3.73962	4.92852	3.88658	4.163	3.73291	3.87631	3.81232	3.90801	3.65816	3.66531	3.9875	3.89877	3.75459	3.6462	3.49799	3.70838	4.04587	3.54896	3.88549	3.71633	3.88143	3.70532	3.54924
ALX3	ALX3	21		D			Nucleus	7.25521	6.87079	7.3226	7.03867	6.68321	6.75542	6.82404	6.35571	6.59532	6.5067	6.39378	7.24621	6.49263	6.95735	6.25311	7.064	6.53994	7.56789	7.38382	6.76671	6.7884	7.23024	6.45449	6.51755	6.84483	6.96085	6.74317	7.67613	6.28679	6.3263	6.69122	6.94378	6.76973	6.83124	6.88795	6.42588	6.76707	6.52368	6.63006	6.27353	6.3766	6.7621
ALX4	ALX4	12		D			Nucleus	4.93103	5.34541	5.35709	5.51176	5.66392	5.20988	5.41684	5.72393	5.06497	5.73025	5.51949	5.93743	5.7407	5.62969	6.08249	5.53584	5.35669	5.04654	5.1111	5.40854	5.4028	5.7599	5.67944	5.26091	5.85464	5.49097	5.10234	4.9372	5.03272	5.8091	5.13777	5.41182	5.33528	5.04597	5.19749	5.78311	5.31619	5.36271	5.09973	5.39511	5.17011	5.12298
AMACR	AMACR	15	P	D	MM		Cytoplasm	3.48245	3.40727	2.78922	3.23263	3.13256	3.78668	3.40056	3.36365	3.44637	3.74529	3.22843	3.76835	3.41711	3.08132	3.39126	2.94901	3.36301	3.29783	3.09223	3.27522	4.90316	3.31226	3.3386	3.31186	3.1827	3.24618	3.31895	3.01503	3.29627	3.23086	3.24872	2.9914	2.85029	2.95577	2.87743	3.11431	2.8861	3.17777	2.97041	3.35607	3.00475	2.91735
AMBN	AMBN	15	P		MM		Extracellular Space	4.86166	4.76331	4.60304	4.76653	4.59601	4.4844	4.69647	4.5	4.8829	4.71411	4.66031	4.7204	4.73707	4.11875	4.77941	4.07861	4.34177	4.6704	4.24222	5.08328	4.50739	4.84897	5.28491	4.58006	4.47694	4.62281	4.70681	4.29627	4.27689	4.92056	4.48775	4.57918	4.19933	4.20501	4.42005	4.90237	4.25805	4.92124	4.57707	4.29202	4.26375	4.22795
AMBP	AMBP	12					Extracellular Space	6.17422	6.18998	6.15625	6.10776	6.14739	5.84425	5.94227	5.99098	5.71971	6.27472	6.14013	5.88973	6.42741	5.86226	6.21284	5.78827	5.88497	5.81081	6.43555	6.45269	6.13434	5.94603	6.48105	6.24943	6.18326	6.15322	6.11304	6.09597	6.18823	5.95952	6.42163	6.23184	6.30002	5.89256	6.58075	6.34063	6.52801	6.3861	6.1642	6.48356	6.22289	6.19553
AMBRA1	AMBRA1	16	P	D			Cytoplasm	6.00515	6.13743	6.14802	5.93842	6.36479	6.10726	5.99013	5.92579	6.00872	5.98058	6.01435	6.05633	5.52089	5.91274	5.60194	5.95524	6.09753	5.84463	5.90326	6.12698	5.40439	6.10152	5.42678	5.71716	5.85085	5.98123	5.98769	6.25913	5.73186	5.98991	6.12085	6.04923	5.82259	5.95224	5.9945	5.23076	5.88813	5.69068	5.87266	5.97326	5.79012	5.91071
AMD1	AMD1	6	P			M	Cytoplasm	4.03067	3.7541	4.19309	4.27579	4.1494	5.6353	5.22181	5.36431	5.72483	4.25942	5.01811	5.22843	4.54217	4.22233	4.78896	5.33814	5.08481	5.05672	4.91258	4.98326	5.07849	5.34794	4.44922	4.12245	4.75323	3.87577	4.77532	4.33664	3.90554	4.22645	4.73603	4.42812	4.29882	4.27423	4.16855	4.40297	4.2976	4.05618	4.65434	4.61782	4.52691	4.39142
AMDHD1	AMDHD1	15					Cytoplasm	5.85295	5.56504	5.12133	5.7723	6.07044	5.90366	5.7288	6.15126	5.34762	5.68572	5.55158	5.63033	5.46111	5.62032	5.77634	5.57674	5.47023	5.71723	5.67032	6.32297	5.74663	4.64606	5.64074	5.92844	5.59934	5.69397	5.65229	5.71808	5.66138	5.57776	5.87028	5.8162	5.57954	5.60659	5.60922	5.31012	5.62009	5.6489	5.43705	5.60216	5.36652	5.59737
AMDHD2	AMDHD2	15					Other	5.2109	4.86014	5.14209	5.13474	5.06369	4.9206	4.87355	5.29047	4.78362	5.10381	5.11168	5.42819	5.09618	4.71438	5.60968	5.046	4.85421	5.42955	5.02482	4.99004	4.50574	5.2797	5.51326	5.15618	5.08115	4.77511	5.05969	4.99543	5.07649	4.97122	5.35785	5.10729	4.9701	4.75537	5.07829	5.2338	4.72585	5.13461	5.18304	4.87906	4.72724	5.02545
FAM123A	AMER2	15					Plasma Membrane	6.23282	6.17779	5.8702	6.19742	5.90058	6.31116	6.02972	6.21126	6.18933	6.27034	6.19598	6.22689	5.64735	6.22282	6.00181	5.8731	6.0533	6.27726	6.09725	6.39504	5.7765	5.92746	5.92889	6.08002	6.17133	6.37654	6.10704	6.33461	6.01954	6.11096	6.28555	6.36036	5.91436	6.08929	6.12462	5.72292	6.0639	6.07654	6.16343	5.99416	5.99676	6.03584
FAM123C	AMER3	15					Other	5.84567	6.16457	6.17278	6.26199	5.95976	6.26574	5.95608	5.72718	6.15062	6.20897	6.11597	6.0121	5.76641	5.97421	5.9625	5.77294	5.80465	6.22925	5.8445	6.2909	5.75376	5.99674	6.02301	6.01463	5.70482	6.14145	6.20224	6.05115	6.0721	5.94947	6.489	6.24324	5.73945	5.62381	5.99448	5.74514	5.68874	6.1296	5.9044	5.47162	5.65375	5.77372
AMICA1	AMICA1	16				M	Plasma Membrane	5.39316	5.17481	5.34731	5.37024	5.67459	5.50332	5.27129	5.03931	4.97692	5.74377	4.96647	5.27978	5.36792	5.06031	5.37239	4.88242	5.44295	4.98109	5.07521	5.55038	5.63933	4.25204	5.43622	5.11187	5.43518	4.99895	5.0296	5.0018	4.9008	5.62203	5.34264	5.6076	5.06696	5.17228	5.2845	5.23049	5.1264	5.14649	5.00529	4.99337	5.05407	5.19047
AMIGO2	AMIGO2	15		D			Plasma Membrane	5.67257	6.04726	5.69389	5.76794	6.22916	6.09431	5.55002	5.80437	5.71746	6.43651	6.00871	5.32985	5.28584	5.982	5.55602	5.58529	5.8022	5.51101	5.75746	6.22101	5.31177	5.59801	5.78139	5.76023	5.6928	5.82484	6.07712	6.11114	5.78839	6.05088	6.16265	6.19348	5.68022	5.60726	5.84195	5.41903	5.60353	5.74614	6.01305	5.51981	5.74425	5.86049
AMIGO3	AMIGO3	15					Other	4.57312	4.60556	4.23283	4.47825	4.30525	5.10058	3.71074	4.27934	4.75624	4.39954	4.73748	4.4024	4.03855	4.54079	4.55384	4.60098	4.55325	4.58197	4.4067	3.99272	4.39255	5.09862	4.78317	4.49062	4.68842	4.7327	4.27678	4.63093	4.48752	4.01756	4.68043	5.06761	4.22323	4.2359	4.2011	4.96429	4.359	4.379	4.46993	4.09303	4.24192	4.0841
AMMECR1	AMMECR1	15					Other	5.53302	5.6955	5.75071	6.0912	5.93798	6.06222	6.03203	5.90252	5.71744	6.28603	5.91886	5.76943	5.32416	6.06034	5.70409	5.87479	5.8954	6.27877	5.99986	6.27884	5.47308	6.12732	5.82131	5.66068	5.55138	5.66853	5.75663	5.91092	5.53065	5.89642	6.18318	5.61652	5.48646	5.55263	5.73809	5.42198	5.54275	5.70288	5.53537	5.54708	5.43593	5.55263
AMN1	AMN1	16					Plasma Membrane	5.45373	5.80951	5.59195	5.47269	5.90424	5.69643	5.57646	5.73621	5.37993	5.60893	5.03933	5.34042	5.43417	5.6634	6.06943	5.2351	5.83758	5.54954	5.27596	5.70442	5.6155	5.669	5.40488	5.12739	5.3427	5.41137	5.4132	5.12534	5.15051	5.22432	5.12306	5.76163	5.3566	5.07175	5.39433	5.63824	5.08898	5.25522	5.24082	5.07723	5.27866	5.08783
AMOT	AMOT	16	P	D	MM	M	Plasma Membrane	5.35431	5.41326	5.31568	5.38066	5.50444	4.81615	4.61016	4.80391	5.11865	4.70086	5.22156	5.15877	4.91174	4.93835	4.49453	4.95519	4.87142	4.74747	4.85272	4.90756	5.45299	4.76751	4.87272	5.39752	5.23177	5.43941	5.86026	5.71301	5.39998	5.22887	5.14173	5.06756	5.46434	5.39677	5.12355	4.91853	5.39278	5.32807	5.2226	5.124	5.15182	5.49124
AMOTL1	AMOTL1	16		D		M	Plasma Membrane	6.80822	6.84241	6.79072	6.78993	6.80627	6.74637	6.77264	6.70438	6.93132	6.89668	6.97752	6.46499	6.26172	6.44997	6.20296	6.53648	6.67919	6.37851	6.37225	6.77822	6.4473	6.47492	6.33261	6.61479	6.86067	6.90062	6.74537	6.89109	6.69844	6.87842	6.76532	6.97907	6.37534	6.68338	6.44775	6.23907	6.41353	6.56958	6.66879	6.44367	6.67126	6.73609
AMPD2	AMPD2	18					Cytoplasm	6.97206	6.76938	6.94198	6.88996	7.13185	7.16088	7.24297	8.03953	7.128	7.40868	7.05694	6.39604	6.20198	7.59435	6.5242	7.22568	7.42099	7.63666	7.16935	7.56182	6.74915	7.62233	6.27922	6.67095	6.87314	7.19462	6.75756	6.92195	6.5392	6.77311	6.93377	6.97553	6.66897	6.82299	6.70462	6.04356	6.68659	6.42528	6.9469	6.74406	6.75114	6.70615
AMPD3	AMPD3	16					Cytoplasm	4.79737	4.44186	4.89859	4.77412	4.65327	4.589	4.56954	4.71254	5.17048	4.69231	4.60876	4.62241	5.09178	4.40324	4.76221	4.35748	4.66477	4.86618	4.33799	4.44777	4.48203	4.41193	4.43813	4.13007	4.38188	4.7417	4.27486	4.47053	4.49959	4.3724	4.57178	4.19972	4.54717	4.47166	4.38612	4.73784	4.47149	4.49873	4.43741	4.75205	4.24306	4.27359
AMY2A	AMY2A	16					Extracellular Space	2.90584	2.68179	2.92754	2.67975	2.7602	2.75759	2.83888	2.4103	3.00695	2.77033	2.8833	2.80411	2.47438	2.61004	3.20884	2.89444	2.96245	3.02497	2.20935	2.43165	4.87123	3.5912	2.2918	2.14089	2.364	2.55341	2.43892	2.34222	2.2647	2.50637	2.72983	3.33255	2.41568	2.10482	2.15726	2.43435	2.51064	2.25891	2.18957	2.7389	2.40072	2.26221
AMY2B	AMY2B	8					Extracellular Space	3.30983	3.14419	3.26359	3.10431	3.10184	4.04738	3.97827	3.98826	3.55235	3.19706	3.42302	3.79174	4.35748	3.18102	4.9909	3.45141	3.24239	4.20113	3.00687	4.12831	4.34848	3.7243	3.89198	3.55941	3.74205	3.28379	3.54727	2.82771	3.05513	3.65398	2.90607	2.99966	3.04892	3.36747	2.65386	4.31262	2.90914	3.29395	3.13761	3.05342	2.80301	2.88976
AMZ2	AMZ2	6					Other	8.51194	8.42656	7.96006	8.98591	8.74801	9.60722	9.42362	10.028	9.16188	9.05782	9.07269	8.55227	8.74696	9.5319	8.04927	9.16903	8.06415	9.01824	10.0815	8.82372	9.25434	8.99386	8.76344	8.45839	7.89527	8.11688	8.32226	9.05376	8.83473	7.85715	7.72431	7.85831	9.043	8.89173	8.96729	7.66159	8.59938	8.57249	9.22486	8.87439	8.8826	8.68083
ANAPC1	ANAPC1	14					Nucleus	7.83966	7.47917	7.5286	7.71185	7.70899	7.59095	7.554	7.55169	7.93391	7.38627	7.90325	7.73514	7.37943	7.9424	7.10873	8.03394	8.05855	7.5785	8.31191	7.77409	7.82493	8.02367	7.46896	7.96489	7.79742	7.8668	7.83881	8.13407	8.25313	7.83951	7.90346	7.9959	8.18126	8.21986	7.78037	7.13869	8.39155	7.83365	8.17971	8.26713	8.32192	8.16753
ANAPC5	ANAPC5	26	P				Nucleus	2.76823	3.33253	3.70091	3.70246	4.11586	3.64992	3.32383	2.64657	2.69942	2.69437	2.80056	3.09857	2.64828	2.79043	3.16212	2.63259	2.65843	3.24429	2.44637	2.98453	3.65182	2.74275	2.58959	2.7133	2.63097	4.04242	2.71885	2.60972	2.7699	3.17744	3.18525	3.46574	2.42205	2.84815	2.53156	2.41692	2.65859	2.77928	2.71504	3.00541	2.79851	2.60913
ANG	ANG	25	P	D			Extracellular Space	8.2362	7.92827	8.34351	8.12667	7.94764	6.88939	6.86378	6.51808	7.79613	6.19689	7.35307	6.29993	7.03015	6.49905	5.6384	5.77946	6.58482	6.96331	6.63314	6.83969	5.71582	5.99063	7.4488	7.85974	7.43773	7.57876	7.59909	7.35927	7.85674	7.42422	7.30469	7.50592	7.53527	7.16122	7.1403	7.48455	8.01384	8.06054	7.36258	7.20267	7.43275	8.39464
ANGEL2	ANGEL2	19					Nucleus	5.29177	5.76429	5.26559	5.67566	5.58288	4.96285	4.07763	3.7539	4.59876	4.84945	5.31449	4.8623	5.14456	5.87262	4.265	5.52581	5.93724	4.46782	5.93201	5.19959	5.1661	5.26043	5.15947	5.97184	5.13768	6.20547	6.16566	6.5803	6.48524	5.37379	5.91903	5.59176	6.58085	6.16098	6.15734	5.62523	6.20132	5.80539	6.45596	6.651	6.80745	6.14489
ANGPT1	ANGPT1	25	P	D		M	Extracellular Space	3.83666	4.01228	3.57393	4.04424	4.25813	3.35176	3.7148	3.52893	4.01051	2.93655	3.42535	3.59223	3.98038	3.04038	3.85433	3.88591	3.09552	3.28375	3.06321	3.14428	3.53349	3.30369	4.13751	3.46	3.90194	4.2574	4.08628	3.61342	3.98832	3.89478	4.36549	3.48604	2.97205	3.64768	3.69587	3.76232	3.4688	4.07289	3.55488	3.90526	3.58295	3.44368
ANGPT4	ANGPT4	15		D		M	Extracellular Space	6.23543	6.33535	6.17252	6.6308	6.54167	6.36853	6.30309	6.34875	6.45673	6.39705	6.47984	6.55572	5.86858	6.67439	6.06355	6.33326	6.04644	6.0723	6.46129	5.97836	6.79334	6.04078	6.07434	6.55434	6.3056	6.79781	6.44723	6.4817	6.36953	6.71093	6.58276	6.62036	6.48934	6.43908	6.29935	6.12921	6.50672	6.33058	6.4856	6.11234	6.28745	6.56199
ANGPTL1	ANGPTL1	22	P	D		M	Plasma Membrane	10.4916	10.7821	10.3991	10.4058	10.2109	9.92607	9.89409	8.70141	10.1855	8.8989	10.1204	9.30929	8.7577	6.55756	6.24544	6.42879	7.03548	6.22674	6.95068	6.22039	5.72714	5.62944	8.86968	10.0902	9.38426	9.82889	10.049	9.53569	9.47448	8.83527	10.1341	8.48523	10.0601	10.1731	9.96745	8.9997	10.4549	9.54768	10.5141	10.1846	9.90484	10.5136
ANGPTL2	ANGPTL2	28			MM	M	Extracellular Space	9.46424	9.43677	9.35165	9.63729	9.54629	8.03699	8.3526	7.37281	8.2697	8.0561	8.30054	7.72078	6.78134	7.37856	6.23541	7.24877	7.61702	6.65562	7.09304	6.92643	6.77681	6.70917	6.73483	8.54445	9.02079	9.66557	9.22399	10.6369	7.79206	9.06076	9.97217	8.22022	8.54176	8.29092	7.73598	7.08808	8.48562	7.39205	8.3067	8.03653	7.81842	8.65295
ANGPTL4	ANGPTL4	18	P	D	MM	M	Extracellular Space	6.63866	6.74793	6.65447	6.2405	6.40935	7.38656	6.90342	6.63167	7.24869	7.57008	6.49247	7.04745	6.3614	6.85401	7.06456	7.72842	7.47412	6.9564	6.94625	7.39675	7.49899	7.65355	6.16045	6.20779	6.53532	7.12569	5.58924	6.16082	6.22806	6.45785	6.52722	6.66768	6.606	6.47259	6.37262	6.29279	6.56862	6.23979	6.74608	5.795	6.28376	6.38113
ANHX	ANHX	16					Other	5.35119	5.87918	5.41076	5.66887	6.11386	5.50699	5.30524	5.47951	5.38194	5.62541	5.47916	6.12199	5.49344	5.59515	5.60453	5.09226	5.08071	5.60116	5.62537	5.936	4.97765	5.48284	5.6673	5.48177	5.62378	5.89289	5.51936	5.33758	5.57227	5.49021	5.62255	5.34774	5.35658	5.21041	5.70673	5.80745	5.53257	5.48588	5.57394	5.17209	5.11877	5.27228
ANK1	ANK1	15					Plasma Membrane	6.18706	6.27476	6.23485	6.52704	6.2843	6.42393	6.1937	6.23823	6.30774	6.32562	6.3726	6.19434	6.12668	6.17806	6.23382	6.02329	6.08076	6.14493	6.30843	6.57301	6.33663	6.30285	6.47732	6.23287	6.19681	6.44439	6.28586	6.23444	6.16298	6.31561	6.44492	6.68675	6.01019	5.9985	6.2887	6.33633	6.04539	6.34288	6.30235	5.85757	6.08255	6.24577
ANK2	ANK2	16	P				Plasma Membrane	6.27818	6.52919	6.54783	6.59076	6.52457	6.63504	6.47643	6.30499	6.41322	6.58461	6.40355	6.60055	6.12699	6.44965	6.31854	6.3224	6.3396	6.16504	6.26925	6.40739	5.96256	6.61499	6.17714	6.31693	6.15126	6.40707	6.50391	6.23945	6.21605	6.4086	6.50933	6.51135	6.24836	6.27736	6.43194	6.36594	6.33187	6.20773	6.28066	6.28071	6.18908	6.30091
ANKAR	ANKAR	12					Nucleus	3.5074	3.6009	3.35559	3.3861	3.59367	3.43449	3.47972	3.96943	3.38102	3.888	3.50294	3.79968	3.49471	3.69344	4.36913	3.73604	3.89511	3.94364	3.34609	4.2297	4.60285	3.48267	3.65576	3.49265	3.5583	3.40551	3.57816	3.45678	3.34174	3.64884	3.47982	3.61311	3.27248	3.2614	3.38403	3.39998	2.9717	3.40376	3.75106	3.17207	3.35571	3.24874
ANKFY1	ANKFY1	8					Cytoplasm	2.37315	1.85323	2.01387	2.7343	2.21045	2.76819	2.06409	3.29049	2.90532	2.04204	2.34077	2.41583	3.5271	1.50302	2.91957	2.47863	2.77237	3.77424	1.78166	2.90746	4.29644	3.6993	4.38408	1.91913	2.36071	2.45553	2.61988	2.19558	2.76849	2.19573	3.29255	1.81347	1.6454	2.20752	2.18307	4.22502	1.76408	2.4292	2.08231	1.88141	2.0131	1.71647
ANKH	ANKH	16					Plasma Membrane	2.16355	2.48305	2.28919	2.62943	2.60866	2.73904	2.11008	2.2597	2.99514	2.05477	2.70688	2.47193	2.11824	2.24346	2.52136	1.81913	1.77935	3.2093	2.0016	2.6988	3.58937	3.30046	2.03982	2.39571	2.08576	1.92305	2.08822	2.34856	2.23244	2.57611	1.95403	1.85606	2.07853	1.93458	2.25095	2.08383	2.54327	2.00888	2.01135	2.5122	2.25095	2.21708
ANKIB1	ANKIB1	15					Nucleus	6.40906	5.9711	6.23446	6.38942	6.48523	5.9161	5.90721	5.98534	6.26662	6.3275	6.41356	5.92179	5.89502	6.59175	6.1264	6.86674	6.72204	6.75396	6.55992	6.56108	4.74616	6.26858	6.26339	6.11381	6.3027	6.41123	6.20294	6.7368	6.47559	6.28001	6.34655	6.47865	6.22143	6.29716	6.15942	6.0599	6.36816	5.96583	6.52759	6.45975	6.36956	6.55087
ANKK1	ANKK1	12					Cytoplasm	5.60938	5.24486	5.29082	5.474	5.62881	5.62314	5.35203	5.76268	5.73587	5.8493	6.06206	5.42075	5.52669	5.74999	5.66564	5.4173	5.7005	5.7878	5.47004	5.95929	6.24581	5.8851	5.6609	5.55918	5.68302	5.72662	5.39447	5.36425	5.61259	5.72927	5.77908	5.59291	5.25391	5.21681	5.63014	5.39752	5.61615	5.86353	5.50249	5.44285	5.41534	5.44556
ANKLE2	ANKLE2	14					Nucleus	7.37387	7.37934	7.16452	7.28023	7.06627	7.62106	7.15532	7.18906	7.76142	6.99393	7.44938	7.06316	7.2214	7.72608	7.05135	7.77658	7.63298	7.68043	8.16963	7.72845	7.82618	7.5902	7.46129	7.63797	7.4073	7.52819	7.5296	7.81885	7.61072	7.33481	7.62802	7.44947	7.34152	7.68517	7.74181	6.9886	7.45808	7.45177	7.56873	7.59492	7.76357	7.6414
ANKRD1	ANKRD1	10		D			Cytoplasm	4.68154	4.46765	4.88207	5.32169	4.8884	4.5618	5.27885	5.23572	5.21991	5.2612	4.73839	5.03668	4.8631	5.20787	5.19473	6.17772	6.41837	5.62994	6.41325	6.29682	6.63904	7.33433	5.95876	5.20901	4.95266	5.11375	5.63549	5.68766	6.48554	5.73192	6.08623	7.11094	5.01993	7.14044	5.35234	6.03895	6.21353	5.59016	5.87141	6.70415	7.26698	6.65772
ANKRD11	ANKRD11	15					Nucleus	7.89451	7.80034	7.68905	7.97293	7.84485	8.11751	7.85158	7.89853	8.26219	7.94185	8.16655	7.23956	7.51103	8.27796	7.3072	7.86368	7.92461	7.90804	8.27338	8.21999	7.6031	8.00427	7.51398	7.97213	7.72039	7.96457	7.72065	8.12503	8.08358	7.84268	8.0922	8.25113	7.72006	7.91918	7.76883	7.33435	7.86779	7.73073	8.10738	7.78076	7.89574	7.89234
ANKRD12	ANKRD12	5					Nucleus	7.6657	7.38667	7.47363	7.48391	7.00758	8.83342	8.42057	8.80385	8.97075	8.17844	8.67883	7.82843	8.92148	8.13666	7.02869	8.35328	7.93317	7.89801	8.8411	8.06324	8.42399	8.1867	8.02609	8.14789	7.37558	7.34885	7.17957	7.65769	8.2472	6.98857	7.28612	6.95766	8.85812	8.44019	8.79665	7.22732	8.4563	8.13347	8.76177	8.61549	8.55993	8.26481
ANKRD13C	ANKRD13C	16					Cytoplasm	4.13753	3.527	3.57327	3.20805	3.84677	3.91618	3.58797	3.65804	3.82585	4.11422	3.68427	3.18834	3.07553	3.16854	3.17062	3.15396	3.57754	3.93035	3.00634	3.92354	3.595	3.50919	3.13953	3.53185	3.46698	3.82991	4.18151	3.51582	3.25225	3.48314	3.59928	3.61691	3.19066	2.75877	3.3128	2.8371	3.2585	3.12667	3.18453	2.69436	3.2727	3.27699
ANKRD13D	ANKRD13D	15					Plasma Membrane	6.54565	6.6108	6.31097	6.59347	6.4468	6.94589	6.75964	6.52027	6.547	6.98095	6.50189	6.32438	6.14627	6.54897	6.4269	6.52887	6.3361	6.90402	6.48183	6.50225	5.53167	6.65069	6.29766	6.55567	6.2847	6.6942	6.57812	6.72415	6.50591	6.66957	6.85824	7.05472	6.17748	6.65673	6.60507	6.25594	6.56354	6.49579	6.4333	6.41175	6.46635	6.6205
ANKRD17	ANKRD17	14			MM		Nucleus	8.48104	8.05636	7.95623	8.16028	8.03569	8.11948	8.29254	8.1659	8.5683	7.90185	8.61621	8.0536	8.3942	8.38712	7.00926	7.9536	8.24988	7.3061	8.97353	7.77057	7.91453	7.98605	8.24122	8.77588	8.0613	8.27256	8.38969	8.68453	8.96001	8.03727	8.06908	8.08224	8.62704	8.71623	8.5896	7.87777	8.85634	8.49103	8.87942	8.6578	8.7992	8.7459
ANKRD23	ANKRD23	15					Nucleus	6.39973	6.69957	6.28056	6.42588	6.571	6.63781	6.18244	6.5222	6.09713	6.69773	6.52657	6.1608	6.12821	6.6133	6.47003	6.15131	6.5298	6.49303	6.3396	6.67447	6.20116	6.55303	6.22401	6.45521	6.27851	6.71163	6.70197	6.56853	6.43934	6.8235	6.57078	6.52893	6.13816	6.30296	6.19807	6.36408	6.38869	6.43679	6.43479	6.00175	6.36269	6.33013
ANKRD24	ANKRD24	16					Other	6.76313	6.61394	6.59697	6.67757	6.60916	6.65712	6.47833	6.46974	6.21192	6.75508	6.27285	6.43087	6.30098	6.56747	6.55763	5.82269	6.39199	6.29012	6.37855	6.67422	5.76309	6.38509	6.4971	6.44878	6.23046	6.62964	6.68582	6.54706	6.32379	6.52481	6.87566	6.76772	6.17991	6.21514	6.50627	6.39787	6.44056	6.51927	6.39375	6.23262	6.20449	6.4241
ANKRD26	ANKRD26	15					Nucleus	3.68754	3.66543	3.6579	3.55575	3.58182	3.63083	3.71002	3.7088	3.69446	3.54821	3.63788	3.60375	3.71231	3.3405	3.89638	3.78065	3.84373	3.76899	3.37989	3.43652	4.44356	3.86827	3.80811	3.60647	3.60174	3.57143	3.49167	3.53652	3.33576	3.66266	3.50624	3.60117	3.33072	3.49441	3.52235	3.63722	3.4891	3.43734	3.52884	3.40835	3.80829	3.57277
ANKRD27	ANKRD27	21					Cytoplasm	5.6206	5.52021	5.97515	5.77757	5.81395	6.06007	5.60059	5.20966	5.49206	4.83848	5.45147	5.45918	5.08897	5.96819	5.05948	5.75565	5.40303	5.54342	5.44358	5.73674	5.54715	5.18122	4.99587	5.53958	5.73854	5.88305	5.5025	5.81171	5.23374	5.47909	5.56923	5.93826	5.2959	5.55265	5.42225	4.98963	5.70387	5.16792	5.53515	5.3801	5.56255	5.47831
ANKRD28	ANKRD28	12				M	Cytoplasm	4.40571	4.39338	4.31495	4.09883	4.54478	4.58972	4.48185	4.59031	4.61188	4.63825	4.44768	4.6854	4.78092	4.5017	5.2234	4.6762	4.49037	4.77829	4.38076	4.35435	5.12471	4.50913	4.87761	4.29401	4.60298	4.23188	4.42979	4.14984	4.26796	4.62464	4.33726	4.53273	4.29413	4.36044	4.20719	4.88543	4.2071	4.35327	4.42363	4.52507	4.29103	4.27907
ANKRD30A	ANKRD30A	16					Nucleus	5.65036	5.66049	5.51273	5.5934	5.64688	5.47522	5.42787	5.62403	5.46874	5.43022	5.5136	5.85589	5.7214	5.34697	5.85365	5.35906	5.34513	5.55222	5.19619	5.58831	5.62586	5.55786	5.53103	5.38192	5.33762	5.2978	5.46886	5.26213	5.36277	5.45215	5.33972	5.55799	5.2894	5.27148	5.2979	5.7165	5.37963	5.4749	5.34368	5.50734	5.32145	5.3028
ANKRD33B	ANKRD33B	15					Other	7.12469	7.33395	7.20124	7.21952	7.31838	7.75634	7.33243	7.00111	7.3188	7.78971	7.16017	7.20546	6.80096	7.68054	6.99788	7.05149	7.34303	7.46569	7.40284	7.72682	7.19332	7.35812	7.17647	7.15275	7.13988	7.62034	7.13295	7.36503	7.1588	7.16633	7.3807	7.59525	7.17364	7.08661	7.11766	7.23004	7.18189	7.33578	7.52827	7.03637	7.05612	7.2058
ANKRD34C	ANKRD34C	16					Other	4.41644	4.22794	4.46131	4.67776	4.66009	3.7696	4.22693	4.27799	4.18839	4.33435	3.9973	4.21044	3.93531	4.09927	4.42439	4.33242	4.00163	4.59129	4.16585	4.02703	4.65622	4.33514	4.26791	4.16179	4.14372	4.69389	3.90231	4.21429	3.88076	4.34362	4.36746	4.39559	3.92745	3.8275	4.02462	4.11025	4.04791	4.21273	4.10655	4.00998	4.13927	3.93553
ANKRD35	ANKRD35	12					Other	6.38238	6.453	6.29699	6.56604	6.71326	6.90223	6.3261	6.37254	6.4836	6.77323	6.46606	6.63609	6.34331	6.5638	5.77178	6.57674	6.42762	6.46309	6.71941	7.00659	6.42799	6.077	6.65392	6.69628	6.40787	6.58726	6.75975	6.71746	6.66074	6.51708	7.00714	6.84114	6.5209	6.47437	6.75704	6.33047	6.57561	6.84526	6.6791	6.45634	6.48073	6.39913
ANKRD36B	ANKRD36B	16					Extracellular Space	4.92622	4.81668	4.88914	4.71068	4.43434	4.34347	4.39203	4.90824	4.48384	4.38512	5.0033	4.65277	4.55874	4.34073	5.22221	3.92405	4.64018	4.15938	4.328	4.22259	5.48185	4.379	4.70997	4.44005	4.35746	4.47403	4.2925	4.30026	4.29096	4.69338	3.95885	4.21125	4.17072	3.99671	4.37162	4.73677	4.123	4.5808	4.23447	4.63661	4.45631	4.22418
ANKRD40	ANKRD40	15					Other	6.61467	6.61982	6.74655	6.68237	6.95539	6.76872	6.18632	5.97625	6.48335	6.34704	6.52486	6.53655	6.33849	6.59328	6.26809	6.53219	6.38943	6.35056	6.98845	6.4856	6.5048	6.49404	6.44051	6.79734	6.56539	6.5466	6.71125	6.89144	7.01248	6.68727	6.87682	6.86386	6.78846	6.66038	6.86744	6.37639	6.73268	6.72925	7.03249	6.93542	6.85745	6.93011
ANKRD42	ANKRD42	15					Nucleus	6.09623	6.00777	6.16788	6.20108	6.16159	6.327	6.31937	6.29861	6.41854	6.42953	6.20153	6.30088	6.16454	5.86143	5.95741	5.80277	5.96648	6.33035	6.08818	6.41758	6.09769	5.86129	6.2763	6.05222	6.08144	6.13873	6.0674	6.10057	6.20211	6.26882	6.28609	6.50632	6.00033	5.95572	6.14128	6.1663	5.90699	6.33818	6.05503	5.96508	5.9825	5.96696
ANKRD44	ANKRD44	16					Other	5.98122	5.98774	5.91401	5.95039	5.94083	5.98866	5.96427	6.02775	6.13619	5.91309	6.0687	6.14075	5.44056	5.91682	5.18527	5.97222	5.91622	5.93378	5.83052	5.69497	5.9645	5.92491	5.10686	5.75431	5.89732	5.73397	6.04266	5.59614	5.91138	5.87353	5.91204	6.06751	5.93779	5.85811	5.76495	5.34211	5.96182	5.60074	5.89327	5.91579	5.86286	5.79318
ANKRD45	ANKRD45	16					Nucleus	7.0524	6.92729	6.76669	6.61849	6.81568	6.50627	6.48211	6.32075	6.65384	6.53298	6.4718	6.63297	6.4768	6.68449	6.1376	6.62528	6.64085	6.80319	6.39894	6.53329	6.24963	6.10438	6.59588	6.87391	6.72649	7.14371	6.99905	6.9073	6.86539	6.44694	7.07912	6.85569	6.70484	6.80688	6.65116	6.34055	6.86306	6.50935	7.20385	6.68746	6.89339	6.93534
ANKRD50	ANKRD50	25					Other	7.13724	7.20206	7.12308	7.18836	7.13508	6.37469	6.28804	6.09036	6.72036	6.09273	6.83299	6.58551	6.28549	6.49213	5.79857	6.45629	6.53876	6.24132	6.61081	6.40174	6.15763	6.30688	6.45657	7.03926	6.88443	6.78023	7.13529	7.13331	7.23024	7.04351	7.05827	6.98182	7.07952	7.29398	6.82704	6.58042	7.35153	7.05464	7.31964	7.29288	7.3929	7.22337
ANKRD52	ANKRD52	17					Nucleus	7.85455	7.89602	7.67804	7.75015	7.71864	7.62158	7.39404	7.15461	7.78984	7.12107	7.70578	7.04616	6.9097	8.32934	7.07373	8.06966	8.43681	7.36759	8.72343	8.24361	7.57072	7.80922	7.51983	8.10993	7.78734	7.68751	7.92417	8.16449	8.42218	7.85053	8.11577	8.07743	7.6803	8.04526	7.73873	7.35599	7.83229	7.94654	7.87011	7.74076	7.93321	7.88073
ANKRD53	ANKRD53	15					Other	5.79147	5.58684	5.45943	5.34104	5.499	5.73808	5.54249	5.7134	5.34028	5.84309	5.46407	5.69615	5.44054	5.48388	5.78239	5.64817	5.00959	5.53183	5.48097	5.85587	5.39792	5.61231	5.6451	5.50439	5.2933	5.27797	5.37801	5.63233	5.61962	5.63935	5.489	5.43438	5.37322	5.4107	5.54059	5.63318	5.28834	5.53949	5.57772	5.47832	5.36027	5.47171
ANKRD54	ANKRD54	12					Nucleus	4.64199	4.67503	4.57999	4.49365	5.08041	4.696	4.97772	5.05853	4.76042	4.8479	5.05286	5.17499	4.90978	5.24644	4.68846	4.87274	5.11492	4.02674	5.08236	5.17491	5.19988	4.67395	4.89499	5.04642	5.20557	4.7262	4.99894	5.00822	4.92118	5.09194	4.37031	5.50083	4.95416	4.75144	5.06834	4.8681	4.83235	4.78811	4.72018	4.99974	4.97853	4.97481
ANKRD6	ANKRD6	15	P				Nucleus	4.47373	4.62705	4.3224	4.40289	4.79011	4.28588	4.49396	4.17334	4.47651	4.71151	4.60114	4.46543	4.34371	4.72421	4.65616	4.36631	4.51249	4.96649	4.36365	4.56061	4.75387	4.58739	4.47114	4.30506	4.50833	4.71748	4.49609	4.61352	4.45521	4.88359	4.53643	4.48279	4.26104	4.34217	4.50928	4.42075	4.33381	4.38623	4.4406	4.31497	4.21854	4.21769
ANKS1A	ANKS1A	12				M	Cytoplasm	5.82527	5.57522	5.64079	5.33321	5.51861	5.94278	5.62781	5.77424	5.86633	5.84276	5.95567	6.06513	5.54926	5.85392	5.83568	5.70288	5.84795	5.82263	5.87427	5.64363	5.83017	5.91478	5.79066	5.46373	5.71546	5.4902	5.15174	5.88563	5.5901	5.62871	5.60494	5.8175	5.62855	5.67876	5.77324	5.56313	5.48856	5.23039	5.37176	5.50067	5.65155	5.61849
ANKS3	ANKS3	15					Nucleus	6.14058	6.1622	5.89151	6.18929	6.22975	6.63685	5.95404	6.0986	5.91171	6.16635	6.03142	5.98536	5.70096	6.22583	5.5774	5.95825	5.90187	6.33453	6.12512	6.45067	5.54535	6.06168	6.0394	6.03238	5.93794	6.19706	5.8596	6.10322	5.98809	6.07908	6.15403	6.34539	5.98229	6.19796	5.93509	5.66697	5.98474	6.03812	6.0516	5.85713	5.92113	5.62561
ANO4	ANO4	12					Plasma Membrane	3.10549	3.27426	3.26165	3.3917	3.46249	2.87503	3.4524	3.26025	3.2323	3.62549	3.2205	3.45305	3.02964	3.54843	3.04877	3.20577	3.25979	3.49375	3.08764	3.17952	4.20262	3.25495	3.28647	3.43896	3.6239	3.19602	3.33873	3.3442	3.58536	3.723	3.3051	3.71028	3.43015	3.40731	3.48563	3.62678	3.16863	3.60611	3.45925	3.75484	3.6553	3.38238
ANO5	ANO5	19					Cytoplasm	5.62521	5.82706	5.93114	5.76633	5.84022	5.91676	5.52833	5.73464	5.88318	6.42842	5.64942	5.52561	5.84959	5.62296	5.8676	5.62067	6.14673	5.82854	5.51502	5.65104	5.21238	5.35269	6.5231	6.12857	5.6314	5.65009	6.04075	6.18256	7.02765	6.64453	7.07291	6.87778	5.80262	7.0413	5.54201	6.82713	6.71305	7.09098	6.57705	7.28602	6.25855	6.772
ANO7	ANO7	16					Plasma Membrane	4.49569	4.05678	4.0067	4.31472	4.33255	4.05722	4.09866	4.21732	4.28195	4.12196	3.86564	4.17487	4.08384	3.87579	4.38192	4.01071	3.79484	4.17229	3.86654	4.17832	5.16897	4.10751	4.23528	4.00061	4.04506	3.7323	4.02472	3.53261	4.04555	3.94418	3.64234	4.11394	3.92571	3.66816	3.88153	3.81895	3.74984	4.18625	3.83765	3.89564	3.70016	3.74133
ANP32E	ANP32E	14					Nucleus	6.46243	6.58967	6.41874	6.51379	6.36023	6.48083	6.36692	6.35345	6.65191	6.42552	6.62474	6.40616	6.93383	6.80544	6.45845	6.85454	6.99138	6.25644	7.14225	6.30049	7.20654	6.58582	6.73319	6.84702	6.38211	6.24513	6.53583	6.77509	7.02069	6.72818	6.46341	6.3893	6.92497	6.74422	6.79159	6.69932	6.61061	6.83188	7.09977	7.00408	7.00881	6.89205
ANPEP	ANPEP	19	P	D		M	Plasma Membrane	5.55965	5.58212	5.32188	5.69039	5.79797	5.44064	5.41508	5.35399	5.43386	5.43961	5.57057	5.27094	5.1085	5.51594	5.07779	5.269	5.34361	5.64197	5.42795	5.5089	5.25363	5.20924	6.53078	5.8645	6.06566	6.4902	6.09562	6.85304	6.19811	5.91324	6.05353	5.93471	6.92541	6.30378	5.89109	5.84483	6.59271	6.55989	6.52638	6.35375	6.00566	6.7906
ANXA10	ANXA10	12	P				Cytoplasm	4.47524	4.50377	4.55255	4.53261	4.53159	4.59656	4.61924	4.82467	4.61318	4.58456	4.66452	4.69315	5.11441	4.61516	5.25032	4.5362	4.63326	4.55411	4.40102	4.37617	5.11127	4.48373	4.99407	4.65805	4.58531	4.18636	4.45008	4.41729	4.56547	4.68212	4.4712	4.58959	4.72465	4.34998	4.51879	5.04727	4.55951	4.49435	4.65256	4.57036	4.43496	4.46213
AOAH	AOAH	12					Extracellular Space	3.02951	3.1356	2.58918	3.21922	2.50072	3.69309	3.40171	3.48657	3.20963	3.32059	3.02488	2.84289	3.26299	3.03551	3.35765	2.66936	3.14785	4.05752	2.55359	2.8541	4.1401	2.88316	2.93894	2.96808	2.70115	3.3412	3.17317	3.07614	3.03087	3.13141	3.02352	3.82778	2.61119	2.73609	3.03157	3.30879	2.34636	2.78027	2.92834	2.99825	2.58484	2.60297
ABP1	AOC1	15					Extracellular Space	5.29907	5.64458	5.40212	5.6944	5.2019	5.80549	5.23262	5.29451	5.23434	5.46101	5.66063	5.359	5.32337	5.4397	5.50174	5.00576	5.25834	5.87007	5.55874	5.82994	5.28804	5.36855	5.54862	5.54256	5.47009	5.49357	5.37179	5.53804	5.48365	5.41996	5.68713	5.72569	5.19785	5.32255	5.65455	5.57259	5.48715	5.6205	5.43634	5.06836	5.18976	5.52856
AOX1	AOX1	21					Cytoplasm	6.15607	5.91568	6.00544	5.77119	5.85246	5.62612	6.06268	5.91329	5.90871	5.95118	5.68642	5.74824	5.58588	5.77159	5.49391	5.60394	5.38115	5.73414	5.76682	5.54484	5.59637	5.61761	5.43418	5.72174	5.43385	5.88461	5.91309	5.3968	5.55288	5.2185	5.51304	5.73685	5.6719	5.5715	5.73456	5.32221	5.8036	5.47905	5.69008	5.46892	5.54057	5.74077
AP1AR	AP1AR	19					Cytoplasm	6.52038	6.51151	6.01366	6.17151	6.22714	5.95151	5.75499	5.58555	6.48824	5.85012	6.39109	6.03518	6.64185	6.71754	5.63962	6.62703	6.50564	6.61641	7.07916	6.54664	6.83978	6.5594	6.62374	7.09022	6.63614	6.24458	6.13857	6.93836	7.70866	6.16934	6.57446	6.66288	7.42714	7.39654	6.91527	6.26783	7.2536	7.14814	7.17238	7.1833	7.50564	7.42357
AP1B1	AP1B1	15					Cytoplasm	5.96352	6.03305	5.91596	5.96887	6.07023	6.31879	6.21757	6.14748	5.96837	6.13112	6.16689	6.21462	5.74918	6.19729	5.99951	5.74846	6.15468	6.38726	5.9902	6.42018	5.79124	6.0009	6.02964	6.02286	5.865	6.0733	5.97002	6.18495	5.8906	5.94114	6.48982	6.12238	5.82191	5.81651	5.94437	5.97212	5.78884	6.15144	6.05605	5.71354	5.77743	5.84028
AP1G1	AP1G1	21		D			Cytoplasm	5.3505	4.67756	5.52252	5.08052	5.08785	5.07857	4.78833	4.7911	5.49264	4.46471	5.23558	5.09366	4.01991	4.9968	4.24754	5.63725	5.28048	5.01187	5.41596	5.14579	4.33693	5.46554	4.25775	4.04361	4.63793	4.60576	5.09354	5.12203	4.57222	4.76845	4.73084	4.00923	5.05954	5.39559	4.94345	4.1936	5.03178	3.99355	5.13537	5.29369	5.42102	5.15042
AP1G2	AP1G2	12					Cytoplasm	6.0875	5.85227	5.78978	5.96488	5.57262	5.60851	5.85813	5.76954	5.40584	6.29938	6.00594	5.85551	5.78686	6.16089	5.50911	5.71415	5.64432	5.91078	6.13072	6.19482	5.34478	5.47251	6.13818	5.97343	6.02969	5.91331	5.98306	6.15622	6.06947	5.96264	6.09759	6.11115	5.83755	5.80452	6.31388	6.01272	5.88013	6.01993	6.1186	5.7335	5.90572	5.98382
AP1M1	AP1M1	16					Cytoplasm	3.33057	3.09608	3.23996	3.44167	3.49284	3.3153	3.12892	3.34524	3.63021	3.35547	3.095	3.29223	3.23072	3.40424	3.51532	3.4395	3.42562	3.79755	3.00885	3.04898	4.01719	3.24391	3.08299	2.87063	3.10064	3.31202	2.94542	2.99813	2.95991	2.97495	3.29936	3.15042	2.91238	2.97345	2.99398	3.10351	3.07681	3.03936	2.91049	3.12042	2.96731	2.87543
AP2B1	AP2B1	16		D			Cytoplasm	5.33825	5.21989	5.16194	4.99804	5.06076	5.271	5.09616	4.6807	4.94808	5.49656	5.21094	4.89282	4.99744	5.14645	5.2454	5.27364	4.76312	5.1801	4.72271	5.30262	4.91273	4.73376	4.62952	4.96428	5.26294	5.0979	5.15928	4.77053	4.59054	5.04753	4.84016	5.27284	4.45918	4.60961	4.41916	4.80591	4.61149	4.85855	4.86835	4.66735	4.74753	4.99081
AP2M1	AP2M1	17			MM	M	Cytoplasm	8.04932	7.96107	8.19612	8.5059	8.39305	7.47768	7.60725	7.5529	8.15035	7.55754	7.81215	7.22192	6.72561	9.28806	7.57773	8.95997	8.79925	9.45573	9.54326	8.82151	8.47177	8.95142	7.65379	8.20077	8.11468	8.54163	8.82383	9.45274	8.42064	7.98989	8.27091	8.15771	8.02627	8.37737	8.04359	7.33376	8.1125	7.97723	8.29771	7.85272	8.36924	8.15106
AP3B2	AP3B2	16					Cytoplasm	5.87519	6.41809	5.8948	6.04517	6.54097	6.31109	5.73829	5.9041	5.72918	5.8489	6.14274	5.89291	5.79343	6.29079	5.49433	5.89376	5.92282	5.96594	5.90673	6.20339	6.28617	6.5092	5.9916	6.106	5.98233	6.26681	5.74483	6.09624	6.09537	5.71026	6.15547	6.7196	5.881	5.93174	6.01803	5.72549	5.81685	5.89802	5.97255	5.74674	5.84053	5.75577
AP3D1	AP3D1	15					Cytoplasm	6.03751	5.98178	5.91078	6.18397	5.98091	5.8155	6.18162	6.23669	5.76006	5.66727	5.88186	6.27825	6.21082	5.83291	6.32356	6.03396	6.10477	6.1881	5.77635	5.85908	6.19337	6.00385	6.19938	5.93483	6.10596	5.74985	5.95649	5.64269	5.99397	6.0791	5.84978	5.84821	6.02315	5.81904	5.85811	6.13952	5.99361	6.05757	5.81075	6.10798	5.98633	5.83569
AP3M1	AP3M1	12					Cytoplasm	3.97625	4.28232	3.93529	4.00853	4.19746	3.61192	4.09169	4.1547	3.92507	3.70033	3.87364	4.25168	4.20465	3.87371	4.44166	4.32166	3.37211	4.15256	4.05294	3.73088	4.7105	4.36795	4.56206	4.14519	3.87802	3.82743	4.40589	4.11594	3.94746	4.45812	4.29556	4.0399	4.10509	3.95447	3.9639	4.7683	4.20882	4.28362	4.14775	3.90634	4.0927	3.78905
AP3M2	AP3M2	8					Cytoplasm	6.52035	6.53503	6.4376	6.6525	6.52808	6.97453	7.56	7.63	7.17229	6.82524	6.88746	6.40704	6.56964	6.70693	6.15859	6.51643	6.39912	6.51552	7.46094	6.54622	6.66467	6.66348	6.72576	7.1497	6.63925	6.63512	6.90812	6.87442	7.11175	6.34897	6.96541	6.45892	6.99024	6.81484	7.32608	6.36847	7.18281	6.79471	7.43063	7.03087	7.20145	7.14586
AP3S1	AP3S1	16					Cytoplasm	4.60544	4.48406	4.38713	4.31679	4.6225	4.09914	4.58598	5.05472	4.51425	4.8447	4.07904	4.82499	4.67626	4.36933	4.50946	4.32516	4.13535	4.32325	4.41115	4.39551	4.7386	4.46096	4.50601	4.24665	4.30928	4.1517	4.22872	3.96027	4.20893	4.43712	3.99971	4.16177	4.14786	4.34094	4.3228	4.34025	3.75815	4.51585	4.06596	4.15279	4.24066	4.38302
AP4B1	AP4B1	15					Cytoplasm	5.6075	5.46222	5.54807	5.7013	5.02189	5.43703	5.60831	5.42646	5.58367	5.34117	5.7053	5.23233	5.14245	5.16138	5.26373	5.36269	5.11294	5.31767	5.43143	5.26652	5.2783	5.56453	5.26632	5.62332	5.29196	5.76352	5.55311	5.70535	5.39089	5.5337	5.69873	5.78385	5.24159	5.4938	5.45816	5.09409	4.96571	5.56799	5.54093	5.35045	5.15185	5.43234
AP4E1	AP4E1	10					Cytoplasm	5.78948	5.19434	6.09715	5.24839	5.67941	5.13488	5.63356	5.96372	5.70599	5.50286	6.16327	5.84559	5.39949	6.0676	4.98698	6.28778	6.53103	6.31898	7.0974	5.95676	6.16413	5.86915	5.77319	6.05966	5.83679	5.80489	5.96882	6.04189	6.96738	5.77994	5.81094	5.79544	6.31295	6.44829	6.43146	5.70813	6.58238	5.89611	6.2217	6.64803	6.96562	6.33959
AP5B1	AP5B1	15					Cytoplasm	7.29176	7.53612	7.33903	7.50686	7.45636	7.64213	7.29935	7.31817	7.33814	7.5711	7.38477	7.3336	6.97591	7.53991	7.06923	7.08685	7.31595	7.41357	7.3731	7.58952	6.43504	7.24259	7.19654	7.43509	7.26378	7.54089	7.3105	7.45315	7.32834	7.3806	7.55055	7.68182	7.07919	7.26845	7.2951	7.17527	7.17235	7.32811	7.32873	7.15414	7.07255	7.26264
KIAA0415	AP5Z1	12					Other	6.91471	6.88173	6.58204	6.83164	6.92014	6.65106	6.71956	6.99761	6.61919	6.77343	6.86719	6.41129	6.32575	7.04356	6.72602	6.53447	6.38506	6.80622	7.06366	7.14454	6.38924	6.74174	6.77378	6.95072	6.78104	7.09237	6.98122	7.25467	6.89416	6.82014	6.94002	6.96151	6.67424	6.68119	6.7011	6.81304	6.83141	7.04046	6.95096	6.88699	6.64583	6.89378
APAF1	APAF1	16	P	D		M	Cytoplasm	4.057	4.03298	4.22991	3.84167	3.83425	4.01077	3.81997	3.58385	3.69288	3.74403	3.68018	3.99878	3.37452	3.76746	3.242	3.90907	4.0453	3.84547	3.61064	3.84287	4.6557	3.81725	3.42634	3.56002	3.77996	3.88812	4.22346	3.81388	3.6469	3.90359	3.84917	3.77458	3.86748	3.44431	3.68609	3.61757	3.57122	3.54252	3.70334	3.41183	3.52371	3.53398
APBA2	APBA2	16			MM		Cytoplasm	6.52841	6.61934	6.44712	6.62702	6.50579	6.52092	6.13023	6.25893	6.28884	6.68267	6.51016	6.46909	6.25673	6.42918	6.17911	6.24304	6.40346	6.24327	6.37318	6.58972	5.91777	6.39345	6.28318	6.3988	6.30554	6.51306	6.63221	6.55595	6.48505	6.40966	6.66142	6.72985	6.1197	6.34476	6.47697	6.1944	6.33047	6.5479	6.62339	6.17436	6.26705	6.5194
APBB1	APBB1	16	P	D	MM	M	Cytoplasm	6.11312	6.34383	6.49525	6.3948	6.51363	6.35026	6.08514	5.85552	5.85238	6.22924	6.04604	5.9726	5.76373	5.9249	6.09741	5.8882	6.14946	6.567	5.96136	6.24384	6.22121	5.65447	5.87913	6.05685	6.0123	6.29607	5.98645	6.29443	6.24651	6.27039	6.46501	6.14362	5.76009	6.16691	5.94979	5.87554	6.10476	6.01326	5.90231	5.84315	6.18383	6.06562
APBB2	APBB2	15	P	D		M	Cytoplasm	7.76653	7.75583	7.7251	7.62654	7.64636	7.56783	7.59545	7.69714	7.58998	7.67874	7.91748	7.86735	7.57767	7.63903	7.79837	7.21094	7.41975	7.35412	7.61523	7.52568	7.26455	7.46991	7.78961	7.63414	7.71449	7.63051	7.82478	7.51878	7.64672	8.01934	7.6454	7.36763	7.53912	7.47935	7.64451	7.8027	7.63837	7.78324	7.70144	7.66847	7.60253	7.39932
APBB3	APBB3	12		D			Cytoplasm	7.01115	7.02613	6.91172	6.751	6.58978	7.38327	7.32046	7.05026	7.75236	7.1307	7.03796	6.69004	6.77687	6.87771	6.09174	6.49722	6.37249	7.13421	7.0145	6.91009	5.74753	7.17765	7.02422	7.00775	6.58626	6.93475	6.63844	6.81737	7.28418	7.03798	7.17017	7.12983	6.96517	7.38932	7.25654	6.52645	7.06749	6.8747	7.35981	7.12128	7.0352	7.14131
APC	APC	15	P	D	MM	M	Nucleus	8.60575	8.67794	8.47734	8.51443	8.62295	8.67703	8.82508	8.82297	8.5163	8.64846	8.37158	8.94628	8.84897	8.32738	9.01309	8.5309	8.56447	8.36357	8.4537	8.49089	8.76419	8.86499	8.60539	8.60748	8.8022	8.24074	8.49391	8.12066	8.42138	8.58448	8.22208	8.22729	8.58702	8.45595	8.53261	8.79411	8.51365	8.62353	8.30047	8.52854	8.43072	8.47309
APC2	APC2	15					Cytoplasm	7.14633	7.33565	7.12585	7.3346	7.22613	7.35971	7.13132	7.14678	7.24621	7.34457	7.31005	7.10347	6.90445	7.318	6.96419	7.0549	7.17305	7.32075	7.1331	7.62233	6.61028	7.23795	7.16536	7.22097	7.12722	7.43734	7.19556	7.33376	7.1201	7.27907	7.4922	7.54541	6.9969	7.03051	7.10013	7.09716	7.07863	7.20442	7.17618	6.97606	6.98335	7.19101
APCDD1	APCDD1	16	P				Plasma Membrane	6.09345	6.13287	5.96876	5.97529	5.82765	6.07032	5.82572	5.71091	5.56937	5.74567	6.01275	6.10525	6.16539	6.07931	6.05028	5.58839	5.82202	5.99248	5.87586	6.29909	4.92823	5.69108	6.40902	5.75594	5.86184	5.60939	5.87201	5.71364	5.35673	5.75498	5.9415	5.41757	5.74681	5.71046	5.68331	6.19596	5.8778	5.82003	5.67429	5.77434	5.55032	5.87519
APEH	APEH	16					Cytoplasm	5.82256	6.28089	6.1038	6.14987	6.20476	6.18565	5.59604	6.00912	5.66161	5.66854	6.04993	5.97505	5.84344	5.96948	6.04364	5.93286	6.0277	6.35341	5.92351	6.39918	5.89952	6.06872	5.88565	5.83392	6.02027	6.24405	5.70791	6.02039	5.96558	5.96442	5.91975	5.94328	5.67589	5.992	5.69738	5.8719	5.9785	6.00608	5.79363	5.7376	5.86132	5.95461
API5	API5	18		D			Cytoplasm	4.77712	4.47822	4.7788	4.28753	4.60976	4.49469	4.92342	4.56019	4.80872	4.56097	4.71501	4.13807	4.16905	4.72149	4.36315	5.97403	6.18763	4.72524	4.81395	4.87615	5.22604	5.29806	4.09901	4.36694	4.57388	4.75224	4.74052	5.33054	4.20218	4.40496	3.83651	3.88281	4.66216	4.70267	4.25693	4.12493	4.44033	4.13956	4.39179	4.52927	5.16859	4.67924
APIP	APIP	15		D			Cytoplasm	4.62083	4.85091	4.75507	4.87364	4.86464	4.90625	4.72094	4.90583	4.45156	4.66716	5.06938	4.55135	4.55938	4.37291	4.55048	4.54396	4.89807	5.14347	4.49336	4.65326	5.58017	4.67844	4.97187	4.60379	4.80723	4.77031	4.69796	4.8368	4.60608	5.04019	5.19517	5.02397	4.39496	4.50502	4.66133	4.84615	4.61175	4.65608	4.54815	4.48297	4.34003	4.67199
APLF	APLF	27		D			Cytoplasm	6.47235	5.80578	5.85023	6.27834	6.21732	4.94703	5.49161	4.69661	5.97122	5.51648	5.64303	5.2076	4.74967	5.3507	4.38523	6.12187	5.74235	5.49701	5.47624	5.03335	5.50879	5.61172	4.85921	5.28096	6.00216	6.37314	5.94316	6.38244	5.64281	5.65438	5.75533	5.6568	6.22963	6.26189	5.76449	5.20219	6.44346	5.62992	5.99283	6.12459	6.72906	6.56616
APLN	APLN	12	P	D		M	Extracellular Space	4.91794	4.8309	4.69506	4.72892	4.97765	4.78525	4.71755	4.74471	4.67781	4.87599	4.66412	4.99551	4.79763	4.79318	5.06683	5.20959	4.81765	4.89303	5.22336	4.80093	5.61841	4.83002	5.20514	4.61006	4.87674	5.25246	5.55504	5.90197	4.80282	4.86041	4.83865	4.92274	4.91633	4.60353	5.10812	4.98282	5.43357	4.84553	4.75818	4.90183	4.78431	4.90132
APLNR	APLNR	15	P			M	Plasma Membrane	4.27581	4.55665	4.21354	4.27435	4.40381	4.66031	4.51601	3.91773	4.05508	4.25617	4.30043	4.35041	4.29133	4.09934	4.08945	4.1316	3.99775	4.71139	4.08432	3.91403	5.05995	4.54917	4.45923	4.19141	4.31553	3.97975	4.02615	4.20824	4.3123	4.19853	4.23199	4.24436	3.87002	3.90954	4.3054	4.45098	4.03111	4.41566	3.98019	4.04373	4.13832	3.9734
APLP1	APLP1	16					Extracellular Space	4.49765	5.04043	4.47262	4.93115	4.43012	4.48639	4.49202	4.52836	4.62051	4.34961	4.72018	4.53928	4.57563	4.45556	4.46379	4.20555	4.37912	4.06848	4.59193	5.12043	4.49202	4.29293	4.6842	4.30551	4.08177	4.74708	4.55509	4.41454	4.43525	4.59534	4.64132	4.7345	4.39728	4.36349	4.59217	4.83303	4.50804	4.46476	4.33824	4.393	4.20849	4.39476
APLP2	APLP2	28				M	Cytoplasm	9.0522	8.76144	9.54072	9.51572	9.39737	9.32081	8.63494	8.33948	8.93831	9.06058	9.19979	8.01427	7.46268	8.90233	7.55425	8.90296	8.88932	8.81364	8.55911	8.56266	7.25455	8.8851	7.06815	7.88866	8.17333	8.55822	8.3485	9.56159	7.77262	8.53807	8.29003	8.4755	8.44404	9.1256	8.5462	7.3619	8.64043	7.90898	8.67285	8.57027	9.05209	8.8245
APOA1	APOA1	12	P	D		M	Extracellular Space	6.07412	6.43047	5.94111	6.18282	6.11779	6.37337	6.18314	6.22966	5.87132	6.05419	6.23434	6.2089	6.07179	6.42481	6.15004	6.19954	6.33521	6.2849	6.34183	6.76804	5.35075	5.93778	5.90567	6.32689	5.91147	6.15772	6.05546	6.38708	6.04363	6.2293	6.33331	6.1653	6.13457	6.24012	6.45675	5.82329	6.22792	6.15284	6.33175	6.16361	5.92429	6.32864
APOA1BP	APOA1BP	24					Extracellular Space	8.29603	8.19705	8.22395	8.3914	8.12573	7.80768	7.08589	6.86735	7.81735	7.45724	7.85437	7.4534	7.22068	8.53746	6.90122	7.9148	7.95397	7.18719	8.61477	8.0563	7.91202	7.11102	8.16261	8.4708	8.28487	8.91817	9.00061	9.468	8.84483	8.30062	8.63163	8.6016	8.80326	9.10784	8.08763	7.70285	8.39068	8.30285	8.82484	8.48736	8.32848	8.57503
APOA4	APOA4	15			MM		Extracellular Space	5.80117	5.91138	5.77452	5.97977	6.05918	6.0456	6.20812	5.80795	5.97046	6.07664	6.02307	5.85401	5.73838	5.78628	5.68968	5.59948	5.93325	5.9909	5.94009	6.1587	5.31406	5.568	5.85649	5.86163	5.75838	6.21772	5.90871	6.07235	5.93858	6.24682	6.22087	6.1345	5.70145	5.84807	6.01432	5.83685	5.84617	6.00153	5.88343	5.56485	5.68805	6.00734
APOA5	APOA5	16					Extracellular Space	6.58675	6.76997	6.69064	6.91992	6.80396	6.56964	6.16297	6.48352	6.43118	6.96849	6.60309	6.4047	6.14311	6.67334	6.35712	6.68376	6.79019	6.57776	6.65026	6.59324	6.67162	6.26147	6.26348	6.52267	6.13207	6.79867	6.59065	6.89759	6.46197	6.67586	6.75564	7.00626	6.47421	6.54787	6.43564	6.3862	6.49792	6.41834	6.68205	6.44703	6.23671	6.59626
APOB	APOB	15		D	MM	M	Extracellular Space	4.70793	4.84322	4.6718	4.80576	4.84847	4.76821	4.72051	4.54645	4.58057	4.70242	4.59827	4.55364	4.51861	4.43799	4.53548	4.51958	4.56183	4.47077	4.47376	4.67773	4.96681	4.59295	4.69231	4.5267	4.61922	4.94861	4.85212	4.76939	4.61545	4.69167	4.739	4.68527	4.64773	4.51	4.55861	4.52827	4.58357	4.67571	4.63164	4.60356	4.60897	4.58442
APOBR	APOBR	12					Plasma Membrane	5.72549	5.91367	5.96557	5.95178	5.88568	6.24307	6.03928	6.15431	5.83382	6.56841	5.77918	6.22416	5.97773	6.12004	5.98676	6.1103	6.03422	6.14353	5.95307	6.37594	6.00062	5.8166	6.06399	6.11354	5.86751	5.98356	5.90903	5.91936	5.81751	6.18105	6.30827	6.2522	5.7811	5.80471	5.95361	6.04651	5.50302	6.05091	5.89016	5.64785	5.51105	5.96465
APOC1	APOC1	15					Extracellular Space	7.48924	7.43716	7.37049	7.18889	7.38304	7.2201	7.10907	7.30252	7.31167	7.5207	7.50715	7.45965	7.23994	7.04959	6.94858	7.18103	6.72981	6.96871	7.22709	7.13549	6.93418	6.94718	7.57451	7.25857	7.24077	7.70348	7.65225	7.59169	7.1531	7.37347	8.00082	7.60262	6.94722	7.06317	7.39297	7.30241	7.0144	7.28324	7.24717	7.03367	7.04068	7.24516
APOF	APOF	15					Extracellular Space	5.14278	5.31751	4.9561	5.38157	5.16181	5.41182	5.14929	5.30589	5.04187	5.74779	5.49295	5.5393	5.38311	5.13898	4.97824	4.70232	4.85504	5.30787	5.22858	5.27863	4.5989	5.31037	5.40125	5.20877	4.96964	5.03431	5.1342	5.12568	5.17582	5.43823	5.40969	5.38471	4.95903	4.8904	5.15181	5.49322	4.90361	5.34601	5.17582	4.9104	5.05377	5.07225
APOL3	APOL3/APOL4	7					Other	5.3612	5.13294	5.24902	5.14497	5.10914	5.19497	5.37345	5.33105	4.84022	5.17393	5.35192	5.51293	6.62547	4.90666	6.6203	5.09592	5.20614	4.81564	5.13512	5.02445	4.6745	5.46507	6.55931	5.37576	5.39331	4.81207	5.30536	5.10802	5.13487	5.49368	5.22833	5.15682	5.54659	5.13852	5.46583	6.74327	5.35615	5.6142	5.00672	5.1698	5.32536	5.26766
APOL6	APOL6	15		D			Extracellular Space	5.32767	5.2887	5.41452	5.50645	5.28461	5.21903	5.47073	5.48563	5.35966	5.33972	5.30681	5.65857	5.50095	5.58094	5.63214	5.34907	5.27744	5.76105	5.14665	5.38076	5.96527	5.54352	5.22832	5.15157	5.35997	4.9647	5.32864	5.16762	5.12063	5.56621	5.35423	5.16457	5.03804	5.17409	5.22604	5.34351	5.0977	5.16814	5.20956	4.88054	5.07739	5.21147
APOO	APOO	8					Extracellular Space	5.44335	5.8142	4.78891	5.76895	4.95436	3.50457	6.22315	5.15562	7.26363	4.98154	7.15981	5.53874	6.49572	6.30978	6.06198	6.39468	6.81905	6.41228	6.20738	6.15022	4.3788	5.22919	5.22972	5.66025	6.39223	6.13497	5.49867	6.11622	5.74524	6.54495	6.19115	5.84794	6.06841	5.71257	6.55725	5.97116	5.03647	5.01483	6.52747	6.72416	6.28917	5.2755
APOOL	APOOL	16					Extracellular Space	3.36712	3.42239	3.06988	2.9401	3.27515	3.19818	3.3587	3.11093	3.20072	3.18871	3.08663	3.27436	2.94961	2.80079	2.82667	3.24113	3.07311	3.31032	2.93886	3.02746	3.57887	3.51686	2.79296	3.08187	2.73569	3.04705	3.17668	2.97845	3.16454	3.07347	3.65676	3.20306	2.78391	2.72416	2.74158	2.83185	2.87749	3.0323	2.80184	2.82741	2.75145	2.81382
APTX	APTX	20					Nucleus	6.3745	6.34062	6.48148	6.56536	6.52095	5.50134	5.30764	5.34676	5.49845	5.20615	5.46186	5.32222	5.23218	7.08797	6.29753	7.26735	7.34957	6.38903	7.82582	6.76172	6.55956	7.17623	6.67887	6.83793	6.66395	6.83475	6.59872	6.96406	7.48512	6.43825	6.5304	6.80464	6.96907	7.19918	6.73891	6.32437	6.9254	6.64269	6.74361	6.77372	7.01919	6.90254
AQP10	AQP10	12					Plasma Membrane	5.71636	6.04576	5.6914	5.85356	6.04873	6.02379	5.44852	5.57246	5.67313	5.96353	5.99154	5.88278	5.5859	6.12524	5.77202	5.59142	5.39738	6.01746	6.18547	6.39652	5.40403	5.90682	6.3476	5.95028	5.80985	6.17375	6.08775	6.04364	5.84324	6.14355	5.75375	6.40119	5.93749	6.07507	6.28344	6.20174	5.83989	5.8713	6.16273	6.09726	5.98879	5.86806
AQP11	AQP11	15	P	D			Plasma Membrane	3.88009	4.15822	3.80452	4.03183	4.08564	4.11583	3.93205	3.8906	3.84553	4.20728	4.11676	3.90879	3.61312	3.7857	3.94588	3.65125	3.84187	4.17868	3.88152	3.82003	3.96303	3.93631	3.84403	3.88543	3.48187	4.20278	4.43635	3.7953	3.83815	4.01485	4.18433	4.12018	3.79295	3.6763	3.84226	3.8507	3.77631	3.93883	3.72415	3.78531	3.60918	3.82933
AQP2	AQP2	16	P	D			Plasma Membrane	6.73992	6.64795	6.64724	6.67361	6.63982	7.03041	7.37395	6.99217	6.54631	6.71798	6.63584	6.14847	6.04846	6.91067	6.34197	6.76428	6.45658	6.80216	6.40899	6.89136	6.56048	6.916	5.97623	6.39986	6.80994	6.87377	6.35327	6.38652	6.22159	6.68025	6.5414	6.37453	6.51586	6.75941	6.55973	5.99485	6.51936	5.95492	6.36977	6.60329	6.48132	6.5753
AQP3	AQP3	15		D		M	Plasma Membrane	6.68337	6.02634	6.59317	6.63608	5.90335	6.04495	5.89827	5.9172	7.0888	5.99146	6.65261	6.39315	6.30912	6.56344	5.8752	6.09186	6.32812	6.42255	6.76822	6.54435	5.71386	6.05416	6.43981	6.7628	6.70481	6.35758	6.6935	6.36914	6.77096	6.06806	6.34995	6.10991	6.79613	6.41826	6.43719	6.37274	6.78987	6.78336	6.78375	6.46348	6.12818	6.30458
AQP4	AQP4	21	P			M	Plasma Membrane	6.37111	5.27652	5.80968	5.61658	5.63007	6.13207	5.12482	4.80805	6.1834	5.08717	5.28581	5.53464	5.39513	5.07424	5.23339	5.47187	5.50198	5.22412	5.38742	5.34003	4.37726	4.94387	5.01345	5.06372	5.55883	5.52176	5.92092	5.19846	5.04211	5.29362	5.10179	4.88531	5.68554	5.78253	5.47584	5.15656	6.11601	4.67629	6.01702	5.52067	5.23312	5.27687
AQP5	AQP5	12	P		MM	M	Plasma Membrane	7.11764	7.09481	6.98298	6.9572	6.74929	7.7243	7.21347	7.12152	7.12852	7.59961	7.25947	7.51243	6.77987	7.26005	6.88268	6.90417	7.09062	7.40569	7.04034	7.79981	6.55746	6.72322	6.98529	6.97303	7.00917	7.40441	7.36855	7.20657	6.94466	7.34771	7.66236	7.3614	6.90926	6.8328	7.09901	6.69289	6.86579	6.95836	7.27193	6.8587	6.73328	6.88884
AQP7	AQP7	21	P	D			Plasma Membrane	8.18878	6.97156	7.85915	7.66223	7.50167	7.40334	6.56362	6.32348	7.74284	6.80999	7.0506	6.62977	6.81331	6.88004	6.59948	6.85701	6.97492	6.22058	7.21381	6.66407	6.78346	6.72236	6.85169	7.01723	6.66526	6.84429	7.13486	6.75697	7.12927	6.86888	6.46923	6.49563	7.96204	7.49341	6.84832	6.56063	7.88902	6.96488	7.9286	6.33737	6.82062	6.83922
AQP8	AQP8	15				M	Plasma Membrane	5.44056	5.52158	5.28108	5.26911	5.94279	5.47836	5.2577	5.14579	5.24875	5.65246	5.37119	5.71812	5.12622	5.28385	5.30917	5.14217	4.87588	5.07618	5.18372	5.17491	4.59378	5.49182	5.47508	5.46973	5.42444	5.34224	5.55565	5.65133	5.55879	5.66454	5.3897	5.81494	5.3874	5.14773	5.34509	5.21995	5.33684	5.65543	5.55168	5.43404	5.21041	5.43215
AQP9	AQP9	16	P	D		M	Plasma Membrane	3.57075	2.49553	2.45306	4.11442	3.09857	2.6985	2.87057	2.48229	3.12751	3.47325	2.87021	3.82376	3.14889	2.28443	3.40522	3.10035	3.28315	3.39104	2.4646	2.56653	3.67003	3.21284	3.13199	2.57441	2.89401	2.86608	2.96485	2.96865	2.74765	3.5312	2.68553	2.89216	2.31101	2.66926	2.58968	3.21186	2.63387	2.59355	2.8796	2.94576	2.65787	2.68081
AQPEP	AQPEP	12					Other	5.06873	4.90977	4.96113	5.21819	5.17531	5.1218	5.20472	4.96541	5.27874	5.11732	4.88812	5.14112	4.88268	5.14765	5.16064	5.40877	4.89705	5.57251	4.98775	5.32408	4.93164	4.92198	5.06831	5.27314	5.21493	5.43729	5.41051	5.16899	5.13236	5.4895	5.45625	5.5402	5.13777	5.13802	5.1006	4.71786	5.20419	5.13444	5.10525	4.98107	5.0911	5.07199
AR	AR	28	P	D	MM	M	Nucleus	7.93769	7.6412	7.57748	7.54669	7.55441	6.70085	6.47305	6.43081	6.67193	6.29486	6.90984	6.74876	6.78356	6.2095	6.00666	5.74678	6.27611	6.13594	6.20929	6.15831	5.83422	5.99653	6.1111	6.98393	6.70511	6.88207	7.06715	6.77065	6.72186	6.82079	6.51375	6.76873	7.12305	6.85077	6.78533	6.1819	7.4412	6.856	6.74892	6.44706	6.51265	6.89209
ARAF	ARAF	27	P	D			Cytoplasm	7.46758	6.94905	7.56951	7.72178	7.6211	7.08733	7.08942	6.81052	7.70435	7.42956	7.05195	6.51233	6.60712	8.02945	7.22214	7.90434	8.08527	7.86668	7.27494	8.37311	6.09107	7.93234	6.4893	6.99947	7.56868	8.12248	7.04818	7.50024	7.07726	7.63592	7.85699	7.70538	7.11623	7.17733	6.97863	6.64461	7.02318	6.9227	7.02145	6.82933	7.09808	7.14932
ARAP1	ARAP1	15			MM		Cytoplasm	6.16361	6.24678	6.01644	6.35101	6.18827	6.15535	6.16589	6.034	6.02693	6.09805	6.24459	6.26364	6.20883	6.17707	6.35464	5.97767	5.9937	6.39022	6.15746	6.23033	5.81415	6.21688	6.35512	6.21483	6.15588	6.25913	6.22152	6.39732	6.11592	6.39591	6.41864	6.32412	6.20195	6.25651	6.11595	6.41913	6.12013	6.14805	6.14072	5.99536	6.11272	6.07683
ARAP2	ARAP2	13					Cytoplasm	6.08012	5.19004	5.80258	5.35361	5.11374	5.2539	5.4253	5.84484	5.60432	5.09707	5.17097	6.65931	6.52225	6.51591	5.06289	6.57008	5.97095	5.38982	7.67379	4.89875	5.94256	6.88224	7.45864	6.52239	6.14872	6.98377	6.44291	7.31423	7.06419	6.23548	5.42503	5.97075	7.65427	7.00333	8.20649	6.93097	7.58544	6.79156	6.86921	7.04902	7.2998	7.36484
ARAP3	ARAP3	15		D		M	Cytoplasm	7.13834	6.751	6.75092	6.81016	6.80865	7.16693	6.99943	7.3638	7.10899	6.90178	6.57727	6.74308	6.42049	7.38066	7.0506	6.74468	6.8885	7.67674	6.83375	7.43991	6.08942	7.01932	6.95189	6.87327	6.81964	6.89673	6.88864	6.84318	6.69943	7.19168	6.74648	6.6133	6.51548	6.6896	6.70303	6.4885	6.41882	6.6153	6.49887	6.7258	6.39592	6.69281
ARCN1	ARCN1	24	P				Cytoplasm	6.57841	6.41022	6.59301	6.65842	6.46648	6.28781	6.44106	5.9903	6.32743	6.17329	6.57904	6.44678	6.31157	6.75067	5.60249	7.21799	7.04823	6.94118	7.1597	6.29428	6.9527	7.07645	6.10745	6.27144	6.64693	6.60013	6.92866	7.12931	6.49342	6.25392	6.46647	6.6165	6.59279	6.88465	6.69377	6.19811	6.79064	6.15845	6.72347	7.00176	7.02115	6.88454
KIAA0317	AREL1	15					Cytoplasm	5.32711	5.26555	5.58661	5.73184	5.54376	5.38694	5.5478	5.40815	5.29376	5.92607	5.29478	5.58413	5.56516	5.2572	5.65464	5.35177	5.07454	5.54685	5.23391	5.338	5.73646	5.49686	5.55439	5.52701	5.58433	5.23533	5.39048	5.10018	4.96422	5.1897	5.60374	5.5341	5.20773	5.24255	5.2996	5.73779	5.25889	5.67903	5.31544	5.04326	5.0996	5.14482
ARF1	ARF1	17	P		MM	M	Cytoplasm	9.64819	9.66278	9.60299	10.0335	9.62845	9.59217	9.23023	9.23104	10.1377	9.3257	9.93425	9.16299	8.97707	10.6988	8.95695	10.1977	10.2922	10.2663	10.8781	10.367	9.81354	9.46805	9.40112	9.91009	9.46916	10.2941	10.0773	10.8395	10.2476	9.4803	10.0753	10.0634	9.80682	10.0149	9.6173	9.01363	9.79844	9.60068	10.3564	9.72311	9.9924	9.91875
ARF3	ARF3	16					Cytoplasm	6.09449	6.38921	6.08228	6.10058	6.21681	5.78724	5.81859	6.29406	5.79406	5.70779	5.58703	5.9429	5.40427	6.00167	5.58532	5.99796	5.79793	6.05985	6.53624	6.14335	6.08769	5.84515	5.81232	5.76791	5.9452	5.93773	6.0716	6.13301	6.09889	6.19974	5.93302	5.67485	5.96724	5.76721	5.98334	5.57975	6.03769	6.08866	5.80418	5.91537	6.05295	6.02258
ARF4	ARF4	10				M	Cytoplasm	10.6635	10.7703	10.2955	10.6213	10.4159	11.2093	10.9101	10.7928	11.5433	10.9247	11.3797	10.8522	10.7685	11.3117	9.63321	11.1853	11.4312	11.0071	11.7177	11.0348	11.3546	10.2086	11.1739	11.8279	11.2257	11.5493	11.4307	12.2311	11.9874	10.9859	11.5652	11.4658	11.6765	12.0292	11.4872	10.6673	11.7973	11.4631	11.9438	11.9431	11.7576	12.0029
ARF6	ARF6	4	P	D	MM	M	Plasma Membrane	10.1386	10.069	9.90845	10.2013	10.0077	11.8874	11.354	11.5976	12.3979	11.6971	12.2942	11.2913	10.9955	12.0187	9.93255	11.5185	11.6852	11.5635	12.2402	11.7581	11.7734	11.0157	10.8749	10.9836	10.557	11.2736	11.167	11.8119	11.1707	10.3562	11.3265	11.0916	11.2569	11.2197	11.3379	9.86823	10.9517	10.3901	11.7607	11.2199	11.2187	11.1512
ARFGAP2	ARFGAP2	12					Nucleus	6.03564	5.9497	6.11285	6.03071	5.97425	5.91091	5.96333	6.14335	6.09602	5.97525	5.92518	5.98394	6.11317	6.31847	6.31604	5.99186	5.88647	5.73438	6.16981	6.36149	6.11339	5.69246	6.05524	6.01505	6.03649	6.27842	5.88358	6.22921	6.02643	5.9715	6.31391	6.1651	5.94203	6.04496	5.97127	6.07333	5.95865	6.02738	6.03157	5.84911	6.03346	6.15587
ARFGEF1	ARFGEF1	10				M	Cytoplasm	6.51323	6.28659	6.23788	6.02608	6.46491	6.59653	6.99319	7.09495	7.23934	6.02588	6.68269	6.61697	6.94759	6.48909	5.45696	7.38569	6.79237	6.79455	7.40623	6.59627	6.93752	7.10086	6.55145	7.33126	6.72232	6.38833	6.50879	7.06138	7.57298	6.24566	6.36648	6.17286	7.32369	7.36977	7.27492	6.38483	7.48842	7.17128	7.12469	7.10172	7.54991	7.42579
ARFGEF2	ARFGEF2	24	P			M	Cytoplasm	7.06759	6.9389	6.99586	6.97264	6.82595	6.5504	6.46072	6.45429	6.73986	6.60045	6.75989	6.3981	6.58784	7.10239	6.51022	7.07218	6.97211	6.93724	7.24125	6.91828	6.49048	6.85142	6.83344	7.23519	6.9561	7.08761	6.96666	7.1657	7.33427	6.95276	7.01492	7.2853	6.99185	6.99869	6.91927	6.44553	7.12778	7.08627	7.2317	6.83759	7.10024	7.16559
ARG2	ARG2	12		D			Cytoplasm	4.52975	4.31913	4.40854	4.34759	4.46424	5.27927	5.02867	4.65339	5.14076	5.31258	5.71234	5.04147	5.02249	5.34837	4.71346	4.36267	4.89577	5.4903	5.21254	5.1735	3.51609	5.23877	4.38617	4.61834	4.22239	4.30619	4.63419	4.3976	4.52382	4.02122	4.57492	5.00167	4.26792	4.31304	4.85391	4.07558	4.31459	4.70207	4.52158	4.81056	4.52761	4.57985
ARHGAP1	ARHGAP1	26	P	D	MM	M	Cytoplasm	10.3926	10.6301	10.5955	10.8052	10.4378	9.54491	9.11117	8.71177	9.80903	9.42824	10.4587	9.18478	9.05217	10.0224	8.40948	9.2796	9.42785	9.00937	9.85284	9.75188	9.15494	9.0086	9.38175	10.1214	9.65891	10.404	10.3993	10.9185	10.7229	10.0049	10.8569	10.8433	9.88861	10.1036	9.41689	9.14846	10.0552	9.99437	10.8008	9.85686	10.2537	10.1735
ARHGAP11A	ARHGAP11A	9					Cytoplasm	3.32218	3.32207	3.21203	3.87909	4.55304	4.67491	3.5833	3.39027	4.25855	3.28872	4.41394	4.26672	3.82152	6.11309	5.30715	7.53697	7.00705	5.45743	7.63251	4.81694	6.40293	6.48096	5.76667	6.18233	4.51252	4.88752	5.37951	6.34782	6.85258	5.11832	5.56017	5.77452	5.67844	5.51396	5.35932	4.89163	5.13307	5.29893	5.43354	5.39903	5.72779	5.37627
ARHGAP12	ARHGAP12	24					Cytoplasm	7.11152	6.94413	6.83254	6.80424	6.74842	6.32626	6.13673	6.134	6.55497	6.08407	6.41214	5.82083	6.35505	6.6604	5.97384	6.40997	6.52565	5.83269	7.26833	6.25002	6.0414	6.51588	6.59387	7.32914	6.7224	6.81161	6.79794	7.09061	7.34479	6.63823	6.50126	6.50149	7.23628	7.14448	6.98788	6.38927	7.31711	7.07675	7.07753	7.10392	7.1338	7.27415
ARHGAP17	ARHGAP17	25					Cytoplasm	7.5355	7.35409	7.36915	7.41118	7.29074	6.77321	6.46396	6.25812	7.07672	6.5597	6.93551	6.83848	6.75702	7.2088	5.20745	5.97877	6.01767	6.48213	7.21278	6.53881	5.99613	6.32556	6.91835	7.10737	6.71964	6.68117	7.16231	7.44151	7.59657	6.39887	6.57573	6.60807	7.1901	7.11062	7.17739	6.53804	7.19636	7.11923	7.60563	6.95183	6.93742	6.90532
ARHGAP20	ARHGAP20	10					Cytoplasm	5.81944	5.48606	5.58923	5.74917	5.25665	5.65795	5.96987	6.07373	5.88548	5.38059	5.94496	5.64064	5.75025	6.18202	5.31835	6.14507	5.44942	6.09692	7.08478	5.63767	6.06909	6.48938	6.18542	6.69225	6.16169	6.15561	5.96493	6.03773	6.74956	6.08885	6.27091	6.13608	6.64587	6.99482	6.65976	5.82942	6.49373	6.29127	6.77938	6.78868	6.76068	6.61446
ARHGAP21	ARHGAP21	16				M	Cytoplasm	8.04923	8.29853	8.08628	8.29747	7.95507	8.09306	7.87617	7.33451	8.14393	7.77205	8.13031	7.5727	7.40645	8.02064	7.14845	7.74011	8.15642	7.99023	7.98546	7.81409	7.65451	7.33517	7.66951	8.12603	7.85372	8.41816	7.71009	8.48619	8.20119	7.90693	8.56294	8.39447	8.20716	8.37099	8.11417	7.3175	8.17107	8.12217	8.34978	8.12631	8.16242	8.22382
ARHGAP24	ARHGAP24	15	P		MM	M	Cytoplasm	4.33769	4.34886	4.26302	4.15619	4.26685	4.56774	4.28938	4.25497	4.22775	4.48727	4.29161	4.70073	4.02535	4.21243	4.4384	4.14533	4.37583	4.65534	4.04328	4.48298	4.53595	4.51304	4.54251	4.2359	4.42866	4.2652	4.11523	4.45135	4.13429	4.38006	4.59112	4.36855	4.09065	4.20707	4.27214	4.19317	4.14373	4.20536	4.08819	4.23396	4.25465	4.07966
ARHGAP26	ARHGAP26	12					Cytoplasm	6.13295	6.25615	6.14149	6.16053	6.266	6.7507	6.3672	6.82084	6.39694	6.44524	6.4309	6.58539	6.34587	6.3718	5.90635	6.14719	5.87379	6.22429	6.26548	6.2053	5.91632	6.60285	6.18369	6.09754	6.03685	6.17033	6.14358	6.01379	6.17339	5.89682	6.28612	6.04755	6.19507	5.93086	6.37253	6.01063	6.06651	5.9838	6.15028	5.99419	5.91134	5.97098
ARHGAP27	ARHGAP27	12					Cytoplasm	5.62502	5.912	5.67591	5.69712	5.39455	5.61722	5.92701	5.5141	5.44615	5.83619	6.12031	5.85691	5.77377	5.99811	6.17168	6.08957	5.62099	5.54259	5.79107	6.04559	5.51341	5.38283	6.15637	5.61957	5.90382	5.74885	6.12488	5.72861	5.83746	5.83141	5.82654	5.99591	5.70377	5.76251	5.52588	6.04831	6.06251	5.83086	6.02964	5.89166	5.67134	5.87788
ARHGAP28	ARHGAP28	12					Cytoplasm	3.81015	3.63747	3.90985	3.67745	3.82783	4.10806	3.71429	4.49073	3.8981	4.06235	4.04642	3.90489	3.72972	4.11515	3.91771	3.68308	3.90692	4.00412	3.83596	3.98618	3.88849	4.15606	3.75131	3.99588	3.68988	4.10722	4.10434	3.75577	3.86223	3.6458	3.96843	4.0191	3.73613	3.73063	3.68866	3.76335	3.57244	3.66975	3.76105	3.83941	3.58752	3.64047
ARHGAP30	ARHGAP30	6					Cytoplasm	5.36039	5.29204	4.87834	5.05802	5.09963	6.41279	6.66451	6.38478	6.01807	6.1764	5.30023	5.86659	5.01887	7.11069	5.51284	6.57829	6.02923	6.52663	6.45314	6.18418	5.62094	6.85779	5.16226	4.94833	5.54173	5.83331	5.61269	5.49678	5.15939	5.54264	5.08081	5.47794	5.14459	5.18133	5.49571	5.03395	5.19261	5.36586	5.11507	4.67923	5.33376	5.49019
ARHGAP31	ARHGAP31	12				M	Cytoplasm	5.04212	5.32289	5.28718	5.1338	5.17569	5.6507	5.44165	5.55915	5.90227	5.69544	5.58622	5.23626	5.16342	5.39168	5.28545	5.51451	5.65593	5.72959	5.33751	5.56471	4.77585	5.61572	4.72095	5.23921	5.47465	5.23488	5.22555	5.34904	5.00986	5.40923	5.22139	5.41599	5.2286	5.34227	5.3587	4.86052	5.29113	5.0109	5.20997	5.13121	5.13291	5.30305
ARHGAP32	ARHGAP32	16	P		MM		Cytoplasm	5.33318	5.24003	5.2692	5.50239	5.32162	5.58283	5.60152	4.99566	5.06264	5.39175	5.42366	5.49465	4.6444	4.67526	4.76078	5.14762	4.80612	5.11091	4.8417	4.90607	5.21233	4.97093	4.73052	4.88933	5.1025	5.34694	5.37526	5.26833	5.09266	5.11122	5.23861	4.89431	5.03472	5.21834	5.05267	4.80716	5.11807	4.88602	4.89284	5.37978	4.9533	5.10667
ARHGAP36	ARHGAP36	15					Cytoplasm	4.04406	3.96595	4.19176	3.94686	4.04851	4.25222	4.09847	4.07774	3.94142	3.87786	4.41739	4.27186	3.87596	4.02744	3.76524	3.83992	3.84795	4.17162	3.95895	4.29668	4.5765	4.13149	4.09468	3.98221	4.12882	4.1198	4.20173	3.96536	3.86944	4.00649	4.06887	4.16408	3.82181	3.86581	4.14127	4.08408	3.94311	4.31355	4.05292	3.97963	4.00559	3.97833
ARHGAP39	ARHGAP39	15					Nucleus	5.2077	5.31855	5.26516	5.38716	5.30835	5.41914	5.07682	5.13373	5.32152	5.22944	5.24929	5.23147	5.20351	5.19214	5.48569	4.99671	5.16422	5.31812	5.09547	5.40732	5.59043	5.10939	5.24257	5.23155	5.27572	5.30032	5.05825	5.11841	5.16777	5.39477	5.22673	5.19096	5.21761	5.11444	5.05756	5.26328	5.10884	5.26118	5.17335	5.27382	5.09864	5.0652
ARHGAP4	ARHGAP4	12		D		M	Cytoplasm	6.14804	6.35685	6.30944	6.35267	6.36753	6.52229	6.32319	6.28071	6.05515	6.61915	6.31738	5.91009	5.84541	6.71334	5.83452	6.46091	6.19404	6.54275	6.55961	6.56114	5.8736	6.43296	6.33057	6.2853	6.04439	6.43837	6.27643	6.60596	6.32077	6.12565	6.1511	6.44208	6.28528	6.3609	6.39651	6.07354	6.11241	6.16493	6.41897	6.16322	6.41366	6.33868
ARHGAP40	ARHGAP40	16					Cytoplasm	6.59019	6.8158	6.56882	6.62916	6.71157	6.3327	6.36552	6.3522	6.215	6.67684	6.68128	6.87864	6.36587	6.47103	6.47787	6.339	6.37839	6.64411	6.22055	6.20306	5.84058	6.3944	6.57042	6.30236	6.44368	6.55977	6.65983	6.26236	6.42051	6.58703	6.61996	6.54724	6.31583	6.15049	6.3416	6.49969	6.33367	6.37175	6.53244	6.45511	6.27614	6.38262
ARHGAP5	ARHGAP5	19	P		MM	M	Cytoplasm	8.66509	8.57001	8.58487	8.43626	8.27862	8.07842	7.89069	7.27453	8.62891	7.51444	8.70788	8.26359	9.15551	7.95169	6.97007	8.46311	8.75403	7.74948	8.87329	7.98422	7.45836	7.81743	8.3425	9.16825	8.59839	8.79798	8.60059	9.04946	9.4889	8.28585	8.60111	7.79937	9.58691	9.60703	9.06135	8.78553	9.61896	8.95746	9.44074	9.50919	9.66095	9.744
ARHGAP9	ARHGAP9	12					Cytoplasm	5.57963	5.32635	5.17364	5.55964	5.57907	5.80527	5.86838	5.92938	5.96758	5.55843	5.615	5.70125	5.42707	5.69043	5.32489	5.87207	5.61494	6.46176	5.84044	5.82016	4.14663	5.57254	5.60491	5.60367	5.78089	5.84731	5.53988	5.88323	5.88949	5.67252	5.84402	5.65086	5.4517	5.57325	5.60992	5.27817	5.52309	5.67339	5.75568	5.41057	5.58854	5.40114
ARHGEF11	ARHGEF11	15	P		MM	M	Cytoplasm	6.94411	6.78095	6.82163	7.00011	7.03672	7.04731	6.59477	6.74839	6.91887	6.67236	6.66214	6.52237	6.55084	6.94449	6.33628	6.59453	6.67044	6.70088	6.85814	6.65351	6.04982	6.53008	6.61152	7.14116	6.95667	7.01342	6.56774	7.27735	7.21378	6.78782	6.96222	7.23295	6.89468	7.06293	6.86459	6.53527	7.10001	6.87963	7.16507	6.95251	7.05868	7.21736
ARHGEF12	ARHGEF12	21	P		MM	M	Cytoplasm	6.5799	6.5262	6.4158	6.63652	6.73474	6.5626	6.57333	6.10152	7.22906	6.69598	7.11738	5.7172	5.60681	5.49157	5.2335	6.38403	6.92517	6.53878	6.0696	6.08847	6.29744	7.03069	5.61047	6.02287	6.19002	5.83934	5.84498	6.43078	5.62473	6.08247	5.93222	5.72653	6.20847	6.9377	6.73681	5.74925	6.57983	6.16272	6.40883	6.46935	7.44604	6.73209
ARHGEF18	ARHGEF18	15					Cytoplasm	4.97866	5.14622	5.38625	5.15004	5.26105	5.20474	5.62004	5.21825	5.44351	5.07627	5.27558	5.19312	4.76148	5.55355	5.29463	5.38569	4.94978	5.03126	5.20064	5.25947	5.78113	4.91797	5.26827	5.21521	5.02071	5.46811	5.04202	5.14682	4.99503	5.62749	5.36652	5.50345	4.99845	5.05398	5.11563	5.1394	4.91272	5.22308	4.87487	5.08436	4.91727	5.11057
ARHGEF2	ARHGEF2	12	P	D	MM		Cytoplasm	4.84155	4.9331	5.03845	5.09026	5.08976	5.09799	4.84673	4.90214	5.31351	5.03112	5.19596	5.15609	5.18685	5.22261	4.9577	4.60366	5.13075	5.37316	5.16645	5.11086	6.28936	5.39876	4.92963	5.04356	4.92649	5.05874	4.92507	5.1001	5.24244	5.06248	5.16569	5.41087	4.66516	4.80864	4.77656	4.78014	4.95073	5.1493	4.87008	4.89103	4.9562	4.96648
ARHGEF25	ARHGEF25	11					Cytoplasm	5.71445	5.71714	4.935	5.39636	5.24474	5.26332	4.7559	5.46038	4.35214	5.43912	5.51333	5.55196	5.76699	5.13032	5.27571	5.05266	4.89204	4.80603	5.04525	4.85747	4.8099	4.96292	5.75428	5.72166	5.33216	5.2096	5.4995	5.17707	5.36192	5.43623	5.69952	6.08024	5.36523	5.10402	5.3205	5.55785	5.23533	5.43592	5.08272	5.29812	5.44062	5.27799
ARHGEF28	ARHGEF28	15				M	Cytoplasm	5.86125	5.89076	5.61501	5.70177	5.89339	6.24673	5.92536	5.86098	5.75557	5.76617	5.98486	6.02367	5.66461	5.75063	5.73463	5.81291	5.53397	6.0685	5.88933	5.99753	5.74709	5.51008	5.8829	6.03757	5.89748	5.35885	5.64423	5.78158	5.8006	6.03885	5.81548	5.87023	5.89415	5.78413	5.7231	5.6872	5.78677	5.93927	6.01313	5.91985	5.65356	5.78908
ARHGEF3	ARHGEF3	26			MM		Cytoplasm	6.3122	5.536	6.22047	6.17012	6.0893	6.09026	5.92468	5.60541	6.28083	5.18543	5.70674	5.31559	4.97416	5.77851	4.71784	5.7733	5.32326	6.1149	5.84464	5.04753	4.25975	5.43307	5.16486	5.39577	6.23013	5.63845	5.63381	5.89522	5.12847	5.60193	5.76018	5.03589	5.74502	6.00699	5.58356	5.39875	6.09397	5.33186	5.13222	5.6143	5.56219	5.91135
ARHGEF33	ARHGEF33	12					Other	5.22984	5.35786	5.2052	5.45656	5.62737	5.71851	5.35352	5.41341	5.78643	5.71029	5.57799	5.65985	5.88282	5.4898	5.92038	5.74598	5.33783	5.74868	5.40814	5.23955	5.01586	5.59804	5.87929	5.39918	5.53884	5.62063	5.58846	5.45476	5.33383	5.42136	5.4668	5.54026	5.48987	5.25012	5.4073	5.66677	5.33049	5.68905	5.40251	5.45014	5.41447	5.41183
ARHGEF35	ARHGEF35	15					Other	6.23506	6.34405	6.16317	6.33522	6.52759	6.3802	6.34272	6.26337	6.202	6.37489	6.14743	6.60242	6.36627	6.27229	6.77591	6.09263	6.23423	6.69145	6.19293	6.46198	6.7305	6.5469	6.39494	5.96644	6.22205	5.89713	6.29114	6.10865	6.00183	6.36631	6.24268	6.38453	6.00649	5.92727	6.06588	6.44	5.96722	6.08366	6.02007	5.99147	5.89092	6.01539
ARHGEF37	ARHGEF37	15					Other	5.33851	5.1176	5.11229	5.13816	5.24554	5.02591	5.08193	5.58059	5.27611	5.11337	4.93948	5.19359	5.19325	5.42262	5.41776	5.49044	5.17178	5.46277	5.20484	5.6026	5.08103	5.51969	5.02916	5.16253	5.20955	5.20131	4.97108	5.09494	5.42523	5.47077	5.32029	5.77871	5.10889	5.09959	5.31603	4.73655	5.17632	5.29254	5.26667	5.18465	5.05683	5.16764
ARHGEF4	ARHGEF4	16				M	Cytoplasm	6.29977	6.08122	6.56407	6.63258	6.97598	6.70404	6.8306	6.59113	6.43745	6.33707	6.92485	7.25879	7.24044	5.88178	7.65923	6.43207	6.56575	5.7199	6.01751	5.79542	5.26955	6.72163	5.22234	5.73652	6.34354	6.7968	6.57243	5.92237	5.5183	6.51588	6.45861	6.12577	6.4829	6.20475	6.09737	6.17676	6.27797	6.27793	6.16433	5.70529	6.23571	5.98144
ARHGEF40	ARHGEF40	16					Other	5.74206	5.66187	5.84251	5.89495	5.88345	5.71825	5.92345	5.77384	5.43029	5.90572	5.92449	5.69356	5.43913	5.69113	5.4642	5.19658	5.73697	5.89924	5.54794	5.84432	5.89592	5.76035	5.62003	5.54989	5.83411	5.70956	5.69776	5.72024	5.62956	5.91872	6.01157	5.83786	5.65712	5.68733	5.68967	5.68833	5.45114	5.74169	5.72807	5.39147	5.58845	5.74179
ARHGEF5	ARHGEF5	16			MM		Cytoplasm	6.04222	6.23453	5.63566	6.10452	5.95587	5.37027	5.58888	5.76166	5.21136	5.77565	5.60639	5.66516	5.76452	5.42558	4.90745	5.25077	5.14757	5.06987	5.51967	5.57182	4.84934	5.31917	5.67645	5.74883	5.52434	6.08962	5.6369	6.3119	6.1316	6.29915	5.65575	5.70829	5.94633	6.23593	5.90844	5.51771	5.95029	5.76817	6.13716	6.36387	6.28744	6.13206
ARHGEF7	ARHGEF7	15		D	MM		Cytoplasm	5.93426	5.81182	5.76922	6.07295	5.71663	5.58834	6.04322	5.87243	5.64835	5.96933	5.98445	5.80274	5.5641	5.75044	5.97172	5.42454	5.66701	5.8902	5.57485	5.87077	5.98393	5.70134	5.86106	5.91413	5.77083	5.92285	5.76974	5.92342	5.63997	6.07229	6.08368	5.58175	5.46993	5.55565	5.85443	5.83041	5.78569	5.82533	5.78289	5.57504	5.57558	5.72905
ARHGEF9	ARHGEF9	15					Cytoplasm	3.60151	3.87278	3.51007	4.07655	3.52799	3.86506	3.67191	3.81267	3.89915	3.8879	3.59567	3.75074	3.63949	3.74324	3.97523	3.34752	3.53483	3.89957	3.48487	3.78277	3.85302	3.64235	3.95466	3.81234	3.59392	3.76805	3.69143	3.6106	3.45878	3.71971	3.94421	3.60472	3.77656	3.62794	3.71203	3.87448	3.56533	3.84923	3.557	3.74029	3.56622	3.6669
ARID1A	ARID1A	16	P	D			Nucleus	5.63106	5.69006	6.07015	6.1995	6.12811	5.84178	5.87094	5.90814	5.5625	5.845	5.75272	5.44155	4.96236	6.11528	5.60767	6.13299	6.11955	6.15945	5.92416	6.23223	5.17753	6.0392	5.22686	5.53671	5.77795	6.21731	5.83141	6.07966	5.42304	5.80513	6.16964	5.96206	5.61344	5.7802	5.57879	5.32809	5.76016	5.26148	5.69452	5.39927	5.62464	5.73009
ARID1B	ARID1B	16					Nucleus	6.82086	6.9928	7.0737	7.12343	6.99147	7.18946	7.15104	6.99942	7.07096	7.00861	6.89508	6.32596	6.30644	7.10667	6.52606	6.99262	6.88582	6.89249	6.75245	6.78267	5.97784	6.94763	6.41285	6.58631	6.89995	7.01604	6.68692	7.03785	6.50235	6.92861	7.11194	7.07138	6.65279	6.77183	6.71591	6.21434	6.79476	6.50603	6.76563	6.64819	6.78146	6.80666
ARID2	ARID2	12					Nucleus	7.68877	7.74218	7.61715	7.47728	7.62362	7.70903	7.57365	7.51554	7.78502	7.25499	7.94763	7.44751	7.6377	7.93417	6.51053	7.57504	7.56574	6.90457	8.15286	7.13553	7.65929	7.238	7.48069	8.23257	7.51894	7.55783	7.95217	8.19098	8.47351	7.4856	7.78874	7.52382	8.15231	8.05327	8.06484	7.12656	8.05078	7.91715	8.2613	7.99955	8.08755	8.02147
ARID3B	ARID3B	15	P	D			Other	7.59601	7.79261	7.57768	7.77885	7.71126	7.96153	7.58635	7.72112	7.66759	7.89028	7.81784	7.40946	7.32861	7.85924	7.2248	7.61694	7.84978	7.94451	7.90135	8.14272	7.45563	7.55144	7.45043	7.54081	7.49365	7.73433	7.70247	7.92974	7.61237	7.67209	7.77311	7.94447	7.43077	7.62857	7.56747	7.26661	7.5974	7.58409	7.70209	7.47564	7.4926	7.61716
ARID4A	ARID4A	15	P				Nucleus	7.93877	7.99966	7.77178	7.98914	7.65135	7.85239	8.06598	8.06101	8.07744	7.56151	7.91672	7.14333	7.67784	8.20718	6.7156	7.73201	7.87323	7.44039	8.20066	7.80713	8.43483	7.54387	7.34501	8.08707	7.64575	7.61616	7.97129	7.76466	8.37955	7.25126	7.84974	8.07742	7.96322	7.86365	7.95094	7.15965	7.96947	7.93944	8.09266	7.89542	8.02473	8.01504
ARID4B	ARID4B	8	P				Nucleus	4.5783	4.67001	4.56697	4.53197	4.66094	4.98477	5.27009	5.28306	5.02281	5.25922	4.87496	4.79981	5.29976	4.94568	3.97549	4.77144	4.20266	4.66956	4.84571	4.23187	5.38646	4.87692	4.80106	4.88669	4.79241	4.89988	4.91588	4.65277	5.21207	4.72509	4.67244	4.88217	5.18176	4.76852	4.93754	4.66726	5.03763	4.85131	5.09534	5.03156	5.11363	5.17373
ARID5A	ARID5A	8					Nucleus	7.44143	7.67204	7.19178	7.3851	7.22155	8.61522	7.95851	8.09557	8.82818	8.73663	8.8899	8.13649	8.04444	8.07097	7.12641	7.54567	7.78207	8.15357	8.03133	8.04546	6.83933	7.54836	8.37634	8.26348	7.60333	7.49522	7.11024	7.67049	7.86845	7.41451	7.8382	7.8189	8.05608	8.06997	8.56125	7.3713	8.02149	7.31907	8.99708	8.25724	8.01944	8.00613
ARID5B	ARID5B	12	P		MM	M	Nucleus	5.46821	5.46351	5.02736	5.32702	5.21793	5.90201	5.11267	5.51239	5.27152	5.43364	5.54747	5.13633	5.28032	5.32856	5.47997	5.13242	5.40375	6.07364	5.3877	5.30722	6.12158	5.43791	5.46046	5.62978	5.30553	5.19632	5.33985	5.38554	5.36128	5.17559	5.00082	5.64318	5.32718	5.12789	5.32481	5.49209	5.45434	5.45867	5.46695	5.42209	5.26124	5.50754
ARIH1	ARIH1	15					Cytoplasm	6.9394	6.00581	6.87985	6.45506	6.00313	6.4507	7.03141	6.52901	7.41332	5.81539	7.75095	6.53324	6.00034	6.40258	5.23529	6.99919	6.63917	7.74709	6.71099	6.38714	7.07168	7.22471	6.16165	6.1526	5.60074	6.04569	6.21731	6.60726	5.99975	5.57682	6.14741	5.768	6.6977	6.97421	7.23676	5.95792	7.16335	5.96521	6.87959	7.15873	7.60902	6.59163
ARIH2	ARIH2	12	P	D			Nucleus	4.93865	5.01631	4.59391	4.75969	4.84346	5.12564	4.79611	4.80818	5.05485	5.16259	4.9108	4.79146	4.7781	4.84394	4.54048	5.03682	4.97826	5.16532	5.22015	5.03633	5.17111	5.11504	4.70329	5.06469	4.69785	5.19091	4.76477	4.98995	5.14034	4.75383	4.87409	5.16279	4.93961	4.90101	4.88618	4.71626	4.92587	4.86782	5.12397	5.15589	5.01515	4.91432
ARL10	ARL10	24					Other	5.72679	5.97937	5.85345	6.0785	5.85275	5.41958	5.30409	5.49978	5.22822	5.53806	5.70593	5.5237	5.13962	5.82075	5.40075	5.63211	5.92628	5.51168	5.9301	5.84073	5.8847	5.61751	5.79522	6.14473	5.84131	5.68603	5.8261	5.96767	6.40602	5.66632	5.86532	6.04817	6.10055	6.0542	6.05808	5.60716	6.16869	6.01942	6.03511	6.00731	6.28456	6.09882
ARL11	ARL11	14	P	D			Other	6.4217	6.51809	6.23784	6.33603	6.44504	6.86468	6.49185	6.32791	6.46568	6.77127	6.69915	6.30644	6.0378	7.27457	6.28679	6.64282	6.10825	7.11447	7.00825	7.24878	5.88141	6.95258	6.48264	6.72765	6.36965	6.84269	7.07983	6.80781	6.67104	6.41503	6.74286	6.47109	6.47817	6.44537	6.60498	6.29745	6.65488	6.68043	6.71533	6.20863	6.41132	6.43103
ARL17A	ARL17A	16					Other	5.35351	5.1031	5.16112	5.04852	5.14921	5.30935	5.1609	5.12732	4.80885	5.02848	4.8853	5.19707	5.1607	4.75552	5.23525	4.75295	4.72189	4.73808	4.90763	4.92628	4.76846	4.92812	5.05737	4.99851	5.04675	4.77591	5.04878	4.76634	5.05108	4.89551	4.98055	5.03954	5.00337	4.96341	5.06064	4.96712	4.92249	4.95785	5.02924	4.97705	4.87179	4.88042
ARL4D	ARL4D	16					Nucleus	6.3511	6.34783	6.08516	6.12166	6.6079	6.10843	5.97472	5.97385	5.51824	6.31729	6.18565	5.77004	5.50999	6.21735	6.04022	5.98532	5.99332	6.67516	5.9935	6.46065	6.47069	6.06765	5.90873	6.08584	6.09772	6.1591	6.17634	6.176	6.00791	6.01503	6.2676	6.09548	5.76608	5.96767	5.91647	5.93173	5.72219	5.79137	6.07421	5.51735	5.75781	5.94242
ARL5A	ARL5A	18					Other	7.21736	6.77818	7.10873	7.29191	7.30041	7.15535	6.751	6.82777	7.42479	7.03679	7.05016	6.95681	6.59858	7.4127	6.81335	7.93276	7.72488	8.20001	7.3748	7.57432	6.98116	7.44317	6.70749	7.13756	7.31326	7.38	6.8355	7.39023	6.98511	7.18363	7.40079	7.22043	7.23682	7.32557	7.20035	6.69532	6.94417	6.84798	7.32256	7.53422	7.39373	7.14522
ARL8B	ARL8B	14					Plasma Membrane	7.89155	7.94156	7.91821	7.89369	7.6691	7.79393	7.79007	7.79725	8.21491	7.68598	8.01251	7.5027	7.3825	8.36286	7.67386	8.6697	8.39627	8.48512	8.85263	7.91546	8.15237	8.37826	7.95866	7.81956	7.66569	8.01387	8.04056	8.59446	7.96291	7.75678	7.81602	8.00554	8.04844	8.39225	8.23608	7.71245	8.20041	7.68641	8.1308	8.27188	8.46381	8.20378
ARMC1	ARMC1	15					Cytoplasm	4.71691	4.97995	5.06556	4.83894	5.05893	4.80741	4.79213	4.93555	4.86087	4.59646	4.67559	4.84874	4.87453	4.92207	4.94236	4.93411	4.76435	4.73232	4.82804	4.57971	5.16789	4.90463	4.77213	4.79906	4.58453	4.92196	4.94977	4.74549	4.89082	4.73891	5.05232	4.58733	4.92142	4.78899	4.78423	4.87481	4.88531	4.76447	4.93663	4.89034	4.84328	4.80209
ARMC10	ARMC10	24	P	D			Cytoplasm	6.93852	6.91472	6.40395	6.40806	6.67668	6.41051	6.08207	5.79689	6.64477	5.91442	6.52116	5.74663	6.18557	6.81113	6.09469	6.48706	7.16096	6.59046	7.51303	7.15165	6.12777	6.89864	6.39581	7.4249	6.82714	6.83624	6.91885	7.4117	7.78542	6.39868	6.6163	6.87717	7.05874	7.02766	6.67539	6.7793	6.56222	7.08197	7.24196	6.95139	7.36416	6.72191
ARMC3	ARMC3	15					Other	5.9495	5.72412	5.80829	5.76913	6.0058	6.10995	5.89087	5.75585	5.93939	6.16613	5.95333	5.71506	5.61329	5.64558	5.91592	5.71055	5.96661	6.02681	5.70096	5.88187	6.07092	6.11576	5.93572	5.53617	5.72079	5.81096	6.12246	5.84246	5.88313	5.94002	5.88929	5.98953	5.48565	5.67736	5.65254	5.73723	5.43527	5.86852	5.68782	5.5869	5.48841	5.60804
ARMC5	ARMC5	16					Other	5.44227	5.57327	5.57888	5.08584	5.37432	5.33008	5.18254	5.2675	5.33781	5.28098	5.21208	5.31072	4.96947	5.31938	4.89407	5.36547	5.11563	5.41635	5.13909	5.45525	5.2758	4.97061	5.14877	5.47642	5.50749	5.48509	5.3481	5.54104	5.22299	5.37908	5.57743	5.67092	5.25632	5.31686	5.33771	5.08514	5.406	5.19457	4.91161	5.24057	5.08506	5.32037
ARMCX2	ARMCX2	23					Other	8.19123	8.18506	8.00268	8.13534	7.97322	7.01728	7.09591	6.44609	7.643	7.31823	7.95858	6.63564	7.4415	6.84894	5.87914	6.95668	7.07237	6.18348	7.60646	6.90411	6.43892	6.17609	7.74957	8.57296	7.78422	7.74645	7.91749	9.0961	8.81078	7.88263	7.79471	7.58774	8.9438	8.8589	8.43753	7.75058	8.74099	8.29308	9.03827	9.00317	8.72806	8.92331
ARMCX3	ARMCX3	26					Cytoplasm	5.67051	5.56694	5.93521	6.11744	5.9155	4.75361	4.58896	4.95922	5.46104	4.90553	5.14446	4.41768	4.53572	5.26096	4.73614	5.34269	4.8858	5.26354	4.95104	4.91374	5.43104	5.8504	4.42325	4.78235	5.38152	5.23878	5.08076	5.91143	5.20446	5.68385	5.79302	4.79932	5.0199	5.4811	4.61008	4.56898	5.5489	4.57058	5.54117	5.75727	5.50364	5.38515
ARMCX5	ARMCX5	15					Other	4.95795	4.36674	4.70417	4.52984	4.60142	4.60659	4.45165	4.43444	4.65359	5.01457	4.84914	4.63124	4.27554	3.96377	4.26743	4.46995	4.3019	4.86669	4.16165	4.63145	5.17264	4.91336	4.53216	4.54392	4.70091	4.69183	4.6691	4.42634	4.18145	5.07377	5.00265	4.4712	4.87624	4.87879	4.73778	4.34429	4.85372	4.5832	4.75988	4.77756	5.23933	4.91793
GPRASP2	ARMCX5-GPRASP2/GPRASP2	16					Cytoplasm	4.78141	4.87576	4.84399	4.85725	5.12333	4.73716	4.57206	4.34241	4.83236	4.63202	4.36397	4.5922	4.48132	4.80144	4.40665	4.89924	4.88014	4.69812	4.70768	4.54514	4.38788	4.75663	4.6776	4.91412	4.87955	4.85875	4.82363	4.9643	4.77883	4.92101	5.08726	4.68132	4.67711	4.9346	4.94628	4.4566	4.73032	4.61447	4.64446	4.77659	4.93336	4.84929
ARMCX6	ARMCX6	24					Other	7.47933	7.45004	7.41121	7.68973	7.28726	5.91775	6.34345	5.45188	6.70874	6.12052	6.46503	6.01836	6.32883	7.17072	5.92872	7.13141	7.06522	6.08153	7.68717	6.86288	6.27371	6.18368	7.42681	7.82393	7.37704	7.59263	7.72554	8.45987	8.0349	7.27438	7.60872	7.10488	8.00605	8.18676	7.21854	6.89432	7.92097	7.3607	8.05252	8.03595	7.64512	7.91677
ARNT	ARNT	11	P	D		M	Nucleus	6.81918	6.7945	6.97777	6.97514	6.68153	6.16633	6.826	6.74876	6.74613	6.37401	7.13418	6.94474	6.97623	6.70488	5.57975	6.30829	6.42035	6.02377	7.57596	6.19434	5.78295	6.18938	6.69693	7.05153	6.57704	6.65551	7.37868	7.7036	7.32618	6.56593	6.38123	6.38428	7.50551	7.23365	7.28835	6.45017	7.34131	6.81255	7.77633	7.43184	7.42295	7.3715
ARPC1A	ARPC1A	14					Extracellular Space	7.22284	7.16149	7.07814	7.40468	7.33174	6.95518	6.86605	7.22951	7.31075	7.22712	6.93387	6.70408	6.89295	7.41947	6.67895	7.3084	7.30837	6.85274	7.32753	7.57905	6.66902	7.22643	7.27154	7.78686	7.40595	7.84853	7.33973	7.54406	8.12815	7.22543	7.47029	7.58242	7.47576	7.65814	7.48408	7.0581	7.61276	7.48876	7.71969	7.4214	7.67114	7.70219
ARPC2	ARPC2	12			MM	M	Cytoplasm	5.93047	6.13594	5.85409	5.71755	5.77353	6.04459	5.98776	6.17273	5.80241	6.01789	6.02746	6.27765	5.70644	6.08581	5.86735	6.00675	6.09282	6.10947	6.084	6.29963	5.80455	6.14937	5.89521	6.02882	5.96517	6.10089	5.97314	6.1669	5.94148	6.08775	6.07973	6.15706	5.8199	5.77547	5.97561	5.71454	5.89101	6.05055	6.03934	5.89921	5.70571	5.94187
ARRB1	ARRB1	28	P	D	MM	M	Cytoplasm	3.44267	3.56564	5.17164	3.55671	3.74071	2.99558	2.52362	2.35312	2.04945	2.66125	2.39797	2.50766	3.14381	2.43239	2.36579	2.89067	3.26669	2.7275	2.45755	1.99022	3.64142	2.55645	2.24491	2.43978	2.77235	2.99456	2.69722	3.7255	2.98176	2.51383	2.59882	2.10766	5.45165	2.57019	2.70339	4.19995	3.82327	4.15318	2.79325	3.16769	2.45556	2.83541
ARRDC1	ARRDC1	16					Other	6.54076	6.66824	6.73182	6.82603	6.92284	6.65527	6.53955	5.98863	6.89589	6.47145	6.97328	6.61163	6.16866	6.85311	6.64867	6.96028	6.55525	7.02395	6.76648	6.47324	7.05694	6.60538	6.08503	6.22543	6.89943	6.62041	6.59139	6.86347	6.32796	6.65898	6.54008	6.52624	6.6969	6.63481	6.72729	6.25231	6.61395	6.55518	6.61001	6.4893	6.58522	6.45314
ARRDC3	ARRDC3	21	P			M	Plasma Membrane	7.96989	7.37412	8.14836	7.94206	7.92107	8.4558	8.23804	7.86028	8.46068	7.92271	8.80804	8.06407	6.9842	7.34327	6.57613	7.7996	7.30018	8.58945	7.82914	7.35757	7.33393	7.99315	6.34999	7.37066	7.8174	7.81772	7.20138	7.44691	6.70806	7.14748	8.15047	6.87596	8.04903	8.50846	8.7101	6.66302	7.88286	6.25949	8.32201	8.47964	8.24199	7.85829
ARRDC4	ARRDC4	15					Other	5.41458	5.59989	5.47911	5.38289	5.47378	5.46986	5.44331	5.41843	5.41337	5.6278	5.56082	5.04255	5.20568	4.99622	5.09681	5.33452	5.38522	5.13245	5.06633	5.49918	5.42598	5.32513	5.22804	5.34215	5.41286	5.51033	5.39122	5.25373	5.37168	5.55301	5.5443	5.61861	5.14469	5.16711	5.32863	5.07357	5.14626	5.41065	5.39238	5.41102	5.3116	5.34054
ARSA	ARSA	14					Cytoplasm	7.03876	7.30295	7.26485	7.05681	7.17353	7.10144	7.00857	6.76526	7.63806	6.90564	7.22351	7.01994	6.81127	6.99088	6.65422	6.84231	6.50765	7.0669	7.32748	6.86738	5.94377	7.04495	7.29025	7.61353	7.39181	7.82726	7.68854	7.84355	7.75897	7.54349	7.41287	7.53969	7.36849	7.49638	7.33566	7.13335	7.46394	7.50745	7.73746	7.28377	7.45508	7.56462
ARSD	ARSD	16					Cytoplasm	4.34505	4.21277	4.04495	4.28867	4.0935	3.96439	4.31496	4.20556	4.18111	3.66439	4.26888	3.91295	3.5558	3.84152	3.89718	3.87352	3.56697	4.45827	4.01248	3.96054	4.30848	4.61689	3.89833	3.95925	3.86664	3.94321	3.93425	3.72279	3.88372	4.10042	3.98615	4.22571	3.90814	3.72693	3.73336	3.81925	3.70498	3.95813	3.89963	3.82902	3.80989	3.51759
ARSK	ARSK	15					Extracellular Space	3.2715	3.23115	3.19649	3.75641	3.33004	3.37394	3.25887	3.34658	3.37005	3.37461	3.1419	3.6746	3.30644	3.12193	3.74726	3.19851	3.2622	3.51674	3.11465	3.26652	4.1193	3.66974	3.43331	3.26558	3.22349	3.02785	3.11526	3.14444	3.28733	3.49371	3.22051	3.16563	3.06089	3.03816	2.93372	3.26201	3.03395	3.30964	3.14234	3.40066	3.01188	3.08941
ART1	ART1	15					Plasma Membrane	5.49838	5.31416	5.61061	5.69687	5.52981	5.59288	5.50057	5.64453	5.31911	5.91653	5.66351	5.477	5.44628	5.61153	5.84941	5.28248	5.49956	5.98101	5.55329	5.90815	5.11797	5.34884	5.64046	5.73932	5.35774	5.52957	5.44992	5.39261	5.51735	5.57468	5.76976	5.64713	5.50652	5.48636	5.74917	5.58668	5.47736	5.69084	5.5683	5.43252	5.43468	5.57824
ART3	ART3	11					Plasma Membrane	5.54321	5.89816	5.27386	6.13506	5.36452	5.53807	4.82372	5.61492	5.34941	6.03694	5.42894	5.38968	5.70458	5.02013	5.38451	4.98623	5.05861	4.50866	4.99973	5.70342	4.42791	4.46072	5.36793	5.27751	4.84851	6.0005	6.2816	5.51158	5.2318	5.21982	5.67859	5.24485	7.32543	5.23488	5.58164	5.08741	6.46857	5.52626	5.66368	5.56633	5.41678	7.01983
ART4	ART4	16					Nucleus	4.0495	4.50005	3.68727	4.29926	3.98425	4.14143	4.27671	3.94594	3.42566	4.00972	3.92892	3.43652	3.52667	3.91228	3.85508	3.84836	4.25346	4.05066	3.9061	4.082	5.6219	4.19005	4.12316	3.97867	3.52816	4.43691	4.08556	4.20175	3.70492	3.6574	4.36491	4.13411	3.75621	3.8639	3.62586	4.25354	4.07143	3.67272	3.91742	3.81527	3.59945	3.84881
ARTN	ARTN	7	P	D		M	Extracellular Space	9.20841	9.29126	9.30158	8.98066	9.03249	8.43611	9.48898	9.46343	8.65563	8.78218	8.66331	10.4855	10.7712	8.1931	10.2332	8.16716	7.98593	7.06697	9.28424	7.86216	9.05042	8.46418	10.6038	9.89675	9.8083	8.28078	9.56655	8.60587	9.51033	9.28338	7.94682	7.56465	10.1414	10.0228	9.74527	11.0339	9.76521	10.2507	9.3143	10.4819	9.95086	9.5908
ARVCF	ARVCF	15					Plasma Membrane	5.09635	5.14426	4.98951	4.80019	4.8966	5.26415	5.21765	5.02654	5.12506	5.13125	4.83295	5.2162	4.98223	4.90516	5.04705	4.68466	4.74222	5.40774	4.79935	5.29417	5.57572	5.02694	5.18932	4.97761	5.04289	5.14177	5.05623	4.80092	4.83611	4.99765	4.90176	5.02121	4.80107	4.73079	4.85092	4.99656	4.78981	4.87644	4.80551	4.6981	4.72185	4.8468
ARX	ARX	15	P	D		M	Nucleus	6.15996	5.60883	5.8439	6.02677	6.22885	6.39746	6.03009	6.08567	5.91534	6.12023	5.76703	6.16586	5.69139	6.17767	5.90066	5.72512	5.80818	6.47257	6.00521	6.54535	5.1261	6.19473	5.73896	5.95966	5.95218	6.2144	5.74052	6.1218	5.66895	6.23351	6.53366	6.29934	5.59877	5.52234	5.81652	5.87116	5.55045	5.94608	6.04113	5.52106	5.59054	5.80324
ASAP2	ASAP2	16				M	Nucleus	7.3603	7.38012	7.28611	7.44509	7.42649	7.46628	6.7843	6.65381	7.36123	7.2043	7.26366	6.95596	6.84373	7.45074	6.57759	7.17911	7.04654	7.21579	7.46155	7.33899	6.57915	7.11437	7.03178	7.48706	7.19338	7.56353	7.17476	7.57957	7.55031	7.30033	7.47308	7.65233	7.33556	7.41153	7.25974	6.79653	7.42762	7.39131	7.65767	7.44546	7.48918	7.39273
ASAP3	ASAP3	12					Other	3.93231	4.22038	3.80103	3.58168	3.78163	4.0321	3.73155	3.59142	3.53467	4.15493	3.72499	3.84431	3.62166	4.08433	3.8606	3.91253	3.90466	3.27762	3.97894	3.81925	5.49826	3.51971	4.18778	4.05424	3.79203	4.16012	4.03485	3.82726	4.16258	4.11235	4.07832	4.26574	3.96603	3.59411	3.93105	3.72642	3.54738	3.9524	3.90811	3.98828	3.65379	3.9815
ASB1	ASB1	15					Nucleus	6.39407	6.37819	6.19834	6.42451	6.43315	6.33893	6.27104	6.24314	6.16999	6.51581	6.07637	6.34555	5.9893	6.65933	6.12112	6.45008	6.51714	6.37853	6.33352	6.6062	6.30405	6.71935	6.38049	6.33384	6.23379	6.46718	6.33429	6.25197	6.26587	6.53637	6.69791	6.47588	6.09023	6.29691	6.30029	5.97723	6.21212	6.29111	6.36591	6.14056	6.22411	6.05397
ASB12	ASB12	8					Nucleus	3.27117	3.08618	3.40783	3.20025	4.08605	4.08735	3.86894	3.9286	3.32896	3.85427	3.41701	3.97196	3.71338	3.69404	3.87178	3.84982	3.61143	3.90455	3.83676	3.64353	3.19494	3.77515	3.80626	3.5246	3.90218	3.55153	3.66053	3.23567	3.71852	3.66114	3.89565	3.94218	3.42907	3.56873	3.65905	3.75162	3.71686	3.30448	3.45237	3.42893	3.57031	3.38911
ASB13	ASB13	15					Other	7.54803	7.79181	7.54594	7.67703	7.7809	8.03793	7.58174	7.74488	7.81683	8.00121	7.7036	7.60794	7.47626	8.0375	7.53169	7.86657	7.68575	8.02632	7.69189	7.92469	7.24259	7.47583	7.60312	7.71952	7.61953	7.94893	7.83743	7.84072	7.66931	7.77262	7.95867	7.85304	7.39825	7.51849	7.67171	7.50413	7.56682	7.63976	7.64923	7.38231	7.41667	7.51105
ASB15	ASB15	12					Nucleus	3.13163	3.30603	3.35071	3.35697	3.44206	3.40097	3.16089	4.2596	3.59729	3.39199	3.43697	4.14403	3.54355	3.51841	3.53536	3.912	3.61604	3.96235	3.12322	3.69731	4.64493	3.09747	3.13766	3.29176	2.95026	3.3494	3.92433	3.13047	3.00565	3.26171	3.15157	3.07874	3.01895	2.88886	3.21047	3.29544	3.04248	3.13978	3.22393	3.2619	3.20144	3.53955
ASB18	ASB18	15					Other	7.13949	7.35205	7.18202	7.29936	7.29863	7.48025	7.42498	7.12357	7.18473	7.42477	7.35679	7.2759	6.96067	7.52365	6.71521	7.05899	7.2951	7.24677	7.27005	7.80333	7.04277	7.29699	7.13581	7.16346	7.10704	7.50726	7.49654	7.52741	7.33291	7.23475	7.50251	7.65943	7.00537	7.2001	7.13199	7.02119	7.21207	7.26266	7.22267	6.90944	7.09744	7.22218
ASB2	ASB2	8	P	D			Nucleus	5.16363	5.25193	4.95383	5.09093	4.7186	5.23973	5.13515	5.60806	5.3403	4.96119	5.34557	4.9216	5.58338	5.27224	5.9758	4.66417	5.10574	4.9046	5.17655	4.96944	4.36621	4.90952	5.92297	5.36785	5.04925	4.63697	5.1219	4.74	4.89966	5.59111	5.31013	5.12854	5.34172	4.65077	5.03392	5.89558	4.93558	5.10036	4.83647	5.28418	4.75049	5.08526
ASB6	ASB6	15					Nucleus	7.40195	7.67054	7.3015	7.40011	7.15367	7.37836	7.54707	7.27226	7.70642	7.50377	7.6767	6.94851	6.80327	7.68651	6.92501	6.89429	7.33467	7.52517	7.4239	7.78548	7.51341	7.49026	7.22882	7.28804	7.45185	7.44129	7.39295	7.81514	7.26313	7.56711	7.5725	7.35624	7.28874	7.19357	7.41468	7.12355	7.17151	7.42661	7.56557	7.15079	7.05069	7.34056
ASB7	ASB7	12					Other	6.37339	6.25929	6.20114	6.33681	6.35691	6.22278	6.13375	6.16631	6.03782	5.91804	5.96125	6.08938	5.95773	6.45832	5.52451	6.34735	6.2525	5.75678	6.76189	6.15471	6.56376	5.75909	5.92647	6.43032	6.43008	6.53865	6.31987	7.18022	6.76545	6.39035	6.45708	6.38744	6.70935	6.78146	6.17647	6.26048	6.72578	6.54815	6.51995	6.34191	6.16943	6.63613
ASB8	ASB8	27					Nucleus	7.14247	6.88843	7.15057	7.18799	7.27194	6.86411	6.75314	6.8102	6.97086	7.06708	6.79462	6.74709	6.37911	7.87194	6.7829	7.20449	7.073	7.49745	7.27341	7.82771	6.54511	6.94705	6.35825	6.86601	7.01924	7.55699	7.38828	7.49114	6.78137	7.11135	6.80694	6.93186	6.83536	7.06095	6.60665	6.06219	6.7349	6.75236	6.82295	6.62246	6.75579	6.93533
41708	ASCC3	15					Cytoplasm	4.63466	4.6088	4.43127	4.47273	4.29659	4.68824	4.36759	4.10594	4.36288	4.7061	4.31706	4.74609	4.35651	4.76947	4.15287	4.5373	4.18923	5.04417	4.42176	4.19459	4.78194	4.3182	4.29144	4.50601	4.08384	4.70903	4.33561	4.28252	4.57165	4.65707	4.63444	4.69127	4.11979	4.03082	4.41943	4.42298	4.19865	4.42463	4.24903	4.13408	4.0305	4.26784
ASCL3	ASCL3	12					Nucleus	4.32152	4.05316	3.88917	4.12188	4.36769	4.84467	3.90157	3.94305	3.92795	4.64081	4.09781	3.9112	4.08777	4.6378	4.89367	4.34872	4.23584	4.59657	4.00164	4.27986	4.50026	4.08136	4.483	4.03181	4.0301	3.99272	4.62693	4.22304	3.92849	4.40443	4.0586	4.60776	3.83713	3.89937	3.74255	4.58249	4.06412	4.03391	4.23723	3.93182	3.7443	3.8312
ASGR2	ASGR2	12					Plasma Membrane	7.0244	7.26158	7.48144	6.95893	7.14384	6.68862	7.10912	6.89515	7.33509	6.87863	7.55218	7.29919	6.83011	6.9877	7.03736	7.96566	7.28693	7.17467	9.11167	7.27118	7.4493	6.88838	7.37371	7.09041	7.18396	7.70529	7.64226	10.5421	7.01042	7.14405	7.20848	7.44402	7.71068	7.21954	7.28696	7.18073	7.48248	6.94921	7.31799	6.87332	6.92167	7.33922
ASH1L	ASH1L	16					Nucleus	7.78297	7.56211	7.85553	7.69267	7.64365	8.03619	7.78941	7.82015	8.20741	7.54432	8.48312	7.5156	7.60951	7.49548	6.58328	7.77011	7.59695	7.23133	7.73842	7.27863	7.37574	7.55089	6.92691	7.42886	7.37415	7.55497	7.43168	7.74504	7.52627	7.34206	7.4144	6.8977	7.81862	7.91868	7.86141	6.91378	7.97243	7.34269	7.87751	7.81543	8.21445	7.90368
ASH2L	ASH2L	27	P				Nucleus	5.04799	5.12948	5.18069	4.94568	4.52028	3.98453	4.15566	4.37558	4.5966	4.70549	4.74639	4.7809	4.59611	5.20569	5.09721	5.18691	4.83056	5.3631	5.28502	5.1735	4.68823	5.25077	4.59179	4.64796	5.20882	4.53091	4.23702	4.93604	4.7714	5.07332	4.54656	4.29003	4.61134	5.06681	4.2813	4.23797	4.53851	4.80461	4.48442	5.15497	4.6229	4.75513
ACCN2	ASIC1	15					Plasma Membrane	5.91046	5.93502	5.44978	5.7721	5.87908	5.99686	6.00109	5.52917	5.77492	6.41685	6.0435	5.91038	5.48651	6.13901	5.80769	5.9059	6.08044	6.12711	5.80246	6.20997	6.52051	5.72798	5.91188	5.89564	5.68515	5.88848	5.75262	5.87126	5.71907	5.82761	6.32317	6.4292	5.71605	5.67213	5.68259	5.58019	5.6422	5.89963	5.65942	5.84377	5.21268	5.65043
ACCN1	ASIC2	16					Plasma Membrane	8.9454	9.03853	8.94301	8.99071	9.31931	9.30227	9.17998	9.01752	9.09175	9.00938	8.99848	8.96685	8.46172	9.02634	8.74592	9.59102	9.90734	10.2274	8.75932	9.23009	8.60751	9.81388	8.26159	8.62758	8.94612	9.31543	8.77723	9.1195	8.49215	8.87509	8.95045	9.4437	8.74624	8.8892	8.66521	8.5356	8.8157	8.69907	8.68752	8.77618	8.68149	8.87602
ACCN4	ASIC4	15					Plasma Membrane	6.83908	6.37861	6.55084	6.51923	6.75083	6.90935	6.3566	6.33255	6.77146	6.64657	6.29015	6.73765	6.31134	6.58716	6.44011	5.93368	6.64173	6.85835	6.52033	6.66686	5.47781	6.34817	6.72349	6.5578	6.50373	6.54115	6.81983	6.81864	6.5554	6.81616	6.93987	6.66723	6.23174	6.47806	6.5162	6.54041	6.31364	6.52789	6.50703	6.39425	6.34361	6.41616
ASL	ASL	27					Cytoplasm	7.72767	7.61946	7.63226	7.68576	7.44637	7.17519	7.23886	6.97965	7.30698	7.23046	7.33378	6.66542	6.63385	7.46624	6.86535	7.03067	7.15262	7.46358	7.738	7.05313	7.29831	6.99637	7.05215	7.42246	7.08861	7.23291	7.2865	7.58176	7.6417	7.13234	7.38287	7.07673	7.12372	7.28986	7.17298	6.69052	7.50571	7.18156	7.19108	7.2969	7.31653	7.39708
ASNA1	ASNA1	15					Nucleus	5.72224	5.38338	5.36321	5.50197	5.19974	5.41319	5.28476	5.25277	4.77938	5.55698	5.58408	5.67191	5.10616	5.71501	5.63693	5.48526	5.17571	5.69754	5.33551	5.80261	5.55254	5.61759	5.30136	5.41537	5.46645	5.42022	6.01616	5.70503	5.2962	5.4739	5.4417	5.3945	5.33688	5.19006	5.48275	5.47663	5.35613	5.66712	5.44673	5.46859	5.1901	5.30393
ASPA	ASPA	15			MM		Cytoplasm	4.72081	4.00046	4.37435	4.20726	4.36793	3.77216	4.44688	4.11416	4.64224	4.45773	4.58642	4.87229	3.66061	4.17061	4.79929	4.45016	4.20283	5.04306	4.39893	4.22786	4.31427	5.15555	4.06556	4.31741	4.26755	4.4247	4.39223	4.17154	4.05294	3.88846	4.50826	4.40992	4.89544	4.26398	3.99262	4.72465	4.51795	3.99496	4.24221	4.05071	3.9453	4.26897
ASPH	ASPH	7	P				Cytoplasm	4.69587	4.77453	4.76678	4.67468	4.5576	4.56075	4.49544	4.61929	4.74671	4.20712	4.12567	4.79652	5.94757	4.48806	5.93101	4.66234	4.73027	4.41587	4.51847	4.46967	5.26384	4.84709	5.78919	4.85142	4.77879	4.57311	4.79112	4.71534	4.96923	4.91456	4.49762	4.38973	4.9615	4.71005	4.77054	5.79799	4.84989	4.82955	4.76363	4.78106	4.87563	4.60544
ASPHD2	ASPHD2	15					Other	6.86664	7.23055	6.63165	7.152	7.11623	7.2311	6.98216	7.04752	6.95166	7.21637	6.81958	7.03097	6.82804	6.78993	7.00439	6.7524	6.61397	5.68096	6.86133	7.02159	7.14861	6.7128	7.12839	7.08007	6.94685	7.30567	7.16587	7.042	6.90663	6.75836	7.14013	6.9491	6.83474	6.81166	6.88005	7.25389	6.8423	7.17058	6.85112	6.91392	6.73683	6.92336
ASPM	ASPM	9				M	Nucleus	4.08193	4.05089	3.90065	4.3036	4.51116	4.17044	4.7484	4.60176	4.72933	4.42426	4.0345	4.86668	4.33463	6.37959	4.75109	7.41075	7.07558	5.44148	7.33718	4.55997	7.10767	6.70429	5.76673	6.42035	5.64088	5.44569	5.49427	6.59418	6.89916	5.56834	5.79139	5.80118	5.7545	5.94729	5.75854	5.01536	5.56979	5.91298	5.72695	5.76347	6.05115	5.74179
ASPN	ASPN	12					Extracellular Space	3.47047	3.89369	3.62559	3.50388	3.97237	3.5868	3.60935	3.7689	3.61082	3.80548	3.62159	3.83933	3.92051	3.5648	3.9515	3.63978	3.65628	3.97788	3.54485	3.83765	4.32407	4.37641	3.75408	3.95709	4.17312	3.69538	3.67103	3.51039	3.67865	4.18653	3.87201	3.69124	3.75702	3.51453	3.69285	3.75373	3.47746	3.78634	3.59986	3.8072	3.68725	3.54177
ASPRV1	ASPRV1	12					Other	5.77426	5.3125	5.52706	5.79065	5.73787	5.86271	5.81526	5.43997	5.74682	6.00667	5.47809	5.32275	5.38868	5.89651	5.2213	5.80912	5.78551	6.15587	5.64352	5.88433	5.80414	5.84474	5.67761	5.81904	5.78551	5.87255	5.92662	5.9914	5.76703	5.8688	6.05935	6.08047	5.5935	5.94513	5.70443	5.69375	5.89079	5.77145	5.82203	5.59049	5.69129	5.95439
ASRGL1	ASRGL1	12					Cytoplasm	3.53266	3.93272	3.50804	4.14654	4.14178	3.36763	4.49803	4.23665	4.46177	3.50062	3.43276	3.23303	4.11687	3.67518	3.48271	3.59906	3.64386	4.16301	4.18425	3.56077	5.01136	3.38474	3.80298	4.06591	4.20184	3.77648	4.30673	3.87113	3.87202	3.82279	4.56443	3.87989	4.0846	3.62089	4.12708	3.60765	3.65844	3.92534	3.8868	4.00877	3.72609	3.90833
ASTE1	ASTE1	24					Other	5.65395	5.52087	5.53496	5.40389	5.52819	5.31556	5.16657	5.29032	5.14389	5.13967	5.30937	5.05529	5.10487	5.53389	5.25946	5.63179	5.34663	5.56224	5.51952	5.25469	5.76489	5.47201	5.31745	5.74707	5.46595	5.64319	5.68018	5.7849	6.15036	5.27325	5.63155	5.54084	5.80701	5.8855	5.5215	5.33676	5.58089	5.88536	5.49483	5.80766	5.69016	5.61828
ASTN1	ASTN1	15		D		M	Other	5.47349	5.50919	5.42417	5.51027	5.42514	5.42673	5.31307	5.07629	5.27735	5.59628	5.44217	5.21046	5.1108	5.29624	5.27416	5.27629	5.54721	5.98323	5.47373	5.75975	5.42386	4.81641	5.37731	5.40254	5.10206	5.46001	5.37441	5.46746	5.29644	5.40443	5.55907	5.86083	5.16235	5.42279	5.30585	5.27001	5.29746	5.44472	5.65491	5.36292	5.38663	5.29552
ASTN2	ASTN2	15					Cytoplasm	8.68844	8.6886	8.75968	8.57363	8.67593	8.5508	8.85418	8.90092	8.45687	8.63398	8.46495	8.85728	9.10828	8.42824	9.22685	8.758	8.63789	8.41418	8.46833	8.33348	8.81004	8.72741	8.78796	8.56694	8.76989	8.33719	8.61796	8.22065	8.54729	8.66787	8.24309	8.32354	8.83135	8.61792	8.7043	8.98839	8.72205	8.65622	8.45847	8.79805	8.68785	8.63912
C12orf11	ASUN	10					Other	6.86874	6.72588	6.44639	6.64121	6.03282	6.88096	6.86566	6.14984	7.0499	5.99206	7.00857	6.21366	7.1438	7.75921	6.45679	7.65199	7.73456	7.32097	8.01346	7.3837	7.7689	7.02017	6.64753	7.50787	7.00316	7.02588	6.99728	7.29264	7.58743	6.6663	7.05343	6.64364	7.51793	7.04082	7.20688	6.19929	7.12979	7.14164	7.38486	7.15514	6.97723	7.08924
ASXL1	ASXL1	15					Nucleus	5.96827	5.77393	6.03273	5.95257	6.10557	6.91392	6.42852	6.7509	6.52677	6.53079	6.7243	6.01576	5.71025	6.25316	5.71053	6.52317	6.69489	6.86519	6.29811	6.45785	5.3726	6.50253	5.38016	5.68146	5.85704	6.63372	5.75874	6.55468	5.64021	5.8913	6.24204	6.15219	5.86923	6.05546	6.0331	5.60707	5.94357	5.72403	5.91554	6.00461	6.02238	5.9234
ASZ1	ASZ1	15					Nucleus	3.27312	3.15744	2.55959	3.41825	3.04835	2.7639	3.25944	3.26563	2.83688	3.8326	3.16236	3.20101	3.24429	3.45939	3.59975	3.28115	2.98825	3.05091	2.92389	3.1474	4.32323	3.20481	2.72351	2.88968	2.80364	3.16737	3.30819	2.94998	2.90064	3.14316	2.83234	3.32484	3.09793	2.59083	2.66809	3.00258	2.99344	2.62088	2.84999	2.7237	3.0738	3.28435
ATAD1	ATAD1	12					Cytoplasm	6.09472	6.21847	6.11013	5.88409	6.02303	6.00813	6.11245	6.3656	6.37367	5.92763	6.25531	5.9591	6.18328	5.98811	5.45776	6.34075	6.29251	6.14213	6.71973	6.23741	6.27864	6.04843	6.17377	6.44771	6.10105	6.1724	6.19163	6.48128	6.57563	6.07108	5.99618	5.93741	6.3916	6.39165	6.24508	6.10611	6.22864	6.45533	6.60306	6.40438	6.4194	6.38508
ATAD2B	ATAD2B	8					Other	6.52886	6.15425	6.5149	6.65912	6.53498	6.59797	7.0756	7.23619	7.4118	6.87643	6.85455	6.81769	6.77659	6.99058	5.75358	6.48597	6.63619	7.13166	7.77416	6.70795	6.32723	7.17657	6.83757	7.15459	6.22089	6.17975	6.54004	6.85357	7.40997	6.56602	6.51653	6.64668	7.17055	7.30946	7.55027	6.29751	7.2263	6.95619	7.49308	7.36438	7.52411	7.21535
ATAD5	ATAD5	12					Extracellular Space	4.21416	4.13847	4.04091	3.98792	3.97522	4.11285	3.99154	4.16905	4.20721	3.57188	4.27741	4.369	3.85635	4.0178	4.20473	4.62525	4.56354	4.17029	4.33881	3.83661	4.95614	5.13824	4.17541	3.9604	4.12632	3.88525	3.97299	4.00807	4.06369	3.91332	4.22122	4.06676	3.80913	3.91758	4.06141	4.20091	4.02744	4.18798	3.95757	3.94939	4.35418	3.97776
ATCAY	ATCAY	15					Plasma Membrane	3.83201	4.13669	4.3888	4.28427	3.92943	4.06542	4.09654	4.54499	4.17737	4.445	3.96415	4.12994	4.18163	4.10803	4.5552	3.82471	4.08873	4.37651	3.91307	4.282	4.77079	3.86558	4.1423	4.02206	4.11151	4.08358	4.24507	3.85798	3.91323	4.35494	4.39017	4.40075	3.77281	3.79183	3.85183	4.29863	3.90539	3.94137	3.87945	4.09976	3.83465	3.79427
ATE1	ATE1	15					Nucleus	6.06362	4.97134	5.34084	5.94819	5.2727	5.32905	5.10217	5.56957	5.14946	5.03361	5.20168	5.171	5.66868	5.15453	5.74187	5.01924	5.33008	5.00023	5.51135	5.22947	5.62393	5.46647	5.64939	5.41902	5.49347	5.60011	5.7755	5.68544	5.35199	6.10633	5.88606	5.40449	5.24726	5.5839	5.66303	5.59649	5.44587	5.92151	5.58651	5.41207	5.33776	5.24275
ATF6B	ATF6B	16					Nucleus	6.60049	6.73405	6.74631	6.82941	6.8797	6.19677	6.54205	6.7123	6.42679	6.69854	6.49076	6.0576	5.9879	6.97346	6.31857	6.64427	6.48126	7.02259	6.72543	6.83869	6.2036	6.34416	6.41286	6.60599	6.60183	7.08593	6.54246	6.94138	6.54799	6.59537	6.9589	6.96691	6.52575	6.70687	6.44203	6.31976	6.66128	6.6192	6.72246	6.41725	6.41446	6.55194
ATF7	ATF7	16		D			Nucleus	5.80403	5.85266	5.89086	6.0144	6.14301	5.8518	5.79535	5.92533	5.80968	6.08299	5.73363	5.91824	5.71613	5.74826	5.59338	5.80512	5.7779	5.61442	5.72302	5.98122	6.10792	5.58586	5.72791	5.93736	5.94319	5.80939	6.11562	5.72756	5.6997	5.75261	6.00234	6.02106	5.74054	5.86291	5.76991	5.59815	5.74783	5.82906	5.88774	5.73227	5.66006	5.78084
ATG14	ATG14	15					Cytoplasm	7.2966	7.43685	7.40254	7.7627	7.00789	6.91847	7.09328	7.16936	7.17034	7.33303	7.41327	7.61958	7.61889	7.40589	7.17901	6.83649	6.9917	6.90705	7.13867	7.46288	6.84666	7.187	7.56306	7.56788	7.32819	7.32012	7.27927	7.21942	7.26586	7.52879	7.1433	7.15586	7.19969	7.21777	7.42459	7.7732	7.50322	7.64651	7.43691	7.20999	7.064	7.18709
ATG16L1	ATG16L1	8		D		M	Cytoplasm	3.71544	3.69256	4.05274	3.57492	4.50956	4.44142	4.30055	3.85806	3.70229	3.92204	4.38345	4.77848	4.93765	4.13921	4.8361	3.71866	4.46876	3.90266	3.67094	3.72572	4.74983	4.32467	4.21217	4.32605	4.34909	3.94101	3.73154	3.63725	4.54947	4.45353	3.94868	4.06291	4.25867	3.99495	4.14322	4.4643	3.98731	4.09789	4.02271	4.33873	4.18135	3.88775
ATG16L2	ATG16L2	6					Extracellular Space	6.45828	6.21121	6.58345	5.87876	6.95276	8.13652	8.37594	8.68186	7.07391	7.30743	6.91273	5.89716	6.38567	8.00064	6.60214	7.20049	6.46645	7.35714	7.41961	7.28304	6.72873	7.02217	6.4492	6.75661	6.45983	6.51451	6.53543	7.03659	7.04306	6.68135	6.73443	6.82412	6.90212	6.9532	6.59031	6.20227	6.36902	6.57213	6.94977	6.6923	6.44804	6.66773
ATG2A	ATG2A	15					Plasma Membrane	7.19363	7.18609	7.22751	7.3493	7.09803	7.61056	7.62769	8.11764	7.41567	7.66446	7.35903	7.02958	6.95543	7.76837	6.84861	7.27389	7.1195	7.62475	7.64908	7.67748	6.94427	7.79032	7.02105	7.23562	7.01225	7.30352	7.35268	7.30426	7.19585	7.18159	7.15075	7.31504	7.08136	7.16679	6.9953	6.73245	7.01265	7.20986	7.32439	6.92039	6.98412	7.17512
ATG2B	ATG2B	12					Other	4.17946	4.1663	4.32857	4.27528	4.34273	4.87692	4.38205	4.54106	4.41122	4.36342	4.15081	4.78272	4.30205	4.15398	4.52868	4.23658	4.38998	5.14685	4.13792	4.71462	5.23322	4.06408	4.56996	4.27135	4.35713	4.21283	4.47844	4.13969	4.19422	4.4959	4.56813	4.40517	4.10276	3.80923	3.86769	4.30916	4.05204	4.18638	4.07574	3.93316	3.96137	4.12997
ATG4B	ATG4B	8		D			Cytoplasm	4.32919	4.79825	4.55207	4.7422	4.93007	4.53568	5.06177	4.81267	5.13331	4.95937	4.91196	4.93783	4.51828	5.2619	4.79656	5.13672	4.58205	4.97902	4.9566	4.80622	4.2045	4.79615	5.35889	5.09407	4.76018	5.2664	4.69684	4.74767	5.17656	5.08285	5.2038	4.40747	4.7878	5.06709	5.08513	4.87792	4.64947	5.09991	5.0942	4.92926	5.04862	4.91028
ATG4D	ATG4D	12					Cytoplasm	6.81202	6.61042	6.61542	6.60354	6.8049	6.89773	6.7964	7.0999	7.00476	7.2241	7.09276	6.81405	6.3835	7.14813	6.57603	7.01701	6.8645	7.31005	7.04985	7.25916	6.58589	6.91254	6.77939	6.93789	6.72173	7.12771	6.87863	6.89209	7.09663	6.83799	7.20573	7.04897	6.63142	6.72681	6.89333	6.60671	6.68849	7.08678	6.74661	6.40155	6.43287	6.71
ATHL1	ATHL1	15					Other	5.83862	5.77562	6.01091	5.61165	6.14393	6.02183	5.77355	5.40783	5.58453	6.1107	6.04398	5.70717	5.55391	6.27179	5.29113	5.51692	5.88967	5.68965	5.85242	6.23637	5.7773	5.09855	5.45177	5.87484	5.79975	6.03362	5.7249	6.23147	5.96848	5.95391	6.32941	5.74429	5.79349	5.93796	5.68908	5.69482	5.98825	5.94675	5.64329	5.58398	5.59153	5.98324
ATIC	ATIC	14	P				Cytoplasm	5.20972	5.01516	5.47348	5.11558	4.80451	5.21539	5.39366	5.0565	5.60367	4.98456	4.49157	5.38462	4.93589	5.54981	5.55218	5.8669	5.81573	6.23027	6.33149	5.92229	4.62017	6.05071	5.36663	4.97113	5.40685	5.37203	5.25913	5.36878	5.45351	5.26423	5.46793	5.33901	4.95997	5.50252	5.24029	4.94765	5.21893	5.08228	5.04654	5.2603	5.36463	5.09117
ATL1	ATL1	12					Cytoplasm	4.22538	4.40736	4.4533	3.79314	4.2196	4.36456	3.67013	4.95802	4.04951	5.24626	3.76747	5.02086	3.77242	4.52751	4.13606	4.20388	3.43559	4.61755	4.01197	4.36029	4.30785	4.20412	3.94099	4.35139	4.15589	4.65831	4.08838	5.02011	4.5093	4.76576	4.26239	4.63555	4.45313	4.33834	4.5845	4.03552	4.20596	4.18335	4.20808	4.22596	3.86216	4.02987
ATL2	ATL2	26					Cytoplasm	5.12391	5.08718	5.19333	4.86349	5.14437	4.65421	4.3984	4.65655	4.9173	4.61553	5.04463	5.06887	4.42579	4.88876	4.70649	4.19488	4.65934	4.87633	4.5075	4.21714	5.3936	4.80311	4.26975	4.15337	4.19546	4.54805	4.18785	4.65284	4.21869	4.32992	4.7838	4.17633	4.62262	4.59843	4.66773	4.45566	4.55046	4.15964	4.44722	4.67982	4.5946	4.45273
ATM	ATM	12	P	D	MM	M	Nucleus	3.66652	3.65884	3.76491	4.00454	3.6696	3.72898	3.55748	3.54493	3.94009	3.85545	3.64436	3.69079	3.98423	3.54201	3.65871	4.0456	3.51221	4.41669	3.58809	3.62315	4.93541	4.0303	3.90409	3.88197	4.21541	3.68987	3.8783	3.59575	4.02157	3.67413	3.78057	3.42943	3.83189	3.87872	3.94801	3.93235	3.84804	3.74935	3.75869	3.87545	3.89337	3.86886
ATMIN	ATMIN	21	P	D			Nucleus	5.66834	5.50673	5.79049	5.89113	5.65681	5.37183	5.32032	5.06204	5.31336	5.61196	5.46088	5.35999	4.79054	5.45593	5.15119	5.60138	5.46294	5.50781	5.33742	5.56388	5.48173	5.33424	4.90902	5.38121	5.71828	5.60211	5.37551	5.65317	5.13086	5.97028	5.59788	5.56381	5.30107	5.65014	5.31035	4.93782	5.40132	5.3342	5.27036	5.34512	5.50996	5.46304
ATN1	ATN1	16		D			Nucleus	7.07562	7.25408	6.81844	7.21769	7.33279	7.10103	6.83359	6.30486	7.16226	7.12469	7.35606	6.66807	6.59863	6.85152	5.92754	6.92091	6.93276	6.8719	7.17094	6.8946	5.55024	6.7652	6.633	7.21065	6.84143	7.2008	7.22389	7.6283	7.27446	6.86798	7.60128	7.02593	7.21537	7.20435	6.93654	6.42168	7.19856	7.0656	7.30631	7.22234	7.0335	7.2144
ATOH1	ATOH1	15	P	D	MM	M	Nucleus	6.36853	6.50229	6.42395	6.42271	5.87605	6.49749	6.32917	6.06808	6.10032	6.52782	6.41564	6.10286	5.96416	6.24881	6.03346	6.15267	6.6343	6.23181	6.04715	6.80339	5.59155	6.47179	6.4921	6.32256	6.41199	6.60249	6.53023	6.3356	6.3331	6.49393	6.53617	6.63933	6.09026	6.17967	6.30178	6.07491	6.22547	6.57934	6.40764	6.12095	6.23655	6.30263
ATOH7	ATOH7	15					Other	6.8315	6.85199	6.67824	7.06283	6.74158	6.90941	6.69048	6.76653	6.78638	7.0896	7.03781	7.03896	6.50642	6.85217	6.44163	6.77803	6.94139	7.08911	7.00831	7.30665	5.33018	6.85834	6.77455	6.86306	6.86825	7.12842	7.1481	7.06313	6.93152	7.13462	7.4134	7.39114	6.5305	6.65953	6.95441	6.63128	6.69263	7.10751	7.09449	6.84122	6.6191	6.85734
ATOH8	ATOH8	15					Other	5.42433	5.41351	5.37999	5.89206	5.62062	5.6235	5.51134	5.61199	5.60815	5.72694	5.47254	5.3294	5.44565	5.53208	5.20043	5.30566	5.39576	5.70714	5.58152	5.80101	5.84685	5.08271	5.46123	5.61031	5.51112	5.74601	5.46567	5.65451	5.75842	5.53694	5.88866	5.96239	5.48421	5.50523	5.58145	5.30903	5.46777	5.59888	5.55017	5.57471	5.40504	5.56502
C2	ATP	10					Other	5.61002	6.31337	5.04799	4.20035	4.57714	6.0632	5.34675	5.70182	5.21696	5.50177	5.56248	4.06074	5.71885	5.63633	5.28262	6.24704	5.45599	5.15681	6.55421	5.54737	3.8889	5.8833	5.55539	6.25772	5.97182	5.7721	5.70995	5.41458	6.2452	5.47114	6.02241	5.91512	5.98997	5.64634	5.95389	5.80129	6.07965	5.67231	5.93487	6.03641	6.30799	6.04562
ATP10A	ATP10A	6					Plasma Membrane	5.97219	5.69824	6.43698	6.61932	6.4525	7.73455	7.13056	6.75804	7.85425	7.73938	7.44355	7.15678	6.31415	7.3292	7.10226	7.41399	8.02853	7.82536	6.96276	7.5515	6.29042	7.22792	6.08655	6.55876	6.90407	6.85263	6.22205	6.72591	6.57021	6.76158	7.14456	7.23206	6.30435	6.90837	6.64179	6.12528	6.49801	6.49128	6.64328	6.63324	6.77363	6.65401
ATP10B	ATP10B	12					Plasma Membrane	4.45095	4.65777	4.69864	4.54416	4.46804	4.53808	4.71867	4.68071	4.59388	4.73699	4.91243	4.94766	4.70199	4.72838	4.54405	4.60954	4.57416	4.74169	4.60779	4.89344	4.94358	4.55041	4.64258	4.46369	4.71278	4.46125	4.90291	4.51954	4.48285	4.59256	4.48816	4.77899	4.49959	4.47477	4.64495	4.71937	4.59226	4.78068	4.58835	4.50737	4.4046	4.49656
ATP10D	ATP10D	14					Cytoplasm	4.85031	4.54525	4.73123	4.41229	4.85679	4.72777	4.86422	4.91577	4.85793	4.41941	4.63177	4.7356	4.73624	5.47191	4.55716	4.68421	4.80274	5.02923	5.44591	4.8886	4.83361	4.96593	4.9651	5.02013	4.70778	4.97507	5.3433	5.44335	5.29496	4.89572	5.05816	5.3976	5.11535	4.98034	5.0573	5.03757	5.07474	5.06119	5.12379	4.76957	5.05859	5.1386
ATP11C	ATP11C	15		D			Plasma Membrane	4.68854	4.62355	4.53726	4.94387	4.57153	4.82837	4.28951	4.48052	4.76056	4.8875	4.73343	4.69382	4.33807	4.25449	4.33988	4.02038	4.70534	4.26544	4.48049	4.57975	4.67378	4.19783	4.40918	4.7769	4.63427	4.83702	4.39185	4.70347	4.4301	4.64295	4.84016	4.06482	4.32152	4.40765	4.41972	4.40216	4.75501	4.36194	4.69306	4.56688	4.34517	4.46953
ATP12A	ATP12A	12					Plasma Membrane	4.5079	4.70635	4.18282	4.48128	4.08755	4.8799	3.91365	3.97428	4.45059	4.80297	4.5739	5.08039	4.19429	4.78346	4.82613	4.6417	4.64893	4.8847	4.66676	4.79718	3.13739	4.24119	4.54309	4.48303	4.10734	4.69678	4.63843	4.48061	4.60832	4.61575	4.46604	4.55785	4.39608	4.20243	4.50707	4.41218	4.19068	4.34484	4.43749	4.22629	4.21055	4.17965
ATP13A2	ATP13A2	12		D			Cytoplasm	6.80124	6.91029	6.88348	6.87044	6.95725	6.9006	6.86099	6.82835	6.90633	6.98138	6.92427	6.66159	6.44952	7.23128	6.84062	6.92646	7.15854	7.25267	7.1135	7.39604	6.04903	6.94778	6.87592	7.10991	6.84315	7.30541	6.9488	7.23581	7.05931	6.97156	7.16288	7.331	6.8892	6.94711	6.92259	6.71844	6.86623	7.02686	7.0029	6.66802	6.83586	6.92053
ATP13A3	ATP13A3	10					Extracellular Space	5.07081	5.11203	5.13216	4.82926	5.00126	5.85229	5.50012	5.60955	6.04508	5.55381	5.74451	5.83548	5.65334	6.13446	5.48036	6.16283	5.87715	6.00243	6.05622	5.64086	5.84117	6.31857	5.55668	5.35635	5.37169	5.43542	5.22139	5.37795	5.28834	5.21361	5.21407	5.29644	5.62744	5.47168	5.80982	5.25203	5.44493	5.44855	5.60234	5.74481	5.59344	5.3511
ATP13A4	ATP13A4	21					Other	4.84627	4.8957	4.95378	5.2325	5.25798	4.54549	4.75907	4.52704	4.69113	5.01789	4.75295	4.73394	4.80628	4.56926	5.52548	4.67211	4.99983	5.38523	4.40899	4.91461	4.42375	4.77796	5.2932	4.61063	4.7977	4.98876	4.77057	4.82671	4.47168	4.76182	4.64176	5.14275	4.48186	4.47169	4.40288	5.23098	4.30972	4.83467	4.72203	4.80998	4.58166	4.49649
ATP1A1	ATP1A1	18		D			Plasma Membrane	10.7742	11.0378	10.7811	11.0294	10.8795	11.1802	10.8809	10.7368	11.4371	11.1518	11.3997	10.6881	10.2334	11.4373	9.88313	10.9179	11.2471	11.4129	11.3438	11.4918	11.0325	10.8323	10.4378	10.9462	10.8035	11.3479	10.997	11.5049	10.987	10.776	11.2125	11.3316	10.7165	11.0532	10.8724	10.0161	11	10.6255	11.1116	10.6742	10.8901	11.0556
ATP1A2	ATP1A2	29		D	MM		Plasma Membrane	8.69663	8.8179	8.6904	8.41216	8.71859	8.02609	6.99161	6.98068	7.36277	8.06331	8.31445	7.1431	7.65519	6.40181	5.70359	5.66912	6.34842	5.35683	6.34379	6.4743	5.97387	6.06973	6.04579	6.46181	5.98415	6.88385	6.96632	6.48969	7.22731	6.75167	6.82337	6.80433	7.51692	7.15967	6.0733	6.10923	7.69874	6.96154	7.77965	6.82119	7.41347	7.54806
ATP1B2	ATP1B2	15					Plasma Membrane	5.61297	5.2355	5.52232	5.23521	5.18541	5.26089	5.11963	5.35698	5.15233	5.38696	5.26525	5.60537	5.17507	5.31264	5.55535	5.25483	5.52059	5.08248	5.2445	5.44907	5.33721	4.83226	5.37029	5.65467	5.33351	5.25375	5.16174	5.40189	5.67456	5.53139	5.59007	5.27575	5.36125	5.42463	5.48108	5.53479	5.38187	5.32119	5.41443	5.26379	5.14767	5.24886
ATP1B4	ATP1B4	12					Plasma Membrane	5.71163	6.12191	5.91937	6.20582	5.94534	5.92472	6.03746	6.22664	6.05479	6.43799	5.92394	6.10656	5.85465	6.22627	5.86157	5.61367	5.90946	6.16116	6.06125	6.0485	4.99743	6.16749	6.01004	6.027	5.84479	6.29551	6.15717	6.29554	6.13037	6.45271	6.34336	6.00223	6.01787	5.87857	5.95322	5.94209	6.0705	6.28993	6.05119	5.83155	5.87691	5.93635
ATP2A1	ATP2A1	12		D			Cytoplasm	5.88287	5.69611	5.59222	5.82845	5.78015	5.88544	5.84837	5.7265	5.84002	5.73956	6.06519	5.91833	5.83357	5.81388	5.79522	5.64807	5.79096	5.91668	5.67588	5.98477	6.12312	5.96646	5.90909	5.69883	5.72767	5.71274	6.68152	5.64512	5.80337	5.91967	5.85467	6.07341	5.7162	5.66441	5.73863	5.81412	5.61271	5.8419	5.80896	5.61385	5.65119	5.84523
ATP2A2	ATP2A2	18	P	D	MM		Cytoplasm	11.1411	11.4185	11.1103	11.3976	11.287	11.5798	10.8879	10.6672	11.8029	11.5582	11.9886	10.6639	10.6161	12.011	10.128	11.3886	11.7583	11.3347	12.1062	11.8241	11.5394	11.4413	10.8739	11.3672	10.7002	11.4367	11.4101	11.6423	11.6342	10.7784	11.6422	11.4526	11.0102	11.1322	11.3055	10.097	11.1304	10.8652	11.9248	11.26	11.3564	11.2814
ATP2A3	ATP2A3	16					Cytoplasm	6.36035	6.54063	6.63516	6.77937	6.96415	6.70317	6.41164	6.31625	6.66308	7.20292	6.5413	6.43822	6.05953	6.4302	6.39958	6.10714	6.42979	6.58904	6.41818	6.74145	5.0648	6.7048	6.47679	6.40842	6.57406	6.85458	6.45481	6.58793	6.33524	6.55373	6.58222	6.83842	6.32659	6.33599	6.4613	6.43582	6.30344	6.53784	6.30798	6.42793	6.19504	6.37455
ATP2B1	ATP2B1	15		D			Plasma Membrane	4.9862	4.56538	4.77525	4.68409	4.94803	4.60382	4.81572	5.14417	4.90743	4.74039	4.71082	4.98006	4.60277	4.66633	4.65471	5.52519	5.00731	5.29379	5.13444	5.09069	5.25054	5.38877	4.87763	4.69895	4.28444	4.61652	4.91441	4.87951	4.56807	4.69067	4.87581	4.49509	4.75638	4.84409	4.90815	4.54999	4.81939	4.60593	4.84816	4.49766	4.85628	4.78715
ATP2B2	ATP2B2	16		D			Plasma Membrane	4.20679	4.36117	4.32566	4.21281	4.38004	4.42861	4.36875	4.15661	3.95077	4.1021	4.16081	4.52192	4.53856	3.6737	4.48626	3.79416	4.0205	4.49548	3.74034	4.19054	4.19232	4.4318	4.64064	4.00327	4.1494	3.8541	3.95553	3.86504	4.00916	4.25789	4.01659	4.13816	3.82321	3.70352	3.97173	4.41422	3.79291	3.95762	3.81807	4.11803	3.83407	3.75395
ATP2B3	ATP2B3	15					Plasma Membrane	5.05083	4.98051	4.97822	5.18485	5.23019	4.99326	5.02629	4.72311	4.97982	5.35398	5.16092	5.30131	4.70446	4.99542	4.7501	4.81065	4.93384	5.29806	4.92788	5.13018	5.52036	4.92277	4.73574	4.94168	5.0978	5.17948	5.25802	4.94263	4.99858	5.30691	5.42164	5.51852	4.74088	5.0187	4.82775	4.73062	4.8528	4.99374	5.17624	4.96587	4.91543	5.05039
ATP2B4	ATP2B4	16		D		M	Plasma Membrane	7.81938	7.86161	7.80268	7.9485	7.93455	7.92812	7.40611	7.2113	8.11358	7.90239	8.11594	7.24435	7.16591	7.93602	6.77247	7.62234	7.54647	7.18163	7.73603	7.70957	6.77149	7.10338	7.2263	7.86321	7.66195	7.97441	7.74117	8.1849	7.60967	7.49596	8.00372	7.72551	7.5713	7.71939	7.64175	6.98375	7.50658	7.44605	7.72288	7.3753	7.5882	7.63521
ATP2C2	ATP2C2	12	P				Cytoplasm	5.12831	4.80449	4.77973	5.26991	5.10355	5.41708	5.40715	5.49699	5.127	5.58087	4.51232	5.05825	4.92796	5.13971	4.64261	4.76371	4.76924	5.60574	5.04329	5.35646	5.70605	4.88124	5.28209	5.08487	5.15312	5.51167	4.81146	5.18173	4.98765	5.25456	4.83146	5.1935	5.11683	5.07724	5.36274	5.10071	5.03947	5.14755	5.26606	4.74281	4.94476	5.03887
ATP4A	ATP4A	15					Plasma Membrane	8.11658	8.04125	8.053	8.32839	8.00716	8.36931	7.98117	8.0779	7.86906	8.21102	8.3146	8.22007	7.97838	8.17058	8.15097	8.03137	8.23026	8.79194	7.88485	8.42197	7.496	8.32347	8.10311	7.93992	7.9839	8.26187	8.11672	8.02343	7.78767	8.04538	8.3701	8.33911	7.65375	7.79187	7.96945	8.05416	7.67276	8.13723	7.99954	7.62086	7.62581	7.87702
ATP5A1	ATP5A1	17	P	D			Cytoplasm	8.2059	7.79118	7.96775	8.49477	7.98219	7.22575	7.24759	7.13585	7.86444	7.49046	8.14234	7.68268	7.29775	8.64718	7.52304	8.54303	8.65396	8.12747	8.91049	8.50834	7.96381	8.21748	7.59449	8.218	7.69674	8.38057	8.55145	8.65685	8.48744	7.73425	8.29047	7.89058	7.96002	8.21274	7.93687	7.28322	7.90054	8.2191	8.19244	7.98645	7.9286	8.02559
ATP5B	ATP5B	27	P				Cytoplasm	8.81	8.68491	8.99642	9.43513	9.05759	8.16166	7.77636	7.60767	8.64922	8.36511	8.75764	7.90473	7.52172	9.67515	8.09117	9.17686	9.10026	9.52939	9.41721	9.29762	8.78818	8.87215	7.51967	8.18616	8.2514	8.81409	9.14793	9.16903	8.53161	8.21011	9.01459	8.37983	8.36464	8.50794	8.02706	7.4958	8.35205	7.90203	8.71024	8.14321	8.51329	8.28222
ATP5F1	ATP5F1	10	P				Cytoplasm	9.44461	9.38794	9.18202	9.87801	9.40255	9.88747	9.79877	9.69611	10.138	9.29908	9.70728	8.95257	9.21978	10.5161	9.00368	10.3958	10.3436	10.0183	10.8946	9.97518	10.6228	9.57712	9.59136	10.0512	9.52013	9.87829	9.93673	10.5169	10.2888	9.33888	9.77824	9.78197	9.82243	10.1437	9.82138	9	9.72061	9.73127	10.0656	9.82135	9.72095	9.97964
ATP5SL	ATP5SL	15					Cytoplasm	5.49706	5.05467	5.4842	5.65645	6.0319	5.60555	5.64669	5.38395	5.45665	5.4967	5.80841	5.40608	5.50084	5.33415	5.13174	5.07743	5.54081	5.93913	5.32839	5.97916	4.93096	5.53667	5.61591	5.30812	5.4089	5.42256	5.68933	5.43155	5.27832	5.26837	5.48582	5.60268	5.24677	5.10021	5.42519	5.35889	5.33097	5.36137	5.507	4.93608	5.00762	5.37271
ATP6AP1	ATP6AP1	14		D			Cytoplasm	6.62359	6.61633	6.13464	6.32163	6.4663	6.32875	6.23206	6.4762	6.46032	6.35827	6.0585	6.33303	6.44692	7.07333	6.21185	6.59781	6.17371	6.63272	7.09255	6.74125	6.51732	6.87265	6.54031	6.5498	6.39259	6.61965	6.70014	7.13284	6.61735	6.39532	6.31183	6.27367	6.94541	6.61658	6.33223	6.46827	6.80066	6.48686	6.62307	6.67068	6.72509	6.65677
ATP6V0A2	ATP6V0A2	15	P				Cytoplasm	2.47448	2.15983	2.59872	2.61778	2.54127	2.83941	2.92262	2.05641	2.67603	2.37192	2.40922	2.63287	2.63812	2.77914	2.49135	3.06624	2.84822	2.85008	2.22306	2.83137	3.20765	2.38829	2.5142	2.52915	2.19828	2.35997	2.57796	2.14025	2.37448	2.15728	2.74594	2.93341	2.36905	2.37298	2.1988	2.47005	2.20906	2.34524	2.38219	2.39615	2.15218	2.07329
ATP6V0B	ATP6V0B	17					Cytoplasm	6.61505	6.68794	6.62477	6.8453	6.43356	6.87965	6.97478	7.14931	6.79759	6.76505	6.75893	6.41253	6.34083	7.67693	7.03646	7.85896	7.56237	7.71277	7.45552	7.53781	6.73537	7.00573	6.34356	6.77946	7.03545	7.50645	6.85622	7.40527	6.52078	6.89246	7.22247	6.69197	6.58634	6.80971	6.8761	6.28113	6.66778	6.60603	6.83071	6.50567	6.54	6.7052
ATP6V0E2	ATP6V0E2	12	P				Cytoplasm	3.90114	4.50177	3.64799	4.4136	4.24358	5.07924	4.99738	4.23344	4.44636	4.04031	4.24765	4.07658	4.19693	4.78452	4.2981	3.92462	4.68367	4.49305	4.23043	4.41005	5.0496	4.54143	4.49933	4.00157	4.14346	4.26816	4.14861	4.27172	4.16003	4.18787	4.29982	4.09937	3.8969	3.97028	4.27046	4.30755	3.99671	4.52479	3.99929	3.85685	3.94806	4.05651
ATP6V1A	ATP6V1A	16					Plasma Membrane	3.818	3.93926	3.83037	3.87853	4.03753	3.96671	3.79138	3.77914	3.80259	4.02708	3.8825	3.63088	3.31158	4.02136	3.41454	3.99389	3.58068	3.90719	3.82859	4.02906	5.24968	3.88538	3.34911	3.73683	3.72975	3.79248	3.78009	3.59883	3.7615	3.93364	3.89393	3.85532	3.54009	3.71806	3.50353	3.20445	3.6966	3.61603	3.37389	3.75664	3.31335	3.55441
ATP6V1B1	ATP6V1B1	15					Cytoplasm	5.46634	5.99969	5.89582	5.96361	6.17944	6.3606	5.6914	5.87442	5.79644	6.16494	6.02691	5.87873	5.77963	5.96478	5.61789	5.35364	5.65254	5.52665	5.97352	6.30609	5.83166	5.94611	5.43318	5.96959	5.56411	6.08286	5.78323	5.99604	5.5968	6.00425	5.95965	5.9192	5.76351	5.65449	5.8822	5.44187	5.7194	6.0071	5.85381	5.49353	5.76916	5.97592
ATP6V1B2	ATP6V1B2	10					Cytoplasm	8.37281	8.10852	8.20355	8.26233	8.13212	8.57696	8.43852	8.488	8.96829	8.10232	8.57177	7.97403	8.14391	10.0402	8.12454	9.09361	8.40961	8.85878	9.72831	9.43051	8.51536	8.73607	8.57242	8.46962	8.3246	8.79699	8.9921	9.23119	8.87554	8.10165	8.54832	8.31812	8.68328	8.61641	8.49968	7.77623	8.60701	8.27244	8.77394	8.24264	8.38201	8.66658
ATP6V1G1	ATP6V1G1	10					Cytoplasm	6.80781	6.90523	6.53818	6.51831	6.5527	7.18142	6.9673	7.37069	7.16881	6.84802	6.65097	6.85887	6.65724	7.354	6.67796	7.75475	7.30248	7.66354	7.79043	7.5246	7.35937	6.79097	7.06868	7.24373	6.87529	7.34423	6.8097	7.68022	7.34309	6.91278	7.50504	7.39602	7.22289	7.38256	7.20235	6.60411	7.17603	7.15801	7.39572	7.45126	7.06268	7.34452
ATP7A	ATP7A	10	P	D			Plasma Membrane	7.91289	7.6677	7.8842	7.62329	7.76761	8.24253	7.98746	8.38006	8.4063	7.57659	7.80902	8.10372	8.07356	7.93116	6.64298	7.97465	7.66087	7.63668	8.63731	7.40037	7.40935	7.69351	8.55312	8.80894	8.51983	8.54582	8.3069	9.03808	9.02529	8.17816	8.19329	8.12958	9.06325	9.23385	9.1565	8.20877	9.04239	8.66331	8.99596	9.35906	9.19483	9.18655
ATP7B	ATP7B	16		D			Cytoplasm	4.8567	4.88256	4.83559	5.11617	4.8668	4.51422	4.72746	4.47795	4.53005	5.20109	4.54998	4.81243	4.78136	4.55016	4.80437	4.45748	4.93044	4.3707	4.51516	4.81973	4.455	4.5584	4.76776	4.80327	4.62051	4.81655	4.79137	4.85692	4.62308	4.7065	4.47883	4.98249	4.65715	4.57375	4.71418	4.6409	4.60053	4.78398	4.54184	4.68385	4.67587	4.56021
ATP8A1	ATP8A1	15					Cytoplasm	4.72059	4.52475	4.69364	4.46552	4.19905	4.56959	4.66841	5.02836	4.2934	4.38465	4.29458	5.10898	4.40111	4.49991	4.31948	3.95305	4.42978	4.45295	4.42538	4.28617	4.56338	4.47694	4.37991	4.21984	4.39832	4.76192	4.48921	4.01692	4.54673	4.44481	5.13575	4.37594	4.12948	4.21514	4.34839	4.52418	4.29504	4.24225	4.11214	4.35228	4.14819	4.52106
ATP8B1	ATP8B1	4		D			Plasma Membrane	8.85438	9.00406	8.49408	8.967	8.74431	10.7333	9.60415	9.73303	10.9739	10.3648	10.816	9.54151	9.97861	10.1509	8.43483	9.67797	9.92193	9.72423	10.6081	10.0637	9.90105	9.19791	10.173	10.4136	9.69143	9.76494	9.49055	10.321	10.2558	9.40936	10.0528	9.66971	9.89255	10.3162	10.4803	8.78838	9.73652	9.86337	10.7666	10.0084	10.257	9.65795
ATP8B2	ATP8B2	19					Plasma Membrane	9.3036	9.38248	9.14111	9.45942	9.3477	8.70437	8.91408	8.2642	9.76994	8.79906	9.45039	8.46102	8.55702	9.27431	8.29661	9.20809	9.508	8.81272	9.68936	9.05676	8.90462	8.48863	9.41964	10.3248	9.61946	9.88833	9.52086	10.4317	10.3002	9.55405	10.2171	9.6425	9.73475	10.1394	9.84598	9.03459	9.91448	9.87767	10.417	9.72219	10.4098	9.99148
ATP8B3	ATP8B3	21					Cytoplasm	5.36386	5.78021	5.4375	5.37716	5.21605	4.91336	5.09936	4.94552	4.77503	4.8526	5.33003	5.34504	4.91973	4.7155	5.07023	4.54845	4.90723	5.1042	4.80141	5.12124	5.21734	4.64931	4.88674	4.80596	4.85848	4.85096	4.8709	4.76467	4.81717	4.98612	5.15764	5.08808	4.63314	4.63925	4.94839	4.83163	4.80144	5.00026	4.9854	4.74301	4.64549	4.7345
ATP9B	ATP9B	15					Cytoplasm	7.07632	6.86039	6.76477	6.87139	6.83196	6.50053	6.4922	6.66896	6.57973	6.63946	6.83076	6.52558	6.55287	7.01633	6.12803	6.89553	6.50708	6.87486	7.10865	6.89704	5.97944	6.62225	6.74546	6.87944	6.68374	6.54941	6.72946	6.94386	6.95604	6.68097	6.97846	6.96537	6.73211	6.67896	6.94281	6.4734	6.75642	6.74545	6.98036	6.88317	6.62736	6.88211
ATPAF2	ATPAF2	18					Cytoplasm	6.66546	6.83523	6.79299	6.926	6.97005	7.20695	6.93104	6.79573	7.01942	7.35861	6.84781	6.42272	6.56456	7.29009	7.06683	7.81945	7.93875	7.76883	7.33817	7.4434	5.64741	7.63633	6.82507	6.68488	6.88782	7.35553	6.94975	7.17138	6.75067	6.85208	7.43058	7.31928	6.56577	6.69958	6.8281	6.40333	6.71669	6.7112	6.76272	6.44868	6.74837	6.67963
ATPIF1	ATPIF1	12	P	D			Cytoplasm	6.63818	6.46221	6.35088	6.61133	6.16312	6.4701	6.36012	6.07475	6.55036	6.84839	6.5404	6.03575	6.04552	6.47467	6.4529	7.24915	6.80273	7.62922	6.82844	7.02012	5.97938	7.02938	6.54981	6.49929	6.56739	6.63893	6.37936	6.80926	6.54672	6.72866	6.62579	6.88417	6.44147	6.49223	6.66285	6.63794	6.73553	6.70968	6.52911	6.39775	6.55575	6.58695
ATR	ATR	14	P	D			Nucleus	5.65117	5.3694	5.46265	5.43794	5.61567	5.31834	4.97261	4.96196	5.38983	5.1128	5.4003	5.58549	4.9891	5.68558	5.28344	6.32175	6.34463	5.76224	6.3372	5.52795	5.78821	5.85612	5.34735	5.62796	5.56635	5.65584	5.52882	5.7499	5.8765	5.55183	5.58394	5.49715	5.73616	5.71478	5.75495	5.24429	5.79749	5.71097	5.70519	5.67238	5.74529	5.68449
ATRIP	ATRIP	16					Nucleus	10.5407	10.478	10.3872	10.5607	10.716	10.3014	10.2839	10.1601	10.504	10.7165	10.6638	10.0966	9.95523	10.9613	10.34	10.412	10.7683	10.9491	10.4967	10.5584	10.3341	10.7974	9.45362	10.0592	10.128	10.9609	10.7137	10.7029	9.985	10.4192	10.4001	10.9035	10.1135	10.3713	10.2347	9.66877	10.2223	9.74678	10.3924	10.3909	10.1702	10.3244
ATRN	ATRN	27					Extracellular Space	7.88685	7.72692	7.88691	8.01165	7.98504	7.37411	7.38216	7.07789	7.70228	7.5753	7.28379	7.22692	6.75088	7.99944	7.35067	7.87674	8.15812	6.91714	7.45983	7.69352	7.02713	7.39436	6.40171	7.44419	8.26297	8.50184	7.56645	7.8844	7.27549	8.38513	8.17725	7.17216	7.62373	7.88662	7.47718	6.81503	7.94405	7.10914	7.33818	7.78969	7.87068	7.85076
ATRNL1	ATRNL1	16					Other	7.36061	7.41118	7.38833	7.55169	7.43809	7.31924	7.01269	7.03525	7.3089	7.43898	7.30317	7.16795	6.86926	7.48119	7.02051	7.21921	7.22618	7.94684	7.35645	8.01589	7.52074	7.27579	7.08815	7.14504	7.19018	7.40377	7.19577	7.51994	7.00965	7.64072	7.65208	7.59379	7.00379	7.09884	7.20133	7.08134	7.13146	7.38965	7.24704	7.1485	7.13376	7.06574
ATRX	ATRX	19		D			Nucleus	7.76565	7.57131	7.45912	7.63217	7.37713	7.41694	7.17097	7.2287	7.63005	7.0398	7.70397	6.75664	7.86906	7.64133	6.17767	7.43443	7.56168	6.44514	8.00266	7.06679	7.0628	7.18604	7.75601	8.53667	8.0532	7.81474	7.68739	8.09814	8.90734	7.80879	7.77735	7.49182	8.72135	8.38095	8.41551	7.50601	8.556	8.46672	8.48917	8.52575	8.62473	8.5892
ATXN1	ATXN1	16		D			Nucleus	7.17959	7.30745	7.29593	7.57163	7.53572	7.33645	7.20823	7.28422	7.17326	7.30084	7.27518	7.09729	6.85472	7.58474	7.19711	7.55955	7.49686	7.64121	7.41499	7.40404	6.93928	7.59966	6.98535	7.26435	7.33919	7.2532	7.275	7.42163	7.38251	7.45984	7.54913	7.6923	7.05645	7.32364	7.12748	7.01213	7.27182	7.37917	7.39513	7.22809	7.32862	7.39307
ATXN10	ATXN10	14					Cytoplasm	7.22951	7.24425	7.00983	7.25494	7.22312	6.54828	6.56039	6.42066	7.3269	6.33748	6.96662	6.89437	7.02635	7.74179	6.57924	7.65514	7.51494	6.86218	7.90102	7.42166	7.68381	7.0158	7.2113	7.57031	7.46937	7.69044	7.5032	7.87539	7.88919	7.33058	7.4784	7.48897	7.53182	7.70451	7.30302	6.96493	7.73667	7.34653	7.71152	7.4017	7.5723	7.46049
ATXN1L	ATXN1L	15					Other	5.56075	5.50035	5.37261	5.32475	5.22103	5.25632	5.47219	5.21214	5.2175	5.39273	5.26151	5.3743	5.39071	5.44512	5.49832	5.18286	5.34884	5.47602	5.01976	5.33294	4.95722	5.38494	5.07796	5.03066	5.27045	5.04183	5.50936	5.39505	5.03325	5.6877	4.97013	5.44611	5.04803	5.03419	5.11279	5.85542	5.07674	5.39878	4.99859	5.30681	4.91879	5.01323
ATXN2L	ATXN2L	18					Nucleus	6.85174	6.7301	6.75861	6.79486	7.00333	7.19479	7.16771	6.57532	7.20444	6.49443	6.95206	6.5053	6.07482	7.55067	6.85888	8.02014	8.03457	7.35207	7.35464	7.43481	6.27315	7.04455	5.37274	6.53354	7.22969	7.6418	6.35126	7.55791	6.45229	6.62833	6.42971	7.18326	6.95282	7.28468	6.77639	5.7752	6.95627	6.00523	6.72972	6.63014	7.15591	7.22668
ATXN3	ATXN3	11		D			Nucleus	7.29719	7.34921	7.10985	7.39761	7.11309	7.2453	7.0996	7.56046	7.75658	7.16164	6.95029	6.88835	7.56861	7.27983	6.33459	7.00616	6.58182	7.04165	7.58954	6.49674	7.82011	6.67408	6.32806	7.67051	6.77325	6.48605	6.99632	7.47994	7.46029	6.00699	6.49282	5.62357	7.97854	7.95552	7.74165	6.81815	7.83088	7.24766	7.68532	8.20878	8.25499	7.58675
ATXN7	ATXN7	12		D			Nucleus	7.5301	7.47559	7.57489	7.29328	7.2094	7.12508	7.28624	7.51664	7.31099	7.76139	7.17682	7.41075	7.63905	7.51332	7.68789	7.3259	7.08021	7.34134	7.11387	7.30967	7.53161	6.97064	7.76044	7.32105	7.30586	7.5232	7.87605	7.2624	7.46773	7.17949	7.47022	7.41161	7.41527	6.98431	7.67365	7.6834	7.54523	7.59295	7.30578	7.4631	7.27705	7.22824
ATXN7L1	ATXN7L1	16					Other	5.56308	5.94057	6.05193	5.99384	5.80158	5.53116	5.40134	5.36422	5.18536	5.46502	5.63193	5.32484	5.52523	5.57952	5.54174	5.54731	5.14841	5.39353	5.46158	5.70573	5.15277	5.38386	5.40739	5.62862	5.44428	5.63432	5.86248	5.7891	5.77565	5.48602	5.87188	6.0543	5.53977	5.51999	5.56769	5.40909	5.53871	5.78639	5.80277	5.56427	5.51177	5.88856
ATXN7L2	ATXN7L2	12					Other	4.8643	5.17974	4.96435	5.49005	5.05394	5.14991	5.27333	5.08541	4.96057	5.40866	5.05656	5.41716	5.09001	5.08818	5.04161	5.10886	4.8913	5.40671	5.17622	5.696	6.17658	4.97075	5.33844	5.12962	4.8461	5.29661	5.1844	5.12172	4.99509	5.28762	5.33158	5.30026	4.85656	5.02591	5.228	5.32455	5.09116	5.17757	5.20749	4.98475	5.03268	5.22244
C1orf135	AUNIP	12					Cytoplasm	4.72912	4.44324	4.57677	4.67887	4.42294	4.64802	4.92422	5.12005	4.28967	4.81752	4.60374	4.67966	4.6436	4.46551	4.53581	4.98597	4.88285	4.38581	4.84341	5.23644	4.76333	4.89253	4.3511	5.0164	4.74486	4.85001	4.90691	4.67568	4.43497	5.00299	4.34044	4.65104	4.77163	4.47521	4.8549	4.64446	4.49648	4.73145	4.69197	4.53629	4.59485	4.78277
AURKA	AURKA	14	P	D		M	Nucleus	4.68776	5.13281	5.28358	5.27028	4.90395	5.45909	5.2996	5.27999	5.08379	5.54107	5.47885	5.38639	5.25	5.55863	5.57277	5.44365	5.80204	5.34896	5.70571	5.58642	5.42801	5.48366	5.58644	5.53212	5.38235	5.42254	5.26436	5.46819	5.6874	5.2474	5.47967	5.65907	5.33567	5.31558	5.30431	5.54355	5.32962	5.4483	5.13858	5.20544	5.29347	5.19986
AURKB	AURKB	13	P	D			Nucleus	5.54439	5.66271	5.5848	5.79866	5.13715	6.13832	5.65383	5.53663	5.3911	5.99484	5.82586	5.67605	5.63454	7.6667	6.42991	8.30763	8.17906	6.53375	7.90296	6.38185	7.72137	7.61275	6.64753	6.68481	6.64889	7.01774	6.50397	7.06835	7.18565	6.17256	6.68695	7.08366	6.33608	6.27513	6.00625	6.01615	6.25621	6.12982	6.37071	6.35843	6.27902	6.25246
AUTS2	AUTS2	16					Nucleus	4.76317	4.66246	4.68055	4.95202	4.81826	4.56166	4.9009	4.69967	4.53684	4.94025	4.57434	4.44925	4.75055	4.54664	4.80317	4.35121	4.93952	4.90128	4.64985	4.81313	5.25191	4.92405	4.82626	4.59606	4.7246	4.73273	4.90349	4.55416	4.49683	4.75742	4.89883	4.71544	4.44254	4.408	4.5335	4.6077	4.50831	4.66718	4.47064	4.47239	4.50765	4.44685
AVIL	AVIL	16					Plasma Membrane	4.06452	4.70025	4.0754	4.60176	4.51441	4.35069	3.9496	4.0131	4.39473	4.15194	4.07348	4.5797	4.21305	3.88326	4.204	4.2876	3.82015	4.47548	3.83145	4.1281	5.42063	3.78867	4.36191	3.98892	4.02853	4.40338	4.31611	4.43138	4.3243	4.64081	4.19219	4.46884	3.90907	4.07198	4.21804	4.45889	4.13012	4.13637	4.07385	3.97339	4.14542	3.96666
AVPR1B	AVPR1B	15	P				Plasma Membrane	5.33848	4.9073	5.20977	5.19435	5.48132	5.10538	4.95135	5.42628	5.0448	5.603	5.45276	5.05067	5.69203	5.44458	5.91193	4.74183	5.08844	5.02192	5.39197	5.31934	4.0789	5.3681	5.61362	5.04342	5.06678	5.42881	5.10655	4.953	4.69171	4.81981	5.03618	5.12732	4.95484	4.9769	4.93866	5.35343	5.05486	5.03319	5.10684	4.69749	4.98147	5.27885
AVPR2	AVPR2	12	P				Plasma Membrane	6.04293	5.66947	5.69001	5.8779	6.00665	6.17866	5.74268	5.9307	5.99968	6.32367	6.1051	5.87938	5.74667	6.11501	5.67566	5.4518	5.67617	5.93477	5.94464	6.34333	5.59189	5.9963	6.03097	6.09619	5.77312	6.14569	6.17487	6.07304	6.0809	6.1906	6.26007	6.34327	5.82629	6.05951	6.2426	5.8571	6.03587	6.00555	6.15516	6.11507	5.90237	6.05837
AWAT1	AWAT1	21					Other	5.88424	6.65795	6.15014	6.3167	6.15339	5.82332	6.31284	5.67979	6.02915	6.10496	6.04388	6.12641	5.73639	5.77513	6.03275	5.60791	5.72908	5.66576	5.83184	6.11629	5.50622	5.51471	5.96091	5.9782	6.0384	5.93633	6.03207	5.85372	5.55458	6.12281	6.3296	5.96554	5.75855	5.63045	5.67411	5.93275	5.75848	6.05885	5.90696	5.84818	5.54355	5.87186
C1orf125	AXDND1	15					Extracellular Space	2.77934	2.36607	2.41095	3.16683	2.52653	2.47638	2.79129	2.62023	2.67283	2.756	2.68012	3.10469	2.5456	2.44592	3.08195	3.07579	2.20003	2.84613	2.21377	3.0598	4.64102	3.0543	2.60756	2.30489	2.15628	2.47105	2.12942	2.02722	2.79548	2.88017	2.37939	3.89972	2.19854	2.3674	2.18496	2.61566	2.19343	2.20499	2.48817	2.83716	2.47284	2.59679
AXIN1	AXIN1	15	P	D	MM		Cytoplasm	6.42486	6.35526	6.44771	6.22291	6.49537	6.54533	6.38363	6.3366	6.33926	6.72066	6.40292	6.20232	6.19706	6.6235	6.34603	6.3114	6.29582	6.79167	6.46356	6.61944	5.69704	6.46896	6.32718	6.31334	6.34443	6.42395	6.4773	6.53893	6.22022	6.59559	6.61727	6.67996	6.3162	6.24369	6.4012	6.17336	6.42529	6.40293	6.45914	6.29762	6.45959	6.31451
AXIN2	AXIN2	16	P	D	MM		Cytoplasm	7.75786	8.06328	7.68147	8.06348	7.81664	7.74744	7.42376	7.33452	7.55498	7.88376	8.1024	7.41986	7.46326	7.86488	7.32195	7.61087	7.92437	8.10087	7.86844	8.34406	7.36031	7.43974	7.55168	7.85671	7.61628	8.28458	7.74812	8.24812	7.70268	7.96888	8.07628	8.20866	7.59411	7.62138	7.67503	7.37397	7.70017	7.82408	7.72608	7.40161	7.58523	7.81401
AXL	AXL	16	P	D		M	Plasma Membrane	4.47189	4.83695	4.24908	4.9872	4.78908	5.0575	4.46717	4.26749	3.99655	4.72702	4.55048	4.23155	3.88158	4.43116	4.26505	4.64768	5.01862	4.97031	4.21437	5.05836	6.16541	3.8863	4.56874	4.61216	4.11991	4.73614	5.28324	4.15601	4.74104	4.49197	4.92569	5.0494	4.45247	4.46995	4.43773	4.73689	4.35644	4.49614	4.31961	4.29989	4.13336	4.54007
AZI2	AZI2	12		D			Cytoplasm	3.24053	3.17538	3.48458	3.17618	3.76671	3.31028	3.55711	3.69839	3.10634	3.15771	3.31032	3.72087	3.3696	3.68379	3.57452	3.49588	3.53776	3.79454	3.08512	3.77992	4.1644	3.65171	3.80146	3.20523	3.19709	3.54785	3.49988	3.5214	3.26493	3.36806	3.04249	3.56841	3.1429	3.18209	3.20473	3.99161	2.91933	3.49179	3.27391	3.49499	3.07427	3.11575
AZIN1	AZIN1	15					Cytoplasm	3.75588	3.76963	3.85978	4.28824	2.73156	4.04807	4.10652	4.35616	4.11693	3.70431	3.56674	4.25242	4.33439	3.0492	4.23357	3.108	4.01658	4.03557	2.90473	3.47119	4.37641	3.67977	3.77322	3.4812	3.90012	3.03539	4.15377	3.53026	3.53657	3.49526	2.78299	4.26522	3.63682	3.49626	3.64882	3.7256	3.59003	3.66682	3.41955	3.34841	3.57606	3.48185
B3GALNT1	B3GALNT1	16					Cytoplasm	5.89504	6.24881	5.90657	6.1971	5.92367	6.16836	5.86433	5.66153	5.76723	5.98024	6.25528	5.68456	5.63037	5.62167	5.36715	5.59454	5.86308	5.9754	5.93875	6.12184	6.29002	5.85954	5.69646	5.88974	5.65102	5.86527	5.77954	6.19453	5.96733	5.90464	6.13198	6.44862	5.7767	6.07996	5.87563	5.92451	5.67823	5.98034	5.93226	5.93282	5.90319	6.05134
B3GALT1	B3GALT1	15					Cytoplasm	4.66462	4.42512	4.80811	4.83185	4.8264	4.74345	4.86554	4.52874	4.6842	4.89207	4.71495	5.07967	4.83777	4.51385	5.20054	4.97282	4.81422	4.8282	4.69757	5.02997	5.69642	5.20162	4.84261	4.63328	4.69783	4.91828	4.59769	4.68253	4.53454	4.82933	4.78709	4.69868	4.48369	4.49768	4.82184	4.79638	4.54282	4.76339	4.72389	4.61853	4.52475	4.51637
B3GALT2	B3GALT2	25					Cytoplasm	4.7704	5.25205	5.32258	5.21973	5.70564	4.75112	4.37455	4.76794	4.69662	5.0396	5.09401	4.7918	5.33006	3.8649	4.43288	4.50493	4.01618	4.86911	4.21842	4.28001	4.50482	4.53164	4.67021	4.85438	5.18779	5.18193	5.53822	5.22036	4.94772	4.78399	4.19823	4.48319	7.00511	4.62269	4.43377	4.78557	5.56763	4.77342	4.54607	4.46275	5.06047	5.87075
B3GALT4	B3GALT4	16					Cytoplasm	6.22082	6.23568	5.84915	6.03151	5.85685	6.12048	6.12986	5.93643	5.80692	6.12561	5.79293	5.72002	5.75918	5.96918	5.72324	5.87203	5.84291	6.26669	5.72602	6.17358	6.15592	5.89436	5.82909	5.77786	5.87423	5.89135	5.8137	5.91713	5.93629	6.01761	6.06717	6.24383	5.90786	5.80248	5.88015	5.96282	5.96898	5.79838	6.06239	5.91197	5.95463	5.99863
B3GALT5	B3GALT5	15					Cytoplasm	4.42078	4.14491	4.22206	4.34789	4.81865	4.53174	4.40629	4.4108	4.083	4.49257	4.45432	3.98612	4.28739	4.21695	4.64045	4.42878	4.71608	4.7676	4.31606	4.68035	4.78385	4.43777	4.60551	4.38358	4.2573	4.44881	4.31278	4.35797	4.28133	4.71216	4.72067	4.75058	4.34302	4.20626	4.30217	4.42406	4.24268	4.47587	4.2253	4.19514	4.31286	4.25081
B3GAT2	B3GAT2	15					Cytoplasm	6.72074	6.63422	6.67388	6.66134	6.63505	6.6934	6.71873	6.50093	6.77875	6.97221	6.84854	6.40104	6.13887	6.9175	6.25283	6.61157	6.88015	7.22385	6.77814	7.30603	6.23382	6.26396	6.48366	6.64853	6.64491	7.16006	6.99382	6.77941	6.67256	6.62472	6.71341	7.22648	6.3135	6.54313	6.78482	6.24076	6.40255	6.69884	6.70522	6.45929	6.38532	6.6435
B3GNT2	B3GNT2	10	P			M	Cytoplasm	8.00193	8.34275	7.84959	8.07315	7.91247	9.34404	8.77901	9.02912	9.37058	9.28796	9.55762	8.511	8.53082	9.32155	7.79203	9.0383	8.7035	9.60162	9.82287	9.25934	9.34963	8.99058	8.72059	8.86419	8.35537	8.45278	8.04533	8.96948	9.11776	8.3251	9.08279	8.98778	8.61268	8.86197	8.75541	7.80177	8.84263	8.60662	9.61863	9.0883	8.96764	8.83361
B3GNT5	B3GNT5	15	P				Cytoplasm	5.71275	5.74645	5.6672	5.67697	5.71453	5.44523	5.57287	5.44689	5.53519	5.81622	5.47606	5.62284	5.51714	5.52913	5.60312	5.58561	6.15608	5.59821	5.49747	5.60762	5.42239	5.6584	5.53764	5.54535	5.59099	5.64973	5.77609	5.46067	5.70039	5.66399	5.5842	5.78164	5.63288	5.37622	5.73635	5.51828	5.61648	5.65782	5.34148	5.70143	5.45037	5.7712
B3GNT7	B3GNT7	12					Cytoplasm	6.25697	6.18004	6.2728	6.12517	6.17767	5.96234	5.6421	5.86037	6.6221	6.30181	6.47835	5.78135	5.63866	6.66108	6.0905	6.03519	5.97028	6.39179	6.69494	6.34469	5.64304	6.13182	6.34882	6.44396	5.97861	6.57505	6.07681	6.78381	6.40463	6.05576	6.78175	6.34024	6.23037	6.48971	6.20178	6.0918	6.00094	6.26452	6.11091	6.30825	6.07834	5.9944
B4GALNT1	B4GALNT1	21		D			Cytoplasm	6.36365	6.27707	6.59167	6.23058	6.31955	6.35062	5.9937	6.17272	6.26937	6.12803	5.89926	5.67878	5.6833	6.55351	5.64709	6.01076	6.20473	5.9486	5.7962	6.38021	4.94941	6.13123	5.72638	6.10163	5.83164	6.21406	6.13684	6.2709	5.96459	6.03241	6.07969	6.29965	5.88132	5.84627	5.869	5.6888	6.0067	5.95837	5.80804	5.62026	5.82407	5.92172
B4GALNT2	B4GALNT2	15					Cytoplasm	5.6555	5.94585	5.5122	5.92993	5.55345	6.1451	5.72064	5.33609	5.67492	5.98153	5.42775	5.49426	5.40657	5.66903	5.47555	5.3773	5.53915	5.73666	5.46381	6.25074	4.75797	5.34158	5.40201	5.68295	5.6282	5.70966	5.968	5.85606	5.71311	5.98091	6.43978	6.39026	5.50376	5.37618	5.75106	5.50275	5.21926	5.69516	5.84399	5.71685	5.43544	5.73717
B4GALNT3	B4GALNT3	15					Other	4.85272	5.08128	4.93434	5.20539	5.20358	5.29671	5.01253	4.99014	5.12775	5.3138	4.93072	4.8629	4.7899	5.06663	5.05628	5.10101	5.18897	5.50817	5.04418	5.27969	4.64492	5.05719	5.23196	5.21734	5.15574	5.23849	5.08567	5.05682	5.01901	5.36581	5.24999	5.46824	4.94253	5.08254	5.22103	5.1965	5.04583	5.14754	5.16101	4.84515	5.12102	5.11916
B4GALNT4	B4GALNT4	21					Extracellular Space	6.6946	6.86165	6.6907	6.7941	6.57263	6.21875	6.28863	6.16877	6.0888	6.25182	6.54314	6.49704	6.12312	6.61809	6.18043	6.55105	6.3712	6.8858	6.41987	6.78533	5.93284	6.09945	6.2645	6.55285	6.37423	6.92956	6.29545	6.48785	6.40209	6.52386	6.92684	6.56551	5.9497	6.24477	6.12575	6.36457	6.3196	6.16757	6.49885	6.90308	5.92183	6.14896
B4GALT1	B4GALT1	21	P	D	MM	M	Cytoplasm	6.78229	7.12242	7.24707	7.0438	7.00632	7.07238	7.07966	7.06414	6.48356	7.12136	6.96017	6.5772	6.54358	6.37634	6.53214	6.26426	6.44241	6.20972	6.43343	6.8554	6.3088	6.45962	6.64275	6.75877	6.48729	6.56961	6.42071	6.70408	6.63701	6.6444	7.18936	6.73983	6.42569	6.31379	6.74378	6.52262	6.47898	6.58488	6.71079	6.20084	6.24448	6.57983
B4GALT2	B4GALT2	27	P				Cytoplasm	8.42223	8.39776	8.24838	8.57648	8.46913	7.92964	7.75723	7.72741	8.14024	8.10535	8.2937	7.61739	7.1799	8.2939	7.74005	8.16825	8.48062	8.45503	7.99307	8.75804	7.84372	8.19895	7.55037	8.09861	8.46045	8.75135	8.3919	8.76457	8.20491	8.55067	9.12049	8.76082	7.75021	8.20532	7.81338	7.56122	8.12507	7.93454	8.12994	7.8827	8.20983	8.26115
B4GALT7	B4GALT7	16	P				Cytoplasm	5.48687	5.48347	5.40118	5.31625	5.65895	5.82571	5.54074	5.17147	5.29271	5.22694	4.98616	5.05878	4.9294	5.63417	5.00613	5.51792	5.79401	5.17944	5.24633	5.40033	4.9657	5.44783	5.21833	5.17241	5.33721	5.335	5.48655	5.62044	5.52389	5.26192	5.5558	5.38589	5.28817	5.37046	5.5053	4.82049	5.36543	5.3247	5.3742	5.58551	5.19982	5.27072
BAALC	BAALC	16					Cytoplasm	7.06219	7.09486	7.03066	6.99494	6.89085	7.07625	6.72916	6.89041	6.8987	6.64296	6.85395	6.87214	6.97905	6.5445	7.52861	6.65196	6.76717	7.33991	6.52254	6.71624	5.05038	6.84178	7.37263	6.75629	7.35457	6.81864	6.78435	6.58371	6.43242	7.31542	6.54438	6.81062	6.76466	6.61683	6.69657	7.56227	6.4751	7.1676	6.67993	6.48739	6.46686	6.73159
BAAT	BAAT	15					Cytoplasm	4.71419	4.45553	4.62914	4.72377	4.84923	4.76791	4.54054	4.777	4.6941	4.86781	4.68696	4.89147	4.76173	4.68652	4.85431	4.73466	4.73281	4.9904	4.6118	4.88602	4.93076	4.87381	4.85786	4.42078	4.64358	4.55448	4.56521	4.58311	4.43915	4.71942	4.8325	4.90722	4.34396	4.46684	4.76899	4.55261	4.40564	4.748	4.55004	4.549	4.44991	4.51245
BACH1	BACH1	4		D			Nucleus	5.48271	5.55309	5.40984	5.36091	5.40757	7.08307	6.52243	7.0727	7.07404	6.68119	6.61251	7.18178	6.8425	6.29561	5.36975	6.1856	6.42806	6.95222	6.6033	6.37876	6.49515	6.41139	6.56487	6.32528	6.0392	5.72625	6.15886	6.33857	6.51156	6.31745	5.99995	5.72576	6.41826	6.49966	6.4825	5.71816	6.30084	5.949	6.5251	6.60069	6.45915	6.21735
BACH2	BACH2	16	P	D		M	Nucleus	5.32491	5.41922	5.37679	5.50133	5.30952	5.63923	5.31572	5.44334	5.50496	5.34738	5.50125	5.46994	5.6191	5.28873	5.41017	5.08933	5.07415	5.31386	5.19706	5.4187	5.41611	5.26135	5.32857	5.21828	4.97087	5.10515	5.41175	5.07161	5.12091	5.36143	5.2294	5.24706	5.04416	4.97176	5.13336	5.42933	5.04385	5.20452	5.19595	5.04691	5.07388	5.04603
BAG1	BAG1	14	P	D		M	Cytoplasm	5.95221	5.76704	5.79555	6.01628	5.57688	5.9301	5.84873	6.13335	6.23533	6.01032	6.03254	5.67701	5.75162	6.17913	6.30628	6.41096	6.30388	6.27833	6.39177	6.35593	6.68616	6.28252	5.9765	5.96209	5.75346	6.06683	6.00063	6.18263	5.95038	6.11378	6.27228	5.74386	5.91307	6.16416	5.90032	5.89604	5.94905	6.10335	6.07393	6.276	6.24143	6.09713
BAG2	BAG2	28					Cytoplasm	7.05286	6.58103	6.41871	6.13704	6.61068	5.72348	5.48315	5.24636	6.04904	5.7815	6.68714	5.65056	5.53556	5.10952	4.67639	5.30803	5.8412	6.09585	5.21205	5.39796	4.97869	5.93546	4.75758	5.54199	5.3021	5.21723	5.20838	5.78925	5.83629	5.09634	5.4618	5.40193	5.93123	6.46353	5.96367	5.34226	6.40689	5.58072	6.20475	6.2945	6.95322	6.27106
BAT3	BAG6	15					Nucleus	4.8417	4.45833	4.69463	4.7356	4.61247	5.03853	4.66389	5.04679	4.45016	4.94925	4.73095	4.6962	4.62261	4.84334	4.76342	4.78301	4.70168	5.29061	4.59793	4.80583	4.43373	4.74317	5.05713	4.66506	4.27457	4.85666	4.89544	4.89191	4.56964	4.64824	4.99972	4.49158	4.48126	4.64156	4.80191	4.95503	4.55438	4.53553	4.76544	4.68261	4.56252	4.5977
BAHCC1	BAHCC1	15					Other	6.8061	6.87713	6.9601	7.06661	6.84393	6.8419	6.89681	6.94943	6.69046	7.15451	7.10862	6.80301	6.54961	6.97935	6.87337	6.63735	6.853	6.86353	6.96945	7.26292	6.60766	6.98918	6.94571	7.11067	6.99512	6.97052	6.89183	7.03675	6.95024	7.00791	7.11595	7.2628	6.65608	6.75434	6.96761	6.86185	6.76393	6.98997	6.97443	6.79428	6.77057	6.867
BAHD1	BAHD1	15					Nucleus	7.11264	6.9568	6.98357	7.21103	6.91436	6.89057	7.08287	6.71485	6.86245	7.08721	7.24745	6.95431	6.66999	7.47548	6.87109	6.93058	7.17315	7.58918	7.10303	7.31575	7.21549	7.24931	6.93713	6.99546	6.9011	7.06238	7.01795	7.0219	6.80576	6.97034	6.82871	7.23784	6.97402	6.98744	6.92527	6.71354	6.98869	6.98664	6.9201	6.49956	6.8837	6.88564
BAI2	BAI2	15					Plasma Membrane	5.82682	5.90566	5.82383	5.89572	5.95306	6.01607	5.68522	5.76638	5.70011	5.96389	5.8329	5.84962	5.60304	5.72445	5.82573	5.4532	5.74758	5.62259	5.63345	5.88509	5.39223	5.81799	5.83722	5.78147	5.78814	5.93046	5.79254	6.00719	5.81582	6.14421	6.04842	6.01555	5.62817	5.8145	5.84599	5.70288	5.71274	5.9144	5.82367	5.75791	5.725	5.67614
BANK1	BANK1	15	P				Extracellular Space	6.81225	6.76794	6.85599	6.79601	6.70513	6.89064	6.74943	6.84539	7.03075	6.70296	6.91678	6.9093	6.41435	7.00178	6.21459	6.87816	6.76759	7.40727	7.04651	6.89897	6.94752	7.19931	6.28549	6.6505	6.49251	6.93229	6.62062	6.83462	6.69814	6.68673	6.66324	6.87873	6.61126	6.84151	7.1104	6.12921	6.6084	6.45209	6.62023	6.53903	6.36243	6.63872
BANP	BANP	12					Nucleus	6.97735	7.20486	6.79495	7.098	6.8332	7.27141	6.79258	7.0719	7.17924	7.11935	6.88734	7.1533	6.77469	7.23618	6.66033	7.30477	7.22431	7.70447	7.30616	7.42802	6.98116	7.38889	7.18488	7.17016	7.03871	7.08611	7.24991	7.30829	7.22366	7.23314	7.5414	7.45161	6.91519	7.07757	7.06693	6.94924	7.01394	6.85261	7.25758	7.03162	6.93194	6.98474
BARHL1	BARHL1	16		D		M	Nucleus	6.38182	6.39236	6.30352	6.59334	6.6078	6.41444	6.31099	6.40372	6.08138	6.48735	6.37578	6.06785	5.90021	6.44571	5.66077	6.2794	6.3875	6.42785	6.27793	6.66714	6.42951	6.28025	6.15433	6.11607	6.04536	6.49086	6.50764	6.51383	6.38459	6.39154	6.61366	6.86692	6.04093	6.26602	6.16841	6.14053	6.24708	6.44471	6.58853	6.13785	6.13716	6.2939
BARHL2	BARHL2	15				M	Nucleus	6.10059	5.81161	5.83203	5.97436	5.94398	6.05683	5.84168	5.89926	6.25182	5.99979	5.9171	6.05977	5.66023	6.19117	5.77624	5.70247	5.78147	5.99063	6.05002	6.48876	6.11415	6.10368	5.98914	6.01367	5.84915	6.31867	5.86656	6.2006	6.11381	6.13548	6.25015	6.24005	5.79716	5.77814	5.87923	5.54235	5.92019	5.9482	5.88642	5.67721	5.82057	5.82791
BASP1	BASP1	12		D			Nucleus	4.9546	4.9748	5.17973	5.16735	5.42568	5.31156	5.35626	5.58807	5.29826	5.28719	4.85726	5.17514	4.98764	5.10362	5.22329	5.61552	5.20086	5.91782	5.25144	5.54993	5.03482	5.83614	5.30858	5.10247	5.24407	5.48104	5.24594	5.2459	5.10153	5.17295	5.22662	5.71054	4.88064	5.04573	5.07569	5.09951	4.86168	5.12534	5.02425	4.80833	4.92206	4.99167
BATF3	BATF3	15		D			Nucleus	8.14231	8.31042	8.31032	8.17634	8.18665	8.11767	8.29562	8.10169	7.96989	8.24304	8.21785	8.42191	8.37651	8.0505	8.42525	7.72334	7.74672	7.85097	7.85672	8.01672	7.69179	7.96219	8.53434	8.02615	8.13182	7.93107	8.26026	7.88779	7.90111	8.10583	8.04219	8.16235	8.14121	7.92744	8.04616	8.49842	8.0447	8.15768	7.96437	7.99665	7.8638	7.95804
BAZ1A	BAZ1A	4		D			Nucleus	4.47849	4.61179	4.62582	4.46733	4.59521	6.49032	6.46037	6.18573	6.46764	5.58825	6.35034	5.59729	5.82503	5.69734	5.13797	6.26231	5.98807	6.1333	5.9545	5.46104	6.01685	6.35621	5.36799	4.82155	4.81379	5.24892	4.77289	5.2079	5.04012	4.47389	4.82924	4.79749	5.41449	5.23038	5.64417	4.85791	4.99456	4.86756	5.31757	5.21836	5.55778	5.12354
BAZ1B	BAZ1B	16					Nucleus	4.83541	4.6898	4.77085	5.06661	4.64381	4.5353	4.55773	4.46275	5.01739	4.81994	4.85278	4.4832	4.5141	4.85951	4.71059	5.0077	4.99312	5.18284	4.67689	5.01817	4.71955	5.35328	4.60568	4.5778	4.55788	4.7164	4.57371	4.70644	4.5502	4.65291	4.51456	4.61743	4.2956	4.64091	4.79102	4.59502	4.73989	4.80367	4.57665	4.44549	5.20157	4.59849
BAZ2A	BAZ2A	15					Nucleus	5.80056	6.05095	5.92092	5.5353	6.07004	5.67189	5.78338	5.73325	5.49132	6.44954	5.61305	6.05081	5.86722	5.93833	5.94827	5.87822	5.70108	5.79855	5.54318	6.04418	5.65478	5.45867	5.97426	5.90992	5.90516	6.22213	6.37781	5.8326	5.61516	6.47853	6.14987	6.07379	5.82514	5.59584	5.86635	6.00837	5.75521	6.05605	5.77483	5.66668	5.58323	5.84373
BAZ2B	BAZ2B	15					Extracellular Space	5.58609	4.95956	5.19807	4.93864	5.13658	5.13716	5.38607	5.47559	5.30734	5.58547	5.57662	5.24633	5.2691	5.04189	4.88066	5.24531	5.09234	5.42021	4.91962	4.88605	5.4627	5.45262	5.05801	4.88732	5.1073	5.05486	5.03329	5.02693	5.15424	5.13992	4.91693	4.76307	5.34571	5.41875	5.67532	5.11967	5.44375	4.93967	5.249	5.39277	5.97378	5.2301
BBS4	BBS4	15		D	MM		Cytoplasm	5.5982	5.81909	5.51103	5.68017	5.933	5.62525	5.01981	5.88439	5.66471	5.81484	5.93171	5.58413	5.39742	5.47813	5.53172	5.52687	5.80555	5.63412	5.69723	5.77476	6.46782	5.22726	5.45341	5.53848	5.39205	5.74242	5.74992	6.00246	5.80079	6.13479	5.3259	5.58508	5.86416	5.60201	5.72953	5.0964	5.38983	5.88383	5.65394	5.7719	5.66437	5.65084
BBS9	BBS9	16					Extracellular Space	3.54119	3.61765	3.32376	3.94746	3.40187	3.27156	2.96837	3.78712	3.43774	3.65554	2.97569	3.45123	3.0797	3.20763	3.6558	4.00186	3.51779	3.75216	3.21104	2.7964	5.17977	2.86033	3.11934	3.11394	3.33631	3.40003	3.07404	3.49988	3.4196	3.14026	3.27388	3.44072	3.56055	3.65384	3.18805	2.85341	3.55476	3.30204	3.19717	3.63193	3.44563	3.62842
BBX	BBX	15					Nucleus	5.89256	5.91781	6.09973	6.23229	5.95217	5.94609	6.18657	6.64456	5.85624	5.93507	6.04811	6.12752	6.46279	5.83531	6.74545	6.13862	5.79166	5.75349	5.72536	5.70752	6.21765	6.22854	5.69407	5.76645	6.19531	6.14161	5.61802	5.61593	5.81358	6.05462	5.94151	6.06081	6.08123	6.03191	6.03371	6.02507	6.07089	5.8091	5.84282	5.99826	5.9958	5.98964
BCAP29	BCAP29	8		D			Cytoplasm	3.91444	1.74547	1.97277	2.57793	2.53384	2.79216	4.80788	2.31384	3.24895	3.14051	2.2308	2.08991	4.39609	1.77975	5.49174	2.53238	2.27939	3.60804	2.58441	2.17333	5.16794	2.78194	3.98662	2.58225	1.75136	1.82629	2.20515	1.88367	2.9876	2.09565	1.99941	3.22891	2.53318	2.7955	1.94861	3.93746	2.47577	2.29669	2.33009	1.94725	1.89192	1.83853
BCAP31	BCAP31	11	P	D			Cytoplasm	7.71236	7.78405	7.73165	7.64709	7.78293	7.48389	7.71119	7.71965	7.31397	7.59008	7.534	8.14068	8.1834	7.39314	8.07907	7.42385	7.37264	7.1633	7.23894	7.29273	7.16543	7.61555	8.32255	7.76598	7.81772	7.24964	7.49592	7.44151	7.64816	7.77913	7.22519	7.48795	7.71619	7.62037	7.77749	8.35429	7.7832	7.99422	7.50843	7.89614	7.68908	7.66298
BCAR1	BCAR1	12	P	D	MM	M	Plasma Membrane	6.28687	6.38209	6.45185	6.51402	6.69244	6.98617	6.63885	6.67063	7.35078	6.86265	7.26105	6.69545	6.7314	6.90632	6.81078	6.76797	6.94205	6.49511	7.08337	7.13371	6.57159	6.5376	6.56415	6.74918	6.5361	6.73459	6.54796	6.96965	6.83919	6.69566	7.15383	6.96843	6.44863	6.67814	6.44887	6.10763	6.3667	6.61121	6.98271	6.49349	6.45828	6.61181
BCAR3	BCAR3	16	P			M	Cytoplasm	7.02724	7.42395	7.37038	7.30163	7.3022	7.62508	6.91297	6.9088	7.07299	7.52873	7.2419	7.17458	6.70542	7.10923	6.88189	7.37615	7.0938	7.4154	7.23113	7.75664	5.6394	7.23959	6.99353	7.08805	7.26765	7.46268	7.09871	7.50436	7.24719	7.44945	7.66632	7.51247	6.98806	7.03969	7.26541	6.96464	7.06396	7.38218	7.24918	6.86844	6.98138	7.17571
BCAS1	BCAS1	15					Plasma Membrane	4.82902	5.25068	4.96204	5.25774	5.1565	5.01442	4.70815	5.15967	4.70001	5.25715	5.02616	4.69721	4.95654	5.08781	4.75872	4.91465	4.97071	5.15555	4.93759	5.5356	4.72777	4.99003	5.07496	5.08048	5.13371	5.38857	4.95019	5.13752	4.95935	5.19568	5.20669	5.48647	4.82393	4.8065	4.92945	5.03789	4.77625	5.13852	4.86881	4.86863	4.65123	4.64195
BCAT1	BCAT1	12	P			M	Cytoplasm	3.38036	3.24988	3.50797	3.40848	3.57599	3.24345	4.1549	3.55122	3.44373	3.17638	3.34475	3.29038	4.49749	3.43254	4.77484	3.38475	2.96231	3.73599	3.14722	3.79823	3.69997	3.19555	4.37965	3.62425	3.41686	3.2098	3.41517	3.78225	2.99486	3.52198	3.4264	3.62313	3.25551	3.3588	3.16187	5.07281	3.09221	3.78168	3.1327	3.62022	3.16319	3.06895
BCAT2	BCAT2	16					Cytoplasm	6.37018	6.14911	5.96107	6.35002	6.40924	6.18443	6.0643	6.04338	6.15255	6.4033	5.79271	6.12323	5.48369	6.44171	6.24333	5.82779	6.18373	6.52643	5.92806	6.71161	6.08941	6.08459	5.68886	5.93064	6.33864	6.24881	5.69218	6.25313	5.86338	6.11986	6.42609	6.73079	5.78483	5.83531	5.86839	5.70523	5.61414	5.70743	5.78002	5.41695	5.72612	5.79323
BCCIP	BCCIP	14	P				Nucleus	7.18929	7.32782	7.26846	7.30299	7.19816	7.28926	7.10886	7.25179	7.77932	7.34409	7.63161	7.0713	7.46304	8.11624	7.45926	7.99856	8.25835	8.03929	8.49791	8.06372	7.58746	7.39757	7.52139	7.71922	7.39626	7.1778	7.34742	7.90101	8.19328	7.24897	7.51009	7.96194	7.6827	7.72586	7.36252	7.13226	7.61589	7.61052	7.82987	7.61133	7.71023	7.59906
BCDIN3D	BCDIN3D	21	P				Cytoplasm	7.01487	6.78164	6.62421	6.38884	6.53591	6.23067	5.94217	6.12914	5.52466	6.1982	6.07114	6.21215	6.03683	6.16585	5.96542	5.84861	6.35328	6.43214	5.98127	6.46565	5.77445	6.17233	6.35297	6.51956	6.73973	6.44567	6.4032	6.20904	6.12591	6.60991	6.30125	6.26802	6.15308	6.37723	6.30654	6.00435	6.39181	6.63372	6.34467	6.30982	6.23143	6.1324
BCHE	BCHE	22		D			Plasma Membrane	7.12666	7.34921	7.2776	7.32209	7.81933	6.42659	6.74094	7.07928	6.87892	9.19449	6.96327	7.18219	7.62447	6.1791	6.96015	6.68096	6.5065	5.76653	6.5284	6.17588	6.95011	6.33987	6.21584	6.35478	6.62246	6.70592	7.53574	6.63467	6.43336	6.52714	6.20425	5.89258	7.91687	6.66784	6.23593	6.4503	7.14508	6.42994	6.74574	7.04878	6.30018	7.57907
BCKDHA	BCKDHA	15					Cytoplasm	4.91508	4.36079	4.47837	4.66709	4.75347	4.74296	4.6549	4.74429	4.5014	4.6093	4.67527	4.90503	4.76695	4.51272	4.77663	4.68183	4.40708	4.10324	4.40515	5.14125	4.92172	4.61709	4.78712	4.70241	4.47935	4.52944	4.71257	4.56431	4.54028	4.79353	4.44528	4.66124	4.63498	4.37979	4.64483	4.81511	4.4611	4.71088	4.44518	4.41354	4.38585	4.37243
BCKDK	BCKDK	15		D			Cytoplasm	4.65001	4.51632	4.66511	4.59699	4.69456	5.0691	4.40522	4.53294	5.00238	4.77932	4.45961	4.69184	4.52166	4.79857	4.76902	4.70232	4.99575	4.79271	4.65483	4.70374	5.02745	4.42434	4.40645	4.3767	4.66184	4.90639	4.44884	4.46855	4.42737	4.52892	4.5859	4.84819	4.73577	4.56602	4.63153	4.37912	4.71372	4.27807	4.54034	4.45628	4.77756	4.81084
BCL2A1	BCL2A1	1	P	D			Cytoplasm	6.28421	6.35016	5.82439	6.08519	6.16002	10.9478	10.72	11.4385	10.7037	10.8573	9.16943	9.77722	9.15351	10.5301	9.31149	10.4837	9.05585	10.6443	10.7659	9.98691	11.128	9.89785	9.19226	8.44423	8.57931	8.77747	7.6654	7.81753	9.02666	8.14881	8.15092	8.70579	8.64534	8.60279	9.33872	8.63423	8.083	8.30367	8.49557	8.61193	8.59208	8.44324
BCL2L1	BCL2L1	15	P	D	MM		Cytoplasm	7.01611	6.7917	7.21444	7.23677	6.85995	7.91901	7.20339	7.44046	7.25386	7.95664	7.05527	7.49522	6.82694	7.48212	6.9557	7.22489	7.27734	7.86864	7.09345	7.4983	5.82893	7.21639	6.98754	6.8055	7.08613	6.96414	6.58981	7.08747	6.96281	7.03777	7.16486	7.32149	6.9371	7.09377	6.98686	6.82711	6.79943	6.51846	7.04492	7.02391	7.2088	6.8346
BCL2L12	BCL2L12	8		D			Other	4.62162	3.97418	4.13762	3.64596	4.90585	5.58912	5.12554	4.45312	4.80256	4.19002	4.62256	4.69507	3.87949	4.05841	6.15047	4.95365	4.16942	5.2337	4.75946	4.9228	4.67827	4.92606	4.87194	3.98081	4.8903	4.76291	4.80344	4.92579	4.0731	4.66019	4.42899	4.57184	4.56605	4.38073	4.33448	5.03593	3.79212	4.59007	4.23116	4.00478	3.90879	4.33619
BCL2L13	BCL2L13	8		D			Cytoplasm	4.56587	4.25095	4.97435	4.6316	4.75536	5.01305	4.7197	5.07989	4.91156	5.10757	5.36292	5.00088	4.60615	5.26848	4.85931	4.72171	4.96925	5.69445	4.55001	4.91917	5.42581	4.81832	4.59434	5.04966	4.59006	5.58108	4.77267	4.63764	4.92247	5.1276	5.05339	5.05923	5.11187	4.87577	5.09744	4.70223	4.96656	5.08115	5.0252	5.26587	4.96566	4.91265
BCL6	BCL6	4	P	D			Nucleus	7.87735	7.90266	7.78779	7.82771	7.56554	9.3959	9.09578	9.3085	9.34945	9.39598	9.24778	8.32975	8.64011	9.31527	8.04562	8.74153	8.60064	9.21881	9.46989	8.94378	9.30984	9.03156	8.50466	8.80156	8.14094	8.52436	7.78506	8.13722	8.61595	7.85414	8.89044	8.98694	8.74412	8.59002	8.97095	7.67218	8.62712	7.66954	9.56192	8.51336	8.75077	8.78874
BCL6B	BCL6B	17	P	D			Nucleus	5.98345	6.06405	6.31242	6.40578	6.22304	6.21338	6.04866	6.34268	6.63762	5.92256	6.21488	5.83518	5.63518	6.95427	6.22439	7.18658	6.95859	7.39098	6.69869	7.02567	6.40347	7.1286	6.06	6.14379	6.63118	6.54131	6.28532	6.29513	5.97909	6.21345	6.51702	6.50156	6.17341	6.40581	6.12203	6.02125	6.37717	6.09468	6.15327	6.2102	6.36457	6.31808
BCL7A	BCL7A	15					Other	4.18107	4.1209	4.36968	3.93451	4.02272	4.31826	4.18579	4.59152	4.30515	4.59502	4.23717	4.38478	4.1351	4.53613	4.47167	4.2205	3.78855	4.34641	4.15341	4.63996	5.13307	4.44242	4.18892	4.1017	4.11617	3.93554	3.79616	4.13533	4.18396	4.19709	3.73072	3.70538	4.03101	3.88857	4.15873	4.07322	3.91808	4.07726	4.01455	4.17176	4.16642	3.95697
BCL7B	BCL7B	21					Other	6.6906	6.3403	6.76482	6.89651	6.96016	6.57064	6.31011	6.2245	6.44685	6.39064	6.42593	6.24166	6.07369	6.59831	6.26259	6.66462	6.52576	6.89732	6.08858	6.55363	6.13728	6.58604	6.49334	6.01492	6.18452	6.20751	6.41235	6.41437	6.15552	6.46099	6.16826	6.52348	5.99755	6.24837	6.09743	6.34251	6.16453	6.18242	6.10798	6.06236	6.10234	6.1159
BCL7C	BCL7C	15					Other	6.50155	6.28696	6.51645	6.87065	6.65675	6.37803	6.34352	6.67298	6.46571	6.61149	6.67144	6.14914	6.23154	6.60603	6.61062	6.25742	6.22688	7.5007	6.65102	7.24007	5.92945	6.58611	6.4485	6.31213	6.47556	6.7403	6.39777	6.68132	6.40948	6.57427	6.80398	6.64066	6.43847	6.29412	6.51034	6.52813	6.26708	6.65923	6.52429	6.09613	6.32727	6.39094
BCL9	BCL9	15					Nucleus	6.8047	7.12916	6.7258	7.01432	6.79122	7.44622	6.83869	6.75719	6.63938	7.03757	7.15229	6.75142	6.91057	7.18527	6.44694	6.67533	6.67277	6.46156	7.13391	6.77667	6.83209	6.63393	6.52563	6.78748	6.78101	6.69386	6.769	7.27157	7.13878	6.86354	7.12248	7.05314	6.84777	7.12329	6.53352	6.36823	7.06432	6.90083	7.54027	7.07772	7.05666	7.07345
BCL9L	BCL9L	15					Cytoplasm	6.63178	6.57819	6.44888	6.54587	6.5327	6.71397	6.56749	6.59124	6.3019	6.71973	6.56698	6.3727	6.30149	6.72429	6.4304	6.61158	6.41691	6.77069	6.5695	6.77813	6.05792	6.56049	6.27851	6.39045	6.38252	6.82309	6.49886	6.67081	6.35154	6.48356	6.9931	6.73713	6.38134	6.54325	6.48381	6.3641	6.3728	6.55876	6.37836	6.15492	6.12485	6.46488
BCLAF1	BCLAF1	10	P	D			Nucleus	9.35449	9.43577	9.36176	9.37042	9.35673	9.76822	9.36489	9.53884	10.0219	9.63844	10.0918	9.37414	9.74707	10.1814	8.47147	9.67362	9.98005	9.45915	10.6868	9.63873	10.2738	9.56575	9.75006	10.2864	9.77959	9.81579	9.92858	10.1769	10.6268	9.22097	9.69353	9.59761	10.2498	10.384	10.2313	9.2637	10.4231	9.97977	10.49	10.2774	10.3505	10.4677
BCO2	BCO2	15					Cytoplasm	4.03305	4.10232	4.02886	4.33401	4.5047	4.10226	4.54306	3.99189	3.98105	4.06942	4.76527	4.84655	4.2552	3.92612	5.02205	4.22506	3.95106	4.1809	3.91117	4.2816	4.84492	4.14371	4.69286	4.04907	4.6121	4.22712	3.84474	4.18302	4.14264	3.92729	4.33789	4.08808	3.74884	3.92358	4.06605	4.684	3.9884	4.13631	4.07904	4.05116	3.83508	3.93885
BCORL1	BCORL1	16					Nucleus	5.4456	5.61612	5.46273	5.74095	5.59023	5.22009	5.40034	5.77831	5.33232	5.72715	5.23196	5.54552	5.12801	5.28996	4.84074	5.06288	5.17363	5.27813	5.33947	5.31429	5.3322	5.47048	5.06566	5.43726	5.07799	5.35859	5.60388	5.15112	5.44026	5.46473	5.27023	5.22741	5.24206	5.15647	5.30334	5.05277	5.32319	5.25198	5.33668	5.17246	5.22933	5.26825
BDH2	BDH2	15					Cytoplasm	4.50745	4.84654	4.74094	4.92198	4.69778	4.6138	4.8782	4.64569	4.30161	4.70162	4.59778	4.90233	4.63575	4.74446	4.88023	4.42288	4.60656	4.35394	4.88789	5.21829	4.73899	4.69311	4.67712	4.58326	4.59289	4.95549	4.72069	4.77277	4.63659	5.25693	4.88264	5.0807	4.6697	4.1815	4.65232	4.7164	4.47321	4.49627	4.83948	4.40068	4.39105	4.67547
BDKRB2	BDKRB2	15	P	D	MM	M	Plasma Membrane	5.40157	5.19964	5.32419	5.00178	4.84337	5.27731	4.99823	5.28371	4.95398	5.31418	4.91594	5.41554	5.51146	4.62977	5.54883	5.10266	4.81007	4.35503	4.85928	4.96058	5.01166	5.14002	5.35654	4.89287	5.10403	5.16067	5.10873	4.69156	4.89917	5.57896	5.27846	5.30907	4.83789	4.74501	4.91893	5.24452	4.95769	5.23996	4.76842	5.06204	4.84797	5.01076
BDNF	BDNF	12	P	D	MM	M	Extracellular Space	4.74872	4.06883	4.43216	5.03817	4.79475	4.81037	4.60395	4.71516	5.42374	6.12916	5.47704	4.68826	4.85542	4.93137	4.82818	4.60196	4.762	5.07912	4.49207	4.81797	5.2535	4.64148	4.67986	4.60621	4.42882	5.14184	4.56686	4.66985	4.75207	4.36932	4.82851	4.88588	5.05578	4.83632	4.70059	4.71516	4.76991	4.82265	5.10198	4.79501	4.44966	5.11634
BDP1	BDP1	12					Nucleus	4.65973	4.12278	4.68718	4.28734	4.04151	4.59019	4.59521	4.76141	5.03479	4.64735	4.88079	4.0707	4.19517	4.34669	4.60951	5.12697	5.04018	5.16368	4.6328	4.54286	4.36589	5.24259	4.32576	4.07142	4.47569	4.33213	4.25552	4.47753	4.23729	4.49337	4.31206	4.36431	4.56679	4.80117	4.78252	3.97921	4.62663	4.25433	4.57583	4.84062	6.12089	4.57423
BECN1	BECN1	27	P	D			Cytoplasm	7.10903	7.44608	7.90145	7.9698	7.50149	6.88578	6.94473	6.4379	7.07499	7.18445	7.22523	6.84186	6.41217	7.91507	6.35833	7.25389	7.36753	7.42518	8.32155	7.32126	6.46621	6.60707	6.97867	7.38994	7.18577	6.95818	7.46911	7.50512	7.61317	6.78573	7.14993	7.16722	7.03688	7.35165	7.47444	6.60327	7.17295	7.00299	7.59841	7.15859	7.72031	7.11686
BEND3	BEND3	21					Other	3.55632	4.30471	4.74755	4.02678	4.39046	3.79402	4.08325	3.56377	3.80637	3.91594	3.76475	3.78768	3.85107	3.44373	3.40525	3.47746	3.85463	3.75318	3.57628	3.95973	4.74621	4.33557	3.5199	3.50648	4.2145	3.94602	3.95824	3.52463	3.79395	3.84344	4.60054	3.5215	4.13892	3.70897	3.45692	3.41653	3.95898	3.74433	3.81556	4.10577	3.16821	3.65483
BEND4	BEND4	15					Other	5.17572	5.32086	5.05902	5.06593	5.10879	5.28856	5.14747	4.90696	5.13612	5.12814	5.09535	5.51692	5.05115	5.09429	5.17883	4.97523	4.8284	5.36074	5.25333	5.33726	5.67871	5.05135	5.16093	5.09056	4.88345	4.82037	5.26062	5.12294	4.95402	5.13287	4.96292	5.28966	4.98977	4.93241	5.11681	5.06778	4.88321	5.22945	5.20567	5.01759	4.77461	5.05781
BEST2	BEST2	12					Plasma Membrane	4.35167	4.5838	4.3948	4.46292	4.25333	4.60483	4.65357	4.24272	4.81004	4.28427	4.56494	4.18332	4.12336	4.44396	4.06659	4.73176	4.80241	4.97341	4.44769	4.4932	3.677	4.3697	4.09229	4.51636	4.50847	4.50143	4.40431	4.57435	4.48686	4.36372	5.02257	4.5338	4.43937	4.39766	4.47099	4.25546	4.36668	4.55758	4.49057	4.3417	4.65873	4.49687
BEST3	BEST3	12					Nucleus	4.27539	4.36324	4.20309	4.16604	4.3681	4.49442	4.07438	4.12263	4.29532	4.48361	4.42319	4.71231	4.37645	4.39078	4.2086	4.64464	4.37803	3.85205	4.22948	4.36837	5.04559	4.6196	4.38834	4.26441	4.2295	4.31853	4.26555	4.36491	4.2793	4.39172	4.66496	4.43186	4.00901	4.29999	4.46221	4.06424	4.16971	4.34718	4.13018	4.17446	3.98688	4.15134
BFAR	BFAR	16		D			Cytoplasm	5.27681	5.82261	5.61941	6.00246	5.52718	5.75092	5.3623	5.53591	5.56608	5.7491	5.43993	5.45345	4.96849	5.80789	5.50873	5.88819	5.59824	5.47276	5.73754	5.86669	5.67223	5.68016	5.4339	5.53839	5.73721	5.49659	5.66127	5.59206	5.16803	5.64861	5.40054	6.12664	5.47402	5.1758	5.7198	5.14139	5.63914	5.49181	5.43512	5.31387	5.85844	5.42695
BFSP1	BFSP1	11					Cytoplasm	11.5327	11.3496	11.3804	11.1703	11.2384	10.9376	11.3115	11.3101	11.1525	10.9048	11.2596	11.78	11.66	10.8232	11.6024	11.0897	11.233	10.9645	11.1003	10.9278	10.5285	11.4212	12.035	11.4632	11.5477	10.793	11.3722	11.1001	11.4235	11.4479	10.9105	10.8528	11.6132	11.3602	11.5253	11.9426	11.603	11.7015	11.2868	11.5137	11.7035	11.45
BFSP2	BFSP2	16					Cytoplasm	4.55363	4.57111	5.18744	5.03259	4.89743	4.62621	4.60901	4.44541	4.74321	4.56275	4.47123	4.91307	4.70466	4.94395	4.94253	4.61323	4.47622	4.90511	4.21397	4.91101	4.85191	4.96847	4.68417	4.35224	4.59272	4.59347	4.8607	4.198	4.37837	4.72053	4.60115	4.86038	4.4152	4.45695	4.50577	4.89736	4.49607	4.46863	4.46026	4.14537	4.19494	4.5125
BHLHA9	BHLHA9	15					Other	8.43863	8.60602	8.52034	8.53593	8.48511	8.81604	8.27986	8.31416	8.69728	8.79353	8.73559	8.25889	7.90505	8.86747	7.90531	8.33203	8.63526	9.06625	8.65141	9.09405	8.54541	8.14753	8.28141	8.55151	8.47113	8.91412	8.40111	8.69095	8.3742	8.55885	9.06604	9.14959	8.11588	8.38063	8.37723	8.03332	8.19763	8.38225	8.53139	8.26168	8.16755	8.48683
BHLHB9	BHLHB9	24					Other	6.08961	5.53579	5.74721	6.11386	5.53459	4.21779	4.93531	4.58324	5.44612	4.77959	5.80242	5.0698	5.40771	5.57179	4.59724	5.41371	5.29253	5.60907	5.22947	4.8592	6.01445	4.6372	5.04819	6.42895	5.85029	5.35638	5.68561	5.93706	6.14956	5.47425	5.28067	5.15539	6.50196	6.21272	5.97589	5.30569	6.65769	5.92538	6.2012	6.26581	6.27025	6.11593
BHMT	BHMT	12	P				Cytoplasm	5.63958	5.16372	5.78262	5.42685	5.45881	5.66802	5.37211	5.50883	5.33112	5.81417	5.46653	5.3332	5.3867	5.65794	5.25135	5.6497	5.23931	6.12654	5.74497	5.5634	5.86591	5.57131	5.57451	5.5713	5.50789	5.65495	5.93919	5.62041	5.29217	5.58119	5.52271	5.75148	5.47639	5.69119	5.64262	5.65763	5.6194	5.32267	5.76743	5.59277	5.39455	5.52392
BICC1	BICC1	19					Other	9.69379	9.88907	9.5564	9.5507	9.38493	9.30833	9.39384	8.32395	9.80946	8.78769	9.69805	9.14326	8.95182	8.93372	8.03731	8.8538	9.25618	7.70413	9.47336	8.25384	8.61005	8.54253	9.77564	10.9357	10.366	10.7479	10.2614	10.5194	10.8061	10.2852	10.6386	9.91106	10.5247	11.1068	10.7585	9.63676	10.6577	10.4542	11.0197	10.8817	10.7913	11.01
BICD1	BICD1	15					Cytoplasm	2.74067	2.86451	2.47227	2.54913	2.81022	2.41486	2.79083	3.15325	2.89323	3.04398	2.6961	2.74903	2.54811	2.77395	3.01392	2.98135	2.65531	3.20459	2.55642	2.89242	4.01986	2.79014	2.47862	2.63301	2.60995	3.28144	2.52635	2.33415	2.71113	2.38919	2.45047	2.69832	2.39989	2.51215	2.65693	2.42126	2.63606	2.58937	2.62527	2.78255	2.58219	2.53583
BICD2	BICD2	21					Cytoplasm	6.33768	6.4421	6.5262	6.66721	6.71329	6.3551	6.50396	6.34618	6.0217	6.33041	6.14454	6.08435	5.51391	6.47111	5.93462	6.84321	7.00231	6.73463	6.16913	6.73553	6.29983	6.68972	5.3425	6.07733	6.20949	6.776	6.36008	6.27324	6.18775	6.29378	6.03219	6.6834	5.83083	6.40075	5.91567	5.70481	6.12659	5.78845	6.01671	5.79776	6.22412	6.24895
BIN2	BIN2	18					Plasma Membrane	5.39032	5.30802	5.86883	5.65066	5.96683	6.15133	6.45527	6.83384	5.6448	5.94887	5.98928	5.56328	5.16623	6.38829	5.88288	6.19087	5.85579	6.83327	5.98423	6.43421	6.3464	7.17559	5.42286	5.62232	5.42387	6.01306	5.78376	5.90211	5.57003	5.92633	5.85977	5.57296	5.22222	5.38275	5.60013	5.29037	5.51275	5.45087	5.37278	5.22652	5.31995	5.48749
BIRC2	BIRC2	6	P	D	MM		Cytoplasm	7.39584	6.97722	7.00463	7.23922	6.9543	8.85099	7.80372	8.41858	9.62544	8.55021	9.18234	8.66187	8.96583	7.48173	6.30069	7.12977	7.35698	7.16274	7.81068	7.57304	7.50836	7.03137	7.22177	7.79708	7.17995	6.63789	6.93653	7.21524	7.78684	6.70376	7.28204	7.26216	7.81687	7.89731	8.22943	6.927	7.58363	7.3627	8.12955	8.14845	7.89925	7.61422
BIRC3	BIRC3	1	P	D	MM		Cytoplasm	7.83235	7.7219	6.52263	6.8148	6.641	11.6935	10.9321	10.3959	11.7287	10.6528	11.55	10.5603	11.0568	10.7708	9.07243	10.4116	10.6146	10.5994	11.3126	10.7789	11.1136	10.2926	9.10215	8.69618	8.77454	7.95599	7.84013	7.7066	8.86335	6.84174	7.67042	8.6574	9.36058	8.47389	10.3307	8.45176	8.80739	7.74072	10.4584	9.07896	8.6301	8.77315
BIRC5	BIRC5	16	P	D	MM		Cytoplasm	4.83738	4.70795	4.6262	5.09761	4.83132	4.84483	4.65464	4.80649	4.69631	5.28494	4.8928	4.82396	4.2944	4.28416	4.64568	4.79964	4.93644	4.72627	4.726	5.19905	5.39603	4.93622	4.49313	4.83303	3.98061	4.58321	4.83238	4.65731	4.46215	4.75517	4.99424	4.78629	4.36534	4.58194	4.58683	4.43713	4.37974	4.68303	4.89027	4.74565	4.30639	4.4748
BIRC6	BIRC6	8	P	D			Cytoplasm	6.36235	6.28857	6.50966	6.50974	6.4032	6.29969	6.47444	6.33675	6.38988	5.91921	6.29344	7.08768	7.00366	6.35383	6.88985	6.48621	6.31039	6.18951	6.59087	6.39648	6.37021	6.54548	7.2555	7.04816	6.7701	6.19016	6.57283	6.40804	6.8424	6.70116	6.3208	6.14042	6.68716	6.68306	6.82588	6.9975	6.6402	6.91293	6.59522	6.89687	6.93342	6.65677
BIRC7	BIRC7	16	P	D		M	Cytoplasm	4.11791	3.38317	3.76202	3.42245	4.33792	3.62427	3.8156	3.68322	3.24779	3.23774	3.59265	4.03641	3.15327	3.2611	4.14848	4.09634	3.31261	3.41231	3.25979	3.11638	4.65389	3.95851	3.25212	3.33025	4.20849	4.14214	4.05518	4.02829	3.31214	3.62498	4.20027	4.02561	3.83218	3.9059	3.63948	3.13654	3.47072	3.42663	3.39922	3.89419	3.38835	3.30154
BIRC8	BIRC8	28		D			Cytoplasm	5.38953	5.11159	6.25258	5.04299	5.10401	3.28529	3.88624	3.25021	3.66217	3.14405	3.88493	4.14746	2.99118	3.53573	3.5141	4.52289	4.00064	3.33828	3.3838	3.53466	3.51389	3.39507	3.26885	3.39002	3.85961	3.65258	4.31283	4.34949	3.55247	3.88056	3.4072	3.30394	4.35883	3.74482	3.36009	4.00244	3.91391	4.17284	3.3616	3.26516	4.32058	3.82081
BLK	BLK	15	P	D			Cytoplasm	5.42191	5.53924	5.13448	5.63584	5.27498	5.51011	5.87873	5.5103	5.101	5.46705	5.30177	5.63144	5.25597	5.69701	4.99684	5.66572	5.37412	5.70383	5.70521	5.57297	5.62091	5.60634	5.41883	5.46978	5.3057	5.48999	5.20283	5.38576	5.50431	5.24263	5.78157	5.60989	5.17609	5.41351	5.76903	5.07906	5.1136	5.45752	5.5654	5.03441	5.28107	5.42759
BLM	BLM	20	P	D	MM		Nucleus	5.20546	5.09186	5.56146	5.38865	5.52695	5.53558	5.05485	5.81472	5.38385	5.50886	5.19042	5.45655	5.22791	6.49021	5.72456	6.31269	6.34168	5.80113	6.96448	6.08978	5.85322	6.27496	5.69449	5.96203	5.80189	5.65041	5.96799	6.14076	6.35736	5.69964	5.83596	5.66523	5.97283	5.8366	5.77201	4.99164	5.71182	5.68897	5.98033	5.6638	5.6952	5.75081
BLOC1S3	BLOC1S3	16					Cytoplasm	7.95502	7.99741	8.13235	8.2128	8.45897	8.3586	7.96431	7.84087	8.23891	8.16959	8.29905	7.96591	7.62597	8.43221	7.72114	8.06978	8.14126	8.52814	8.11906	8.4381	7.45875	7.95984	7.70229	7.9044	7.84037	8.22497	7.82361	8.35518	8.00104	8.04971	8.35679	8.26486	7.70997	7.94533	7.87259	7.71029	7.67455	8.07322	8.15578	7.90351	7.73415	7.90028
CNO	BLOC1S4	12					Cytoplasm	7.17581	7.28016	7.10671	7.5087	7.08211	7.53576	7.23681	7.34192	7.56954	7.20981	7.29143	7.44924	6.96533	7.49605	7.0841	7.37615	7.5932	7.78094	7.55955	8.01636	6.28827	7.50569	7.09035	7.29629	7.26141	7.60224	7.14163	7.46446	7.24458	7.27828	7.56144	7.71433	7.18482	7.32844	7.17	7.10264	7.17848	7.23597	7.39585	7.41541	7.13152	7.39223
MUTED	BLOC1S5	18					Extracellular Space	5.39945	5.15615	5.34235	5.3605	5.10254	4.67683	4.81157	4.67666	5.31204	4.12334	4.91853	4.35506	4.48142	5.24312	4.50975	6.42708	6.50518	5.5762	5.60891	5.57246	5.17766	5.35548	4.84997	4.75707	5.18103	5.51182	4.99793	5.62449	5.15394	5.14832	5.36946	5.16942	5.1363	5.705	5.10278	5.11563	5.43507	4.94878	5.15032	5.1069	5.6905	5.32308
PLDN	BLOC1S6	15					Cytoplasm	4.95362	4.9675	5.08787	4.31661	5.03716	4.90864	4.91318	5.00186	4.73808	4.76185	4.79036	5.01021	5.05578	4.93986	5.1906	5.15369	4.63642	5.38709	4.92124	4.5977	5.50433	4.75706	4.76002	4.50433	5.05691	5.03209	5.06863	4.60332	4.84026	4.99163	4.94113	4.85113	4.87271	4.72131	4.86533	4.99448	4.85791	4.64686	4.70121	4.99173	4.83252	4.93276
BMI1	BMI1	24	P	D			Nucleus	4.53974	3.92435	4.27832	4.2021	4.05983	3.62609	3.94379	3.61669	4.39856	3.53967	4.0137	3.84587	3.82438	4.56279	3.99729	5.00688	4.93019	4.99476	4.75293	4.30509	4.30278	5.08133	4.10223	3.88509	4.36075	4.10763	3.80612	4.63165	4.5314	4.37339	4.17885	4.23789	4.66302	4.74665	4.28514	4.39321	4.7815	4.28613	4.01727	4.11938	4.81684	4.73558
BMP1	BMP1	15	P	D			Extracellular Space	3.71387	3.48031	4.12634	4.57177	4.36872	3.822	4.14381	3.92622	4.14419	4.10864	3.39633	4.20035	4.11878	3.59069	4.36198	4.20986	4.33122	3.8792	3.95747	3.9378	4.85217	3.62488	4.01678	4.02868	4.46277	3.99011	4.37062	3.52017	4.57765	3.95332	4.56322	4.04836	3.73259	4.19019	3.97915	3.88241	3.77388	4.08277	4.09586	3.81248	4.25471	4.22062
BMP10	BMP10	16	P	D		M	Extracellular Space	4.94914	4.75549	4.83231	4.5869	4.20639	5.06426	4.65461	4.7965	4.75541	4.89875	4.65583	4.35156	4.43073	4.55314	4.73785	4.22452	4.65619	5.48309	4.42736	4.37324	4.87377	4.28396	4.3042	4.52964	4.58504	4.78652	4.66216	4.33399	4.73582	3.77539	4.74935	4.73608	4.43146	4.50554	4.34857	4.25919	4.34484	4.34967	4.6736	4.63661	4.41383	4.23504
BMP3	BMP3	19	P		MM		Extracellular Space	4.02381	4.24343	4.2844	4.45608	4.37036	4.38024	4.46254	4.5163	3.94606	4.61842	4.44258	3.95043	3.76478	4.22119	4.07821	4.50857	3.8898	3.90176	4.05938	4.68159	4.60765	4.1817	4.40057	4.5285	4.8246	5.06081	4.65897	5.28289	4.96354	5.41585	5.38276	6.09178	4.61676	5.71092	4.79188	4.75001	5.1864	4.82387	4.93261	4.89259	5.1608	5.59819
BMP4	BMP4	26	P	D	MM	M	Extracellular Space	7.94817	8.00248	8.42027	7.941	7.73592	7.43052	7.73417	7.05672	7.58352	8.12262	7.75377	7.38409	6.83216	7.93028	6.98855	7.10125	8.07299	7.63739	7.12185	8.98571	5.80437	6.81635	6.63091	7.15575	7.29013	7.72123	7.5707	8.19215	7.73785	8.01134	8.19115	8.79067	7.19395	8.46316	7.15667	6.84092	7.97911	7.13071	7.71189	7.50841	8.0297	8.38774
BMP6	BMP6	12	P	D	MM	M	Extracellular Space	4.48299	4.73611	4.5825	4.34983	4.54656	4.85597	4.7879	4.89055	4.53247	4.58274	4.36806	4.59829	4.80215	4.80161	4.91519	4.56329	4.30132	3.75606	4.41817	4.74483	4.78506	4.33089	4.84835	4.60592	4.54801	4.66329	4.57518	4.42221	4.46924	4.33568	4.467	4.391	4.41829	4.69578	4.50062	4.96662	4.34067	4.37215	4.46715	4.58656	4.46648	4.40503
BMP8A	BMP8A	21					Other	5.56217	5.61877	5.9094	5.47979	5.83501	5.38158	5.45336	5.56704	5.56621	5.25504	5.03161	5.54588	5.36413	5.17558	5.59516	5.38397	5.33143	5.31974	4.80136	4.9022	5.32717	5.86105	5.19935	4.8018	5.43909	4.87609	4.94873	4.88659	4.91167	5.45979	5.44084	5.04441	5.16657	5.09353	5.11933	5.24567	5.28643	5.05709	5.05173	5.32165	5.1978	5.1124
BMPER	BMPER	15	P		MM		Extracellular Space	4.39825	4.68549	4.55697	4.10999	4.80027	4.35413	4.32912	4.49501	4.31202	4.26523	4.45655	3.94191	4.77065	4.25324	4.80171	4.41443	4.40802	4.65627	4.00294	4.63868	4.92567	4.64135	4.66106	4.28687	4.70218	4.25893	4.67504	4.3951	4.59286	4.45265	4.2041	4.44298	4.16575	4.44058	4.28968	4.60021	4.37591	4.4638	4.10918	4.44427	4.14071	4.34666
BMPR1A	BMPR1A	26	P	D	MM	M	Plasma Membrane	6.68037	6.65863	7.31526	7.273	7.28866	6.70084	5.85414	5.46984	6.1824	6.36315	6.52385	5.81051	5.60504	5.50956	5.52307	5.78408	5.95866	5.86538	5.79216	5.23342	4.86747	6.20223	5.94879	6.25666	6.74639	6.8645	6.17664	7.17958	6.5396	7.07475	6.83239	6.54895	6.35036	6.66226	6.43081	5.98938	6.787	6.28951	6.52752	6.48221	7.66296	6.87194
BMS1	BMS1	12					Nucleus	4.13085	4.3494	4.28204	4.79683	5.18855	5.18149	4.45386	4.487	4.92397	5.17099	4.94273	4.82404	4.77666	4.73925	5.3224	4.50338	4.62112	5.28662	4.52073	4.62524	4.33005	4.69159	5.15098	4.62683	4.35187	5.07648	4.81342	4.78556	4.42166	5.31545	4.99548	4.80528	4.26834	4.74617	4.65696	4.97706	4.66395	4.50624	4.51342	4.42062	4.46685	4.47015
BNC1	BNC1	15	P				Nucleus	4.82757	5.12817	4.91155	5.08554	5.12784	5.08986	5.00113	4.78694	4.93223	5.1068	5.15899	5.05201	4.91567	4.98932	4.77224	4.86016	4.89334	5.53792	4.9376	5.05176	4.36717	4.64859	5.06319	4.99468	4.89687	5.26248	5.28584	4.99372	4.90284	4.77775	5.11044	5.0495	4.99164	4.79339	5.09967	5.06053	4.79008	4.97229	5.0939	5.00334	4.72612	5.05119
BNC2	BNC2	25					Nucleus	7.56358	7.60724	7.55941	7.63697	7.4386	7.28791	7.28269	7.0005	7.31495	6.94333	7.28458	7.40951	7.05503	6.5935	6.50538	6.57325	6.93029	6.31572	6.80269	6.7613	6.69397	6.4804	6.92801	7.47572	7.3102	7.79694	7.51434	7.47365	7.41278	7.01235	7.39511	7.18026	7.53761	7.52656	7.46769	6.83599	7.52174	7.34127	7.4331	7.2951	7.3503	7.54899
BNIP1	BNIP1	12		D			Cytoplasm	5.08017	4.9518	5.10177	4.60466	5.0069	5.5657	5.4402	4.87235	5.71379	5.4152	5.40234	5.47114	4.72935	5.25311	5.03014	6.07418	5.34487	5.77505	5.66475	5.05789	6.33844	5.95006	4.66394	4.5311	4.97269	5.00737	4.85672	5.22757	4.9117	5.12026	5.10251	5.43983	5.05351	5.13121	5.09213	4.87651	5.10717	4.76516	5.19317	5.08633	5.25728	4.93541
BNIP2	BNIP2	16		D			Cytoplasm	7.89297	8.12904	8.02548	8.08451	7.85882	7.60655	7.41164	7.47455	7.64378	7.4213	7.60058	7.60849	7.4906	8.15231	6.62091	7.74861	7.80929	8.10646	8.18744	7.62273	7.27921	7.72041	7.58255	7.93845	7.64017	7.53716	7.89588	7.88317	8.27378	7.3147	7.54752	7.06239	7.89817	7.90941	7.95134	7.2693	7.98793	7.99848	8.16984	7.84689	7.94877	7.82447
BNIPL	BNIPL	15	P	D			Cytoplasm	5.22335	5.17802	4.49988	5.15701	5.04487	5.14604	4.89924	4.71114	4.63848	4.70293	5.17718	4.92404	5.06505	5.24591	5.48218	4.28025	4.91567	4.99135	5.0355	5.2048	4.53046	4.50536	5.23121	4.90294	4.8826	4.98046	5.00124	5.08972	5.02924	5.0573	5.16955	5.04267	4.65016	4.70935	4.81062	5.27669	4.67751	5.09684	4.74292	4.78049	4.80392	4.7677
BOC	BOC	15				M	Plasma Membrane	6.33752	6.36444	6.42672	6.46515	6.66701	6.82983	6.2998	5.91503	6.25918	6.4605	6.52711	6.2427	5.90221	5.91697	6.0207	6.2668	6.44413	6.0231	6.14046	6.0052	5.35607	5.9939	5.91132	6.44025	7.22405	7.18968	6.48547	7.15447	6.10254	7.3242	7.02396	7.10949	6.94314	6.9334	6.28618	6.25709	6.77065	6.41719	7.04515	6.57309	6.50751	6.6107
BOP1	BOP1	16	P		MM		Nucleus	7.3567	7.20883	6.95787	7.06009	7.12232	7.19537	6.93094	6.81806	7.13632	7.1836	7.16818	7.02816	6.74535	7.20318	6.78237	7.21738	7.09305	7.35827	7.03376	7.54955	5.30981	6.93478	6.92417	6.99837	7.02239	7.25222	7.19325	7.07523	6.93351	7.19814	7.11931	7.3382	6.85713	6.91908	7.01556	6.81196	6.80503	6.97753	6.99056	6.84408	6.7933	6.9275
BPHL	BPHL	26					Cytoplasm	8.95687	8.76992	8.8995	8.7181	9.02676	8.17502	7.82256	7.66704	7.58054	7.9491	7.22249	7.63286	8.03104	7.70435	7.89644	7.5623	7.26121	7.72446	7.59248	7.29224	6.64253	7.43179	8.27723	8.00095	8.04388	8.56305	8.72331	7.87923	7.77593	8.07858	8.69369	8.20356	8.47652	7.90658	8.24711	8.36209	8.33613	8.49548	8.29332	7.57565	8.28709	7.91735
PLUNC	BPIFA1	16					Extracellular Space	6.191	6.05117	6.09524	6.40297	6.37325	6.34301	6.61976	6.18849	6.01073	6.34655	6.02234	5.45274	6.16522	5.98543	6.45998	5.65168	6.35988	5.37123	5.73596	6.46593	6.3312	5.44324	6.34009	6.24497	5.66303	5.95574	5.57498	6.13215	5.76842	6.07752	6.52188	5.98996	6.01689	6.19273	6.38733	6.15302	6.11147	6.56886	6.2819	6.01714	5.76279	5.94105
BPIL1	BPIFB2	16					Extracellular Space	4.31061	4.21361	4.64883	4.41639	4.73734	4.52739	4.44086	4.05062	4.39933	4.52655	4.40486	4.09014	4.10974	5.05419	4.37124	4.58942	4.38046	4.63475	4.38257	4.67304	4.88644	4.41563	4.07317	3.80089	4.70843	4.29032	4.18449	4.23212	4.13849	4.53345	3.70746	4.18831	4.15199	4.10937	3.95548	3.97047	3.83157	4.18735	4.14117	4.34575	4.07391	3.99715
C20orf186	BPIFB4	16					Extracellular Space	7.74719	7.68853	7.68787	7.96545	7.49461	8.14145	7.57249	7.55475	7.68338	8.05932	7.82535	7.48007	7.00849	7.7583	7.34193	7.48981	7.85617	8.21191	7.58711	8.07552	7.44473	7.56901	7.49362	7.54457	7.46924	8.00261	7.68078	7.81412	7.55656	7.70145	8.30921	8.19548	7.26843	7.28715	7.63023	7.2636	7.28154	7.74348	7.47854	7.24101	7.40639	7.51694
BPIL3	BPIFB6	16					Extracellular Space	7.50004	7.49456	7.51676	7.71539	7.64476	7.56806	7.60916	7.62057	7.67934	7.41283	7.59206	7.26984	7.08987	7.49335	7.91983	7.77359	7.46725	8.05863	7.51207	7.59693	7.41525	7.72289	7.26994	7.42745	7.83877	7.54457	7.45045	7.53802	7.15678	7.55705	7.43072	7.62282	7.31214	7.22018	7.03872	7.58193	7.31608	7.15358	7.35348	7.13981	7.27426	7.32325
BPTF	BPTF	16		D			Nucleus	7.50521	7.3352	7.33792	7.61967	7.3353	7.35611	7.45738	7.27729	7.60661	7.10784	7.40135	6.87597	6.67569	7.3594	6.33282	7.27632	7.17179	7.21573	7.31554	7.01006	7.15973	7.36171	6.88165	7.23489	7.34945	7.56456	7.22533	7.43181	7.33423	7.2627	7.33281	7.14092	7.37632	7.69987	7.65166	6.7671	7.6577	7.19158	7.45325	7.51888	7.93383	7.69632
C7orf27	BRAT1	12					Other	6.41786	6.0898	6.25809	6.19324	6.31926	6.80219	6.65191	6.33994	6.63748	6.57706	6.21529	6.30473	6.26875	6.26595	6.34024	6.11839	6.28193	6.28746	6.44511	6.42719	6.53509	6.31926	6.38106	6.3954	6.20412	6.56512	6.08233	6.27371	6.4938	6.32528	6.35627	6.37654	6.21434	6.27249	6.48516	6.22286	6.15911	6.3316	6.43409	6.45254	6.35951	6.14203
BRCA1	BRCA1	12	P	D	MM	M	Nucleus	4.16753	4.18428	4.04635	4.0106	4.35609	4.44507	4.26945	4.49516	4.03634	4.22706	4.23104	4.12184	4.41008	4.52926	4.6936	4.70979	4.86264	4.32412	4.5168	4.46621	4.90967	4.61758	4.36229	4.14008	3.87288	4.09901	4.46784	4.28598	4.19045	4.15729	4.14786	3.9623	4.03832	4.11965	4.23102	4.17844	4.05217	3.98521	4.18245	4.15129	4.01082	4.00623
BRD1	BRD1	15		D			Nucleus	6.26643	6.1755	6.16139	6.18476	6.1715	6.54255	6.39649	6.40848	6.59521	6.60146	6.61445	6.15297	5.89864	6.4911	5.9068	6.46268	6.37065	6.05461	6.37013	6.57788	6.33759	6.3104	5.97702	6.19328	6.23214	6.3785	6.27296	6.17068	6.13372	6.18306	6.39597	6.22725	5.9929	6.06221	6.26838	5.72187	6.05933	5.99268	6.30539	6.03069	6.00868	6.21031
BRD2	BRD2	6	P	D			Nucleus	9.754	9.81041	9.6521	9.96116	9.63241	10.5594	10.4407	10.0394	11.0349	10.3806	10.9335	9.72966	10.179	10.6625	9.01365	10.3199	10.2825	10.0462	10.9922	10.4402	10.651	9.74202	9.71916	10.3496	9.96723	10.4645	10.0685	10.5124	10.3377	9.74463	10.635	10.1397	10.5559	10.5171	10.4005	9.07074	10.2781	9.8978	11.081	10.6054	10.2613	10.452
BRD3	BRD3	15					Nucleus	7.97033	8.22802	8.00474	8.30549	8.22171	8.23439	7.78455	7.7443	8.18212	7.92869	8.28479	7.75773	7.46232	8.44939	7.45449	8.14539	8.18179	8.6995	8.24926	8.63687	8.23754	7.91155	7.85774	8.07975	7.99954	8.37153	8.37109	8.46743	8.26529	8.16794	8.37145	8.5726	7.83753	8.09276	8.04393	7.59011	8.02171	8.0449	8.25439	7.85046	7.98122	8.15456
BRD9	BRD9	18					Other	6.37674	6.47577	6.7867	6.80227	6.74964	6.76215	6.61167	6.2496	7.26386	6.22066	6.30314	5.18513	5.53373	7.49847	6.49548	7.31944	7.62273	7.11846	7.05751	7.37206	6.94865	7.34069	5.61335	6.14121	6.67696	6.78231	6.253	6.89715	6.24532	6.68239	6.85374	6.94416	6.44991	6.85451	6.64142	5.92124	6.52198	6.20943	6.37763	6.31374	6.69345	6.50501
BRDT	BRDT	12					Nucleus	3.22439	3.12485	3.74617	3.12594	3.89171	4.11739	3.7122	3.37246	3.82316	2.97735	3.37933	4.05449	3.42155	3.25844	3.84953	4.09017	3.62114	3.30995	3.14201	3.01035	5.06182	3.85745	3.72453	3.33848	3.70861	3.13435	3.78805	3.11181	3.38703	3.61926	3.1246	3.15356	3.2328	3.50171	3.24628	3.33687	3.08416	3.34411	3.19608	3.33651	3.13306	3.15242
BRE	BRE	12		D			Cytoplasm	5.67482	5.9022	5.78879	5.81845	5.52983	5.77097	5.56542	5.64322	5.50329	5.60191	5.70316	5.26918	5.85927	5.66369	5.35131	5.62683	5.17374	5.13117	5.53819	5.62176	4.86705	5.3488	5.8103	5.90458	5.52586	5.52138	6.11551	5.79129	5.91344	5.92327	5.65021	5.76046	5.99762	5.65048	5.82386	5.65568	5.59223	5.8533	5.8443	5.65909	5.86406	5.52458
BRF1	BRF1	15	P	D			Nucleus	5.27653	5.32113	5.42556	5.6911	5.26493	5.08545	5.61513	5.4962	4.88995	5.64796	5.46085	5.28825	5.18468	5.52134	5.48497	5.36816	5.35565	5.27604	5.22211	5.37316	5.50167	5.02478	5.36901	5.53921	5.50564	5.57375	5.47688	5.37836	5.35686	5.36765	5.3915	5.46718	5.3614	5.37989	5.3971	5.22497	5.37795	5.43484	5.19561	5.26696	5.26243	5.27482
BRF2	BRF2	15	P				Nucleus	4.78336	4.70614	4.57486	4.73652	4.68582	4.67768	4.79891	4.77706	4.68117	4.59179	4.64697	4.93281	4.69257	4.71789	4.81149	4.73314	4.52014	4.88845	4.69061	4.92773	4.83259	4.66305	4.58814	4.65378	4.93655	4.67324	4.81611	4.72799	4.64389	4.76186	4.63203	4.76482	4.47432	4.62896	4.57485	4.69334	4.48366	4.71253	4.61523	4.64497	4.52709	4.55474
DBC1	BRINP1	21					Nucleus	4.42187	5.06126	4.01789	5.08207	5.00108	4.43457	3.97513	4.42685	4.70479	4.12014	4.44977	4.27894	4.14236	4.09892	4.24974	4.50991	4.33586	4.38512	4.0958	4.11515	4.36735	4.30432	3.86777	4.23969	4.4111	4.56015	4.18857	4.4143	4.39175	4.27607	4.7785	4.28311	4.16017	4.3314	4.20775	4.15147	4.64572	4.06816	4.23866	3.9016	4.22388	4.33595
FAM5C	BRINP3	15					Cytoplasm	4.69155	4.75433	4.96466	4.60531	4.80341	4.25946	4.08548	4.15213	4.76316	4.27422	4.49771	4.49277	4.72813	4.66325	4.20115	5.03879	4.52695	4.22338	4.95882	4.47112	3.85327	4.3193	4.54415	5.09581	4.44958	4.33779	4.23238	4.97572	5.34311	4.5652	4.16124	4.83825	5.09781	5.02938	5.02907	4.55674	5.13831	4.93951	5.07296	5.02316	5.28158	5.02117
BRPF1	BRPF1	12					Nucleus	5.6476	5.24253	5.56854	5.41445	5.81462	5.81002	5.76408	5.64345	5.98037	5.8489	5.54558	5.7544	5.60882	5.79667	5.71164	5.94868	5.78985	5.84776	5.51313	5.88764	4.96432	5.67428	5.73009	5.52577	5.57841	5.8627	5.62571	5.63185	5.68326	5.98741	5.73857	5.95771	5.50133	5.46523	5.40532	5.56543	5.4965	5.56434	5.4281	5.46192	5.50018	5.6518
BRPF3	BRPF3	16					Cytoplasm	6.02146	5.909	6.28949	6.41363	6.20498	6.16081	5.90657	6.09043	6.00881	6.16159	6.17189	5.92598	5.7954	6.07578	5.97103	6.06136	6.05887	6.01198	5.86636	6.08841	5.47633	6.00718	5.84353	5.88516	6.10475	6.06983	6.00445	6.23313	5.80665	6.20586	6.02941	6.01306	5.74258	5.83396	5.83298	5.76923	5.88464	5.90332	5.89975	5.83942	5.84953	5.89158
BRS3	BRS3	16			MM		Plasma Membrane	3.09406	3.42671	3.69845	3.61999	3.9304	4.24009	3.83332	3.39008	3.42082	3.11563	3.04951	3.63294	3.32777	3.32167	3.02882	3.31466	3.50258	4.05896	3.11518	3.6248	4.62227	3.77087	3.19977	3.11111	3.72761	3.45873	3.22439	3.46241	3.18634	3.51856	4.16014	3.69226	3.20284	2.93872	3.38301	3.28641	2.94707	3.34811	3.13857	3.42178	3.28557	3.30667
BRWD1	BRWD1	15					Nucleus	4.66607	4.45093	4.801	4.28022	4.80925	4.40868	4.60708	4.72397	4.76499	4.38153	4.62101	4.70388	4.29145	4.53426	4.08713	4.82493	4.50077	4.81392	4.73609	4.46009	4.73443	5.37736	4.44532	4.43857	4.47276	4.40701	4.47405	4.6262	4.60851	4.55069	4.37115	4.37859	4.80092	4.64929	4.9743	4.28666	4.94233	4.4761	4.57964	4.56691	5.53648	4.87156
BRWD3	BRWD3	15					Other	4.50084	4.39941	4.57975	4.44053	4.5972	4.77427	4.46555	4.72495	4.53083	4.47172	4.50318	4.41426	4.42084	4.36513	4.49562	4.17646	4.18381	4.32003	4.28342	4.56155	5.1535	4.53567	4.42764	4.46394	4.35163	4.66256	4.38605	4.34534	4.36052	4.51797	4.75578	4.61007	4.29832	4.28349	4.40104	4.39941	4.37488	4.34608	4.34284	4.37902	4.34474	4.32481
BSCL2	BSCL2	21			MM		Cytoplasm	3.60375	3.69063	4.94928	4.42745	5.00905	3.39424	4.24651	3.52427	3.6084	4.20877	4.00284	4.22102	3.80163	3.2634	4.05862	3.72821	3.70181	3.76623	3.44912	3.99935	3.53837	3.29417	3.25387	4.0047	3.83162	3.66837	3.60726	3.54332	3.72956	4.49777	3.9249	3.8275	3.55812	3.96154	4.27309	3.64518	4.08093	4.07081	3.66087	3.68036	3.38286	3.75353
BSDC1	BSDC1	16					Other	5.71502	5.64493	5.62763	5.51662	5.75417	5.83887	5.43489	5.50323	5.29124	5.50712	5.47688	5.83267	5.38907	5.71424	5.54385	5.65233	5.54218	6.33097	5.45425	5.99598	4.55401	5.17458	5.35449	5.58184	5.34413	5.90205	5.22529	5.73812	5.41503	5.2204	5.40727	5.74329	5.53952	5.63366	5.448	5.29018	5.39112	5.73721	5.54502	4.96035	5.56452	5.65802
BSG	BSG	15	P	D		M	Plasma Membrane	6.08515	6.16561	5.98195	5.81059	6.33715	6.11659	6.15003	6.20314	6.19959	6.46098	5.91745	5.9776	5.77298	6.59059	5.89324	5.84783	5.85454	6.30093	6.15721	6.2638	5.45789	6.03018	6.37024	6.19654	6.32868	6.38636	6.2466	6.33869	6.24822	6.2572	6.48229	6.86673	5.69941	5.87581	6.14603	6.32384	5.916	6.10405	6.04773	5.46649	5.9348	5.89972
BSN	BSN	15			MM		Plasma Membrane	5.81704	5.98214	5.73556	5.92556	5.6784	5.87211	5.81993	5.7912	5.86324	5.84317	5.83365	5.84944	5.70509	5.88941	5.87359	5.48846	5.77074	5.717	5.72685	6.07791	5.51606	5.76602	5.9746	5.89255	5.76168	5.78143	6.01283	5.91454	5.87162	6.15479	6.20272	6.16371	5.58686	5.64908	5.94507	5.81916	5.68847	5.89218	5.90233	5.68724	5.62352	5.69555
BSPRY	BSPRY	12					Cytoplasm	3.81478	4.30401	4.1184	4.22344	4.26152	3.85642	3.92911	4.11659	4.02682	4.18164	4.412	4.23954	4.62845	4.32268	4.56846	4.83353	4.25137	4.81776	4.03832	4.20574	4.62497	3.9084	4.33471	4.26296	3.9058	4.15254	4.15492	4.045	4.66811	4.11285	4.35121	4.09326	4.22851	3.99204	4.15187	4.76098	4.29562	4.31959	4.06532	4.52171	4.22147	4.09405
BST1	BST1	6					Plasma Membrane	8.23936	7.70715	7.46641	7.35801	7.53561	9.16958	9.16214	9.41829	8.88685	8.36297	7.61889	8.02057	7.64126	8.86995	7.35989	7.87221	6.92662	8.60221	8.4677	8.16397	8.18645	8.42502	7.18566	7.6512	7.40603	7.61521	8.24024	8.24571	7.92535	7.50217	7.45422	7.46732	7.85681	7.53353	7.23249	7.36346	7.95324	7.61782	7.31092	7.02673	6.91795	8.07163
BST2	BST2	12	P				Plasma Membrane	3.91192	3.9148	4.08485	3.44172	3.86834	3.45119	4.09166	4.4353	3.92156	4.16304	3.78471	4.10282	3.90706	4.00503	4.04973	3.51977	3.84473	3.8107	3.98824	4.15782	5.11942	4.33738	3.66432	3.76138	3.75891	4.11482	3.8493	3.71407	4.10163	4.15271	4.069	4.17576	3.90766	3.83419	3.78042	4.00629	3.92308	4.03571	3.63524	3.76683	3.91138	3.63754
BSX	BSX	15		D			Cytoplasm	5.02922	5.0367	5.37935	5.80016	5.342	5.63367	5.67186	5.16739	5.23623	5.25627	5.41596	5.26631	5.08451	5.28672	5.33589	5.15571	5.24217	5.77498	5.35714	5.65859	4.65638	5.19024	5.04168	5.35501	5.02054	5.32369	5.37504	5.69945	5.15451	5.42048	5.65697	5.40291	5.10201	5.09343	5.35721	5.30604	5.23858	5.41828	5.46711	5.28374	5.18948	5.27865
BTBD11	BTBD11	12					Other	5.92878	5.94221	5.58841	5.92064	5.99273	6.2203	5.86354	5.71191	5.73975	5.90278	5.90569	6.06828	5.82122	6.16075	5.72786	6.10898	6.1896	5.95547	6.17522	6.27272	5.58115	5.84472	5.88113	6.06324	5.77381	6.21744	6.0647	6.03915	5.75074	5.81119	6.24065	6.15155	5.85378	5.80416	5.87759	5.63042	6.04448	6.00322	6.01687	5.9037	5.82833	5.997
BTBD18	BTBD18	16					Other	5.29126	5.42668	5.53791	5.6023	5.67184	5.60407	5.45506	5.4458	5.30373	6.01492	5.59658	5.68766	5.29014	5.12834	5.46453	5.30252	5.39052	5.68644	5.36981	5.56746	5.47148	5.33358	5.22848	5.20988	5.21359	5.40531	5.3345	5.25791	5.32153	5.46099	5.56085	5.47587	5.24167	5.21114	5.38325	5.32813	5.2004	5.3371	5.43271	5.26234	5.23302	5.37522
BTBD3	BTBD3	12					Other	5.42183	5.25653	5.38591	5.28821	4.65714	5.18737	4.74053	5.25933	4.81632	5.15798	5.08646	5.23981	5.24595	5.83172	5.22388	5.85453	5.2347	5.8188	5.08319	5.66383	5.80092	5.44729	5.048	5.17539	5.27115	5.59913	5.46048	5.51643	5.29616	5.26402	5.22348	4.97037	5.30371	5.49177	5.37111	4.86138	5.29146	4.88884	5.24649	5.44452	5.67187	5.57877
BTBD7	BTBD7	15					Other	6.64131	6.6426	6.49313	6.65412	6.60326	6.3643	6.30437	6.08504	6.50542	6.36367	6.46778	6.50495	6.39762	6.71505	6.30422	6.45003	6.41839	6.27514	6.62592	6.27182	6.23807	6.11451	6.48806	6.60629	6.48353	6.54706	6.57981	6.71654	6.71904	6.48669	6.71472	6.44416	6.55765	6.6575	6.43414	6.49483	6.51699	6.53379	6.86848	6.58544	6.5509	6.51211
BTBD9	BTBD9	8					Other	5.25289	5.00804	5.1149	5.10043	5.15449	5.14281	5.38306	5.35056	5.57224	5.35385	5.1313	5.7509	5.40826	5.32733	4.73165	5.41748	5.18611	5.11695	5.57334	5.0251	5.86262	5.30037	5.41529	5.59845	5.3458	4.84644	5.27315	5.18202	5.5598	5.27217	5.36934	5.36802	5.42842	5.33177	5.67514	4.89714	5.52218	5.24247	5.40108	5.75571	5.33131	5.30376
BTC	BTC	16	P	D		M	Extracellular Space	6.90888	7.45843	7.21233	7.16386	7.42652	7.44368	6.83448	6.88006	7.10285	7.42749	7.38798	6.76421	6.84915	7.49994	7.05856	6.91102	7.07504	7.81174	7.04267	7.74859	6.01532	6.77031	7.25821	7.25584	6.82044	7.33094	7.31591	7.40187	7.02393	7.40914	7.78499	7.48278	6.92262	6.90667	7.02264	6.9952	6.88588	7.15182	7.18226	6.75872	6.64853	7.0424
BTD	BTD	15					Extracellular Space	6.81162	6.76963	6.93993	6.86425	7.1575	6.78894	6.75929	6.82742	7.06314	7.08453	7.11528	6.61891	6.32962	7.09368	6.64231	6.90841	6.90684	7.09912	7.01837	6.93532	6.76294	6.9016	6.78052	6.92248	6.82999	7.15694	7.25335	7.23382	6.9016	7.09719	7.2864	7.2849	6.49361	6.89901	6.88818	6.80325	6.84322	6.83646	6.90695	6.79027	6.85907	6.98112
BTF3	BTF3	12					Nucleus	4.60682	4.68537	4.612	4.45117	4.58003	5.22784	4.98735	5.07967	4.76776	4.58281	4.76859	5.18539	4.83834	4.80811	4.87098	4.99971	4.98617	4.86426	4.61555	4.68415	5.19857	5.1243	4.6777	4.79416	4.82481	4.61882	4.54544	4.7105	4.83747	5.10886	4.78749	4.69141	4.74867	4.68298	4.68585	4.61073	4.58858	4.83982	4.50441	4.61583	4.54832	4.77566
BTG4	BTG4	15	P				Other	4.45023	4.59905	4.42864	4.58764	5.02007	4.80227	4.91015	4.17621	5.12831	4.70434	4.4603	4.96366	4.43326	4.38178	4.65335	4.43043	4.87397	4.68694	4.37195	4.34803	4.86876	4.62445	4.62905	4.5672	4.64167	4.77274	4.48063	4.66794	4.51259	4.92112	4.81734	5.17496	4.23572	4.27501	4.55529	4.65626	4.28574	4.45379	4.54721	4.35443	4.3881	4.26801
BTK	BTK	15	P	D	MM	M	Cytoplasm	4.5069	4.14699	4.00044	4.058	4.60293	4.57545	4.88733	5.05615	4.55717	4.58726	3.99192	4.35778	4.02432	5.17337	4.28312	4.84824	4.03385	5.19715	4.43872	4.4893	4.77083	5.14741	4.09739	4.16524	4.0884	4.48728	4.31956	4.29995	4.42651	4.39272	4.03179	4.46921	4.02113	4.30261	4.3296	4.14775	4.08049	4.14549	4.16265	4.07074	4.16776	4.16086
BTN1A1	BTN1A1	15					Plasma Membrane	4.79204	4.7725	4.82601	4.75031	4.76603	4.59331	4.75045	4.63003	4.64183	4.79248	4.67941	5.00795	4.6249	4.86444	5.11828	5.17399	4.55484	5.22937	4.56878	4.88369	5.04846	4.84774	4.80309	4.52858	4.78971	4.82384	4.66971	4.86803	4.54159	4.86134	4.96426	4.7544	4.61879	4.62238	4.73418	4.8998	4.5569	4.84514	4.5609	4.61867	4.53103	4.52819
BTN2A1	BTN2A1	16					Plasma Membrane	5.14609	5.58786	5.14281	5.40311	5.50856	5.19871	5.01686	5.25628	5.16088	5.31246	5.39716	5.14697	4.99648	5.59286	5.35032	5.12184	4.93233	5.73093	5.03611	5.43995	5.84104	5.2796	5.24213	5.11351	5.30887	5.20634	5.06855	5.31696	5.16714	5.4989	5.40287	5.46061	5.11661	5.04839	5.10698	5.26906	5.00772	5.16614	5.12574	5.32346	5.10135	5.19047
BTN2A2	BTN2A2	15					Other	5.27464	5.45651	5.04816	5.48407	5.49476	5.35128	5.04527	5.1937	5.06043	5.63405	5.23991	5.31907	5.10098	5.29025	5.39016	4.94006	5.23565	5.4287	5.17915	5.65389	6.19778	4.80364	5.5002	5.23314	5.31865	5.55636	5.25219	5.26978	5.08132	5.49794	5.50027	5.49293	5.05168	5.14149	5.29081	5.48585	5.10455	5.41234	5.20185	4.93476	4.95817	5.20913
BTN3A1	BTN3A1	15	P				Extracellular Space	2.83509	2.7922	2.88911	3.48584	2.90558	2.69371	3.28335	3.6773	3.09418	3.15718	3.48702	2.68627	3.72807	3.67312	3.32283	3.23554	2.46466	3.83685	3.11468	3.70061	4.8807	3.03676	3.23903	2.65988	2.80795	2.55032	2.83092	2.83213	2.9222	3.29638	2.38151	2.70578	2.51696	3.41145	2.84467	3.4783	2.82632	2.35116	2.49777	2.90147	2.97077	2.81229
BTN3A3	BTN3A3	12					Plasma Membrane	4.28174	4.24342	4.20118	3.8786	4.38776	4.32135	4.44674	4.41897	4.66566	4.45934	4.36639	4.43491	4.22423	4.30835	4.88217	4.38515	4.16458	4.31595	4.2117	4.34394	4.84486	4.69704	4.184	4.15966	4.126	4.41699	4.51039	4.09433	4.07686	4.22573	4.2701	4.65128	4.09389	3.942	4.07637	4.48877	4.09957	4.12598	4.00156	4.20981	3.96083	4.07276
BTNL2	BTNL2	12	P				Plasma Membrane	4.30769	4.29326	4.31195	4.07235	3.91436	4.405	4.55505	4.09629	4.04842	4.22926	4.18126	4.08089	4.35155	4.50232	4.26985	4.04323	4.16816	4.64496	4.13701	4.44254	4.21911	3.81266	4.45697	4.29197	4.14878	4.32101	4.35392	4.05119	4.29816	4.6366	4.68965	4.58442	3.9686	4.11584	4.21551	4.47464	4.09879	4.14183	4.28611	4.13005	4.10336	3.99661
BUB1	BUB1	16	P	D			Nucleus	7.46584	7.45689	7.40254	7.38945	7.33577	6.98402	7.13531	7.27508	7.29086	7.0475	7.18	7.21771	7.43735	7.3539	7.78351	6.92679	7.20037	7.04247	6.89764	7.12777	6.5179	7.22609	7.8826	7.02663	7.38209	6.94187	7.04961	7.0055	6.86923	7.59042	7.04299	7.01545	7.005	7.01402	6.93749	8.29508	6.83116	7.33404	6.87871	7.13789	6.76677	6.76504
BUB1B	BUB1B	13	P	D			Nucleus	4.9482	4.85365	5.24209	4.91233	4.77522	4.88113	4.52679	3.917	5.04712	5.14229	4.21736	5.21852	5.21217	7.38553	6.03349	7.55355	7.60888	6.33534	7.69036	5.88082	7.67672	6.94692	5.9004	6.27702	5.7576	5.71174	6.14092	6.54786	7.34882	5.70119	5.80583	6.99991	5.99194	5.78648	5.54045	5.42718	5.54186	6.0367	5.71931	5.65727	5.75214	5.86454
BUD13	BUD13	24					Nucleus	6.81796	6.66439	6.4214	6.68888	6.63869	5.25146	5.69163	5.704	6.86717	5.9043	6.79131	5.34128	6.21772	6.92953	5.4804	6.60449	6.77405	6.29444	7.02863	6.62693	5.90913	5.8781	6.62719	6.89165	6.58528	6.65763	6.1778	6.98799	7.4709	6.38625	6.93052	6.68831	6.81917	7.02463	6.47575	6.0982	6.93715	6.86863	7.10696	6.79298	7.12001	7.16423
BYSL	BYSL	11	P				Nucleus	5.75812	5.85761	5.36653	5.47657	5.25766	6.03405	5.64657	5.67967	5.39237	6.13522	5.57288	5.99791	6.18725	4.96956	5.75969	5.45174	5.64613	4.67811	5.59429	5.37583	5.60732	5.77851	5.90004	5.65028	5.6379	5.56769	5.64142	5.39779	5.45782	5.71725	5.48993	5.50456	5.99229	5.34746	5.77786	5.9545	5.86522	5.70094	5.21955	6.17492	5.67641	5.56042
BZRAP1	BZRAP1	16					Cytoplasm	6.26451	6.04969	6.16913	6.05276	6.42779	6.13048	6.20486	6.22335	6.0656	6.09031	6.09235	6.46226	5.61449	5.93506	5.99282	6.17969	5.90474	6.25088	5.85646	6.18575	6.58176	6.30248	5.83133	5.98104	5.95671	6.36401	5.90388	6.06376	5.86823	5.97279	6.08495	6.27803	5.70099	5.86304	5.91253	5.62432	5.85013	5.6624	5.83478	5.99699	5.7971	5.78345
BZW1	BZW1	4					Cytoplasm	9.68074	9.43366	9.26279	9.47037	9.36683	10.5276	10.0799	10.0347	10.8472	10.1603	10.7636	9.92663	10.1288	10.9584	9.17676	10.8092	10.7865	10.5775	11.3944	10.5739	11.0471	10.2464	10.3256	10.4885	9.91891	10.7547	10.5011	11.2177	10.9523	9.90046	10.4677	10.3412	10.861	10.9836	10.8212	9.87016	10.6961	10.3963	10.9591	10.7521	10.9163	10.787
BZW2	BZW2	10					Cytoplasm	5.51074	5.18757	4.90987	5.3374	5.48515	6.10719	5.8896	6.11509	6.38205	5.78396	6.25398	6.04814	5.91224	6.5369	5.65161	6.12798	6.36969	6.07249	6.71642	6.25306	6.70078	6.35533	6.2551	6.20417	6.10224	5.66159	5.72662	6.25866	6.09879	5.40257	5.98734	5.89679	5.95889	5.752	6.26031	5.54071	6.02036	5.93364	6.3367	6.20526	5.83631	5.5204
C10orf105	C10orf105	16					Other	4.47721	4.03854	3.93618	3.98353	4.74175	4.48278	3.79733	3.49653	4.35938	4.22083	4.14269	4.44227	4.26251	4.20937	4.16579	4.39549	4.09353	4.6028	3.798	4.58037	3.591	4.26764	4.02813	3.90513	4.1015	4.0889	4.38842	3.98026	3.89472	4.35246	4.48081	4.51381	3.81705	4.17165	3.91877	4.13404	3.87399	4.1063	3.85785	3.70507	3.72018	3.88713
C10orf11	C10orf11	26					Other	3.18531	3.56367	4.13186	3.54492	3.24525	2.75268	2.43864	2.89599	2.92338	3.11178	2.89004	2.39699	2.67307	2.59514	2.81731	3.55555	3.06472	3.26293	2.50279	3.47024	4.02458	2.98247	2.46886	2.62166	2.96889	4.10255	2.68201	2.69277	2.84325	3.03732	3.57703	3.15411	2.6097	2.54677	2.4606	2.10665	3.1454	2.8414	2.68241	2.76288	2.67639	2.53935
C10orf111	C10orf111	4					Other	10.3262	10.2568	8.95201	8.3872	7.91109	11.6554	10.9585	11.1659	10.9111	10.5955	10.9269	8.50397	10.0908	10.3639	10.0288	11.6412	10.1903	10.1339	12.218	11.4025	10.6237	10.9548	10.9139	11.6159	11.2714	11.2717	9.59006	10.4575	11.8593	10.8142	11.3617	11.2302	10.7597	10.2571	10.9833	10.0376	10.5867	10.4924	11.0903	9.88952	11.1464	10.7109
C10orf118	C10orf118	27					Other	5.52131	5.13446	5.152	5.8224	5.78821	4.93829	5.41778	4.63195	5.83171	4.26929	5.27292	4.35761	4.50983	5.07119	4.55375	5.54877	5.30788	6.13251	5.28689	5.18347	5.74429	6.10926	4.74025	5.0147	5.36755	5.15411	4.97358	5.91334	4.82557	5.66839	5.22392	5.1157	5.43035	6.2329	5.80751	4.82347	5.81872	5.02927	5.46266	5.48795	6.97424	5.82777
C10orf12	C10orf12	12					Other	5.99062	5.90667	5.92106	5.94839	5.83236	6.19605	6.44136	6.34651	6.10155	5.95301	5.96769	5.82287	5.6851	5.90304	5.82332	6.30688	6.1002	5.57638	6.26686	5.78117	6.17098	6.21804	5.63429	5.87898	5.69257	5.62223	5.82637	5.93267	6.05577	5.89672	5.69109	5.96364	5.92044	5.84934	6.01404	5.70227	6.10534	5.72559	5.85711	6.02938	6.18302	6.14897
C10orf137	C10orf137	16					Other	4.42916	4.42822	4.30674	4.36399	4.62687	4.57612	4.39429	4.49876	4.65675	4.54523	4.56156	4.19321	4.15749	4.38568	4.36926	4.60434	4.27218	4.73789	4.14921	4.2678	4.39198	4.57305	4.02654	4.05212	4.28778	4.56515	4.17772	4.31952	4.1182	4.31983	4.42323	4.36017	4.28635	4.18993	4.31452	3.92779	4.19054	4.03202	4.23194	4.19038	4.20736	4.30856
C10orf2	C10orf2	16					Cytoplasm	6.34756	6.25686	6.18804	6.40034	6.46486	6.33527	6.07471	6.19224	7.07347	6.1804	6.54776	5.9959	6.37035	6.64114	5.83542	6.42175	6.63003	6.48279	6.64947	6.40579	6.23188	6.82135	5.89575	6.25621	5.97921	6.14598	6.19478	6.39441	6.30173	6.0708	6.03923	6.45017	6.0298	6.24118	6.04739	5.85871	6.17754	6.15679	6.09326	5.93197	6.25663	6.13975
C10orf25	C10orf25	16					Other	4.73017	4.37679	4.40668	4.89425	4.99538	4.88296	4.67351	4.09668	4.39381	4.52742	4.01177	5.39472	4.3745	3.77245	4.9335	4.80507	4.40425	4.16809	4.48251	4.213	5.72482	4.0578	4.9422	4.67365	4.53448	5.82564	4.75472	4.48491	4.48363	3.85278	5.3099	4.77582	4.24139	3.94622	4.21294	4.14054	4.22199	4.79272	4.34589	4.70175	3.99162	4.32238
C10orf55	C10orf55	15					Other	6.69195	6.81432	6.54519	6.86719	6.52095	6.74535	6.19262	6.1864	6.48368	6.651	6.91848	6.53694	6.4879	6.51259	6.32756	6.1243	6.62988	6.12305	6.70066	6.69006	6.77994	6.46804	6.69267	6.7448	6.52235	6.88175	6.77605	6.66527	6.47202	6.67922	7.07632	6.76986	6.57066	6.36245	6.47751	6.41284	6.50458	6.63314	6.60797	6.36714	6.44782	6.68293
C10orf71	C10orf71	15					Other	5.39488	5.56155	5.24187	5.57002	5.46481	5.51338	5.5295	5.29232	5.35183	5.48778	5.52268	5.28321	5.39327	5.46568	5.56336	5.25462	5.30417	5.57067	5.50331	5.67445	5.65023	5.43658	5.49314	5.5036	5.28037	5.4958	5.52358	5.47465	5.48405	5.38949	5.65212	5.51701	5.36241	5.15051	5.49622	5.43955	5.32923	5.40812	5.41155	5.32242	5.23419	5.30842
C10orf82	C10orf82	12					Other	5.50865	4.91538	5.0271	5.12331	5.2057	5.42224	5.18407	5.30628	5.29643	5.13237	4.93654	5.63808	5.1865	4.70906	5.39504	5.07947	4.98103	5.56804	4.94125	5.21539	5.30895	5.38326	5.39982	5.45912	4.82898	4.75398	4.99142	5.3587	5.18425	5.46572	5.07506	5.46836	5.15148	5.10385	5.26319	5.54866	5.07984	5.28693	5.27382	4.90051	4.99078	4.93524
C10orf88	C10orf88	15					Other	4.16651	3.93218	3.77284	3.97671	4.19359	3.73504	4.09489	4.51503	3.97383	4.15452	4.20411	4.07076	3.57468	4.71426	4.39508	4.22464	4.31906	4.50557	3.88512	4.3915	4.74265	3.90964	3.54434	3.88405	3.93967	4.27877	4.244	4.12731	3.88874	3.99093	4.17217	4.12133	3.9563	3.99112	3.86678	3.92864	3.7691	3.56836	3.75842	4.06177	3.7348	3.89298
C10orf90	C10orf90	16					Cytoplasm	4.76128	4.97317	4.929	4.81373	4.78503	4.86504	4.59563	4.45865	4.84956	4.8995	4.3611	4.79955	4.11202	4.89427	4.78381	4.41362	4.7952	4.99951	4.49119	4.66422	4.34885	4.55871	4.69014	4.62388	4.64858	4.83779	5.18946	4.82227	4.64932	4.89173	4.98472	4.72887	4.56619	4.47735	4.60451	4.3099	4.25745	4.52561	4.61838	4.36194	4.2906	4.36574
C10orf91	C10orf91	12					Other	6.02959	6.35904	6.14917	6.2683	6.09952	6.6751	6.19869	6.00934	6.16387	6.18117	6.27843	6.63941	6.35251	6.4339	6.09086	6.50093	6.4529	6.27733	6.18864	6.42853	4.77336	6.05833	6.05527	6.32637	6.0827	6.42203	6.30711	6.34541	6.16761	6.4457	6.50925	6.43252	6.37578	6.05568	6.31572	5.99135	6.31572	6.25366	6.46837	6.17676	6.17949	6.36326
C11orf16	C11orf16	15					Other	4.10387	3.92735	4.00963	4.49826	3.96749	4.48414	4.12336	3.81528	4.21096	4.49263	3.80296	3.90416	3.85287	4.25698	4.26413	4.04072	3.75065	4.12492	4.05752	4.38525	4.84075	4.44325	4.07499	3.73343	3.94043	4.35391	3.90543	4.21921	3.77952	3.73616	4.26464	4.43224	3.97705	3.73828	3.98644	3.9483	3.82172	4.20779	4.10289	3.90942	3.74951	3.79713
C11orf30	C11orf30	16					Nucleus	8.10174	8.01874	8.13098	8.04629	7.84514	7.76491	7.40689	7.1531	7.7852	7.55461	8.0581	7.5253	7.49346	7.85055	6.81871	7.92591	7.83249	7.48034	8.09167	7.63967	7.40563	7.25443	7.09252	7.8945	7.9421	8.07179	7.99416	8.24273	8.0948	7.80752	8.14357	7.76885	8.19239	8.23596	7.96351	7.14105	8.1682	7.60936	8.19727	8.16592	8.20736	8.18509
C11orf35	C11orf35	16					Other	6.07513	6.37395	5.86746	6.0017	5.61419	5.90717	5.40375	5.74414	5.08142	6.07029	5.89121	6.45329	6.28183	5.82075	6.45265	6.07528	5.98854	6.05124	5.26735	5.39125	5.4565	5.54184	6.27175	5.64323	5.62439	5.91945	5.84809	5.6699	5.68364	6.3357	6.37624	6.08555	5.79442	5.48955	6.04888	6.03299	5.28807	5.81519	5.71624	5.49196	5.5111	5.85233
C11orf48	C11orf48	16					Other	6.53827	6.42069	6.21891	6.33887	6.8573	6.49728	6.29929	6.25982	6.01356	6.56607	6.44386	7.07446	6.46296	6.13317	6.54292	6.40277	5.90278	5.75606	5.9114	6.53111	6.54792	5.90638	6.28165	6.38933	6.09624	6.32526	6.33113	6.26864	6.25153	6.69363	6.65618	6.6208	6.18023	6.11643	6.0775	6.43038	6.12334	6.42535	6.11951	6.0319	6.10387	6.1032
C11orf49	C11orf49	12					Nucleus	5.98963	5.89378	5.90667	5.78922	6.17098	6.34243	5.88203	6.21774	6.04093	6.43757	6.24841	5.93294	6.25233	5.97347	6.39554	5.96192	6.22442	5.87547	5.95324	6.39506	6.59155	5.87281	6.59478	6.10179	5.87761	6.24701	5.77044	6.28254	5.83484	5.98264	5.5765	6.27949	5.74056	6.0319	6.05615	6.67105	5.87458	6.1127	6.12624	5.99429	5.80129	5.99314
C11orf57	C11orf57	12					Other	5.90787	4.83031	5.61149	4.882	5.48078	5.37101	5.68987	4.5642	5.62336	4.49799	5.5887	5.2307	5.29661	5.08701	5.10396	6.04099	5.79697	5.11615	5.63499	5.05486	6.15049	6.09568	5.38103	4.84472	5.32045	5.18154	5.22039	5.68128	5.24504	4.6038	4.99869	4.88179	5.22801	5.5954	5.80859	5.14529	5.61104	5.06129	5.19173	5.59278	6.68751	5.76986
C11orf68	C11orf68	12					Other	8.90384	8.74217	8.53495	8.67968	8.54265	9.11353	8.91444	8.77501	9.6978	8.94215	9.35778	8.63231	8.35603	9.14389	8.38887	8.81032	8.99397	9.32693	9.39956	9.37701	8.27374	8.88679	8.48027	8.83877	8.73514	8.88876	8.80125	9.17631	8.98127	8.8608	8.89786	8.93168	8.54536	8.97702	8.3875	8.1025	8.46283	8.49246	8.97695	8.47188	8.66773	8.68672
C11orf73	C11orf73	16					Cytoplasm	4.69552	4.38334	4.49718	5.26084	4.44617	4.57403	4.36983	4.36659	4.11125	4.32577	4.53882	4.25757	4.22041	4.42583	4.46068	4.43475	4.32475	4.27231	4.26536	3.95811	4.61897	4.69534	3.93461	3.953	4.45706	4.24644	4.30625	4.72462	4.27654	4.31102	3.95993	4.48689	4.16645	4.30965	4.50154	4.24749	4.47998	4.44197	4.33609	4.24861	4.18639	4.5672
C11orf80	C11orf80	15					Other	5.48407	5.828	5.67177	5.78508	5.59711	5.7307	5.93959	5.67249	5.6946	5.76939	5.79203	5.84531	5.49129	5.71622	5.64072	5.2184	5.33873	5.32141	5.71687	5.82804	5.21345	5.51768	5.68079	5.61024	5.4975	5.75893	5.75678	5.39844	5.62967	5.85158	5.47458	5.95682	5.4328	5.50843	5.30207	5.77689	5.19505	5.77327	5.81263	5.25573	5.35532	5.50465
C11orf85	C11orf85	7					Other	5.38436	5.86078	5.44846	5.37161	5.76512	6.06999	6.08482	5.71125	5.76358	5.6828	5.89309	6.32159	6.48282	5.49486	6.43727	5.90643	5.11439	6.20809	5.77725	5.20802	3.99384	5.44561	6.95316	6.031	5.75859	5.22925	5.70431	5.68276	5.58147	5.9626	5.4308	5.77758	6.12043	6.07024	5.91379	6.68504	6.32339	6.09652	5.77393	6.57831	6.10541	5.80465
C11orf87	C11orf87	12					Other	4.60776	4.74994	4.81344	4.4222	4.82553	4.8693	5.04348	4.99688	4.59203	4.90072	4.66082	4.93537	4.87499	4.83063	4.86033	4.44798	4.60935	4.95495	4.68066	4.84327	4.55439	4.5029	4.85472	4.79656	4.84581	4.59694	4.43059	4.84417	4.55107	4.96167	4.93445	4.55378	4.54058	4.47778	4.78507	4.88333	4.62976	4.94793	4.67302	4.64103	4.64108	4.61913
C11orf95	C11orf95	15					Other	4.1412	4.56128	4.24467	4.08398	4.4404	4.30404	4.38469	4.55469	3.62291	4.52307	4.30174	4.29849	4.31356	4.13149	4.36718	4.20729	4.29788	4.27088	4.00672	4.1973	4.78918	4.5153	4.36349	4.40564	4.21827	4.26275	4.36532	4.01579	4.29617	4.49128	4.62439	4.75583	4.13487	3.88108	4.11073	4.26951	4.02779	4.39583	4.016	4.08137	3.92508	4.0342
C12orf29	C12orf29	14					Other	4.89614	4.33091	4.52862	4.8156	4.37519	3.84092	4.28112	3.66771	4.13212	3.16082	4.83706	3.97321	4.48365	5.00524	3.55818	4.99117	4.83971	5.47351	5.37192	5.15451	6.24153	4.96932	4.50625	4.94212	4.83712	4.91476	4.34288	4.95583	5.51848	4.11765	5.20486	4.0885	5.4184	5.21986	4.72721	4.33649	5.30585	4.73946	5.11714	4.79045	5.38904	5.66842
C12orf4	C12orf4	15					Other	5.41465	5.21982	5.15286	4.99036	4.89435	4.85188	4.93708	5.01165	4.76717	5.10016	4.85856	5.13454	5.25377	4.7921	5.36214	4.87997	4.92344	4.86214	4.92646	5.15596	5.71429	4.71002	5.19365	4.99346	5.12661	4.78741	4.8767	4.8285	5.03302	4.98936	5.00758	5.14049	4.96711	4.93079	4.97866	5.33289	5.03689	5.2053	4.94988	4.88086	4.9692	4.8976
C12orf44	C12orf44	15					Other	2.98863	3.03131	2.90047	3.06646	3.57177	3.16691	3.45755	3.34137	3.07074	3.08479	3.02496	3.60462	3.22492	2.9781	3.29487	2.85147	2.82083	3.20318	3.11404	3.46917	4.18831	2.7744	3.09529	3.1787	3.15721	3.21298	3.60342	3.16642	2.78669	2.89224	3.56608	3.17192	3.09935	2.90912	2.87422	2.82564	2.96174	2.87532	3.1358	2.98251	2.8584	2.93883
C12orf5	C12orf5	15	P				Other	5.10103	5.07123	4.97681	4.95532	5.18101	5.15241	5.33403	5.42817	5.06417	5.15744	4.88407	5.1196	5.11224	5.12734	5.61058	5.34812	5.17034	5.1942	4.8754	4.99123	5.8114	5.24205	4.45605	4.79522	5.22223	4.89108	5.21798	4.67626	4.95419	5.04603	4.90553	5.24448	4.98249	4.94875	4.95459	4.96673	4.9328	4.80886	4.82775	5.1217	4.84861	4.97776
C12orf60	C12orf60	15					Extracellular Space	4.56861	4.67938	3.94453	4.25596	4.49956	4.24762	3.96583	4.23436	4.44576	4.55111	4.56445	4.37622	3.90675	4.44211	4.01379	4.39798	4.06722	4.56029	4.45536	4.66675	4.73793	3.89784	4.19677	4.546	4.10342	4.13924	4.46211	4.50255	4.62109	4.56953	4.46421	4.45149	4.24068	4.25167	4.55216	4.29536	4.08147	4.13586	4.34234	4.16621	4.21597	4.22907
C12orf65	C12orf65	12					Other	3.49524	3.57871	3.11638	3.57288	3.54888	3.95383	4.02858	3.45676	4.0518	3.6413	3.4352	3.8813	3.23288	3.6953	3.66402	3.55029	3.04508	4.68641	3.60291	3.39258	4.24098	3.48623	3.48621	3.56961	3.96434	4.14189	3.90567	3.79046	3.78761	3.11737	3.66838	3.70637	3.28565	3.49931	3.61866	3.34279	3.34925	3.45488	3.69284	3.41686	3.34546	3.25415
C12orf66	C12orf66	15					Other	6.04929	5.91082	5.84703	5.85801	6.11521	5.86715	5.53126	5.78703	5.741	5.82931	6.01151	5.95713	5.42601	6.41565	5.56237	6.3466	6.44191	6.47618	5.99235	6.18575	5.75655	5.7822	5.57575	5.98421	6.17991	5.89823	5.9853	6.3831	5.65967	5.7191	6.13124	6.09821	5.85243	5.94565	5.95147	5.42218	5.91696	5.69017	6.00784	5.79535	5.8646	6.00516
C12orf68	C12orf68	16					Cytoplasm	9.64551	9.81329	9.51213	9.81068	9.64995	9.8196	9.37216	9.46118	9.7967	9.60649	9.93143	9.17848	8.9224	10.003	8.92006	9.39657	9.79672	10.3232	9.59635	10.1024	9.11371	9.7339	9.29521	9.59073	9.48952	10.0955	9.87752	10.0338	9.56498	9.735	10.2113	10.1811	9.21994	9.50251	9.36478	9.01106	9.38428	9.51022	9.7111	9.22161	9.37011	9.48122
C12orf74	C12orf74	16					Other	4.28585	4.49752	4.66214	4.58147	4.79223	4.32679	4.54641	4.82782	4.90553	4.39754	4.78347	4.54541	4.12569	4.41499	4.42302	4.77222	4.12818	4.45011	4.08099	4.3392	5.3017	4.31638	4.34559	4.35114	4.2106	4.99734	4.51596	4.43441	4.25127	4.28184	4.88268	4.60878	4.14018	4.41312	4.20471	4.2654	4.34688	4.11942	4.1299	4.17967	3.89507	4.09017
C12orf76	C12orf76	16					Other	7.37809	7.59034	7.38822	7.5181	7.53221	7.64711	7.62433	7.51908	7.58115	7.79881	7.49085	7.17722	7.12255	7.57452	7.63283	7.69831	7.57158	7.56389	7.26461	7.58667	7.36595	7.74224	6.88382	7.06268	7.25667	7.42657	7.47407	7.3645	7.07354	7.43041	7.53857	7.72921	7.16487	7.39299	7.08819	6.63739	7.37616	7.06089	7.29377	7.2933	7.12714	7.20869
C14orf105	C14orf105	12					Other	4.29292	4.20499	4.20935	4.08885	4.25996	4.63505	4.2509	4.67494	4.16646	4.53985	4.24218	4.56749	5.05582	4.33802	4.47318	3.95891	4.47083	4.29758	4.37984	4.38572	4.52679	4.44156	4.40265	4.55825	4.31052	4.22899	4.32443	4.15765	4.44946	4.23705	4.22688	4.1747	4.62041	4.37485	4.27409	4.22563	4.36398	4.30821	4.84528	4.89364	4.28121	4.13512
C14orf142	C14orf142	14					Other	6.61615	6.79077	6.76607	6.86242	6.59231	7.13269	6.96653	6.56302	7.04591	6.55432	6.81107	7.06321	6.79863	7.27882	6.68289	6.70368	6.94605	6.69782	7.11656	6.94929	6.77055	6.90779	6.80776	6.96192	7.05781	6.69238	6.81302	7.07123	7.11089	6.8248	7.04428	6.98974	6.8665	6.86768	6.916	6.71081	6.90571	7.00312	7.05618	7.07065	6.90294	6.73321
C14orf166	C14orf166	15					Nucleus	4.89997	4.12587	4.57761	4.45284	4.27275	4.65423	4.52821	4.27374	4.64685	4.21068	4.68997	4.59495	4.0018	4.31581	4.15163	5.0879	4.44435	4.8958	4.53617	4.23021	4.47868	5.0688	4.04974	4.23147	4.70615	4.52728	5.09873	4.76175	4.35381	4.45074	4.67276	4.59882	4.52082	5.01385	4.42495	4.13319	4.69565	4.33852	4.62104	4.61974	4.9918	4.86501
C14orf169	C14orf169	15	P		MM		Nucleus	7.79498	7.79466	7.79351	7.93991	7.81162	7.96807	7.62622	7.64581	7.71367	8.04426	7.86406	7.32491	7.07499	7.99746	6.93988	7.56639	7.92673	8.26662	7.91239	8.26963	7.29957	7.73993	7.53146	7.97275	7.81094	8.08184	8.14114	8.23557	8.01054	7.73322	8.26147	8.33976	7.68152	7.75888	7.73296	7.01635	7.75831	7.91221	7.88874	7.60934	7.75575	7.78032
C14orf182	C14orf182	12					Other	5.78014	6.07413	5.95859	5.87957	5.80714	5.95859	5.89166	6.04432	5.90567	6.17859	6.19949	5.95623	5.39919	5.93469	6.3561	5.77296	5.92888	6.25076	5.99151	6.13237	5.86588	5.47702	6.15286	5.85402	6.25943	5.92032	6.39697	6.19738	6.00606	6.15033	5.99285	6.02063	6.00088	5.9542	5.892	6.14317	5.8343	6.1169	5.93169	6.13814	5.85764	5.95859
C14orf28	C14orf28	16					Other	6.265	6.39938	6.38607	6.25823	6.58175	6.39318	6.37705	6.15814	6.60579	6.50961	6.45559	6.0623	5.85561	6.44914	5.88301	6.41645	6.53052	7.00659	6.30081	6.85214	6.36582	6.65648	5.92639	6.27177	6.08317	6.57677	6.4442	6.35448	6.05127	6.27439	6.61195	6.69281	5.86306	6.17661	6.02395	5.91927	5.99803	6.38838	6.47344	5.76382	5.98956	5.90969
C14orf37	C14orf37	12					Extracellular Space	5.4511	5.68967	5.37735	5.65961	5.72223	6.13814	5.58372	5.93665	5.64364	5.82101	5.81667	5.33958	5.83468	5.93312	5.78468	4.99501	5.77614	5.81679	5.81957	6.27834	5.3353	5.72182	6.1659	5.95974	5.85916	5.63157	5.76474	5.56806	5.89699	5.86334	5.9943	5.89897	5.61579	5.68076	5.70779	5.75041	5.82242	5.852	5.87151	5.15488	5.48835	5.55153
C14orf79	C14orf79	15					Other	5.81208	5.64621	6.25906	5.83849	5.90252	6.17874	6.23007	5.46651	5.95501	5.95467	5.8025	5.38618	5.52537	6.1832	5.7608	5.85135	5.53901	5.89822	5.59221	6.14187	6.51788	6.19714	5.85411	6.10214	5.79116	5.93232	5.73863	5.85194	5.78387	6.11203	6.22508	5.85661	5.56742	5.3826	5.81134	5.88973	5.63612	5.81362	5.74759	5.81038	5.38145	5.80262
C14orf93	C14orf93	11					Other	5.32481	5.02357	5.64063	6.02811	5.9822	5.54234	5.58021	5.48312	5.82462	5.40705	5.77766	5.67432	6.43717	5.28522	5.67006	5.29191	5.23162	5.58597	5.27688	5.38748	4.68801	5.52825	6.47892	5.41237	5.45603	5.63701	5.55545	5.7101	5.44477	5.76073	5.72533	5.47143	5.37718	5.55746	5.48548	6.62097	5.54633	5.55851	5.64421	5.56301	5.37037	5.40824
C15orf27	C15orf27	15					Other	7.50913	7.69435	7.51512	7.71401	7.56649	7.90951	7.4248	7.43455	7.60136	7.69178	7.89541	7.22148	7.20202	7.92587	7.16753	7.47491	7.68214	7.82147	7.65792	7.84256	6.80303	7.69909	7.7062	7.56683	7.33956	7.82985	7.55818	7.79956	7.78393	7.66816	7.99557	7.90729	7.40571	7.5369	7.6014	7.52981	7.662	7.53948	7.6485	7.5127	7.27862	7.66605
C15orf39	C15orf39	15					Other	7.06389	7.1566	6.90517	7.0263	6.83543	7.30218	7.08985	6.7149	7.37641	7.22526	7.21151	6.66459	6.51564	7.37693	6.947	7.46268	7.12112	7.32552	7.15911	7.38903	6.67165	7.00577	6.87697	6.95032	6.7583	7.12997	7.05481	7.2429	6.98229	7.12004	7.57365	7.11691	6.81396	7.16885	6.94116	6.71358	6.93356	7.1258	7.05976	6.99959	6.79183	6.96394
C15orf41	C15orf41	16					Other	4.7738	4.70524	4.3625	4.15868	4.73964	4.45571	4.24829	4.23149	4.63648	4.44368	4.17953	3.99725	4.10491	4.03572	4.29021	4.17418	3.79195	4.08373	3.78731	3.99621	3.48906	4.009	4.54623	4.51098	4.64427	4.35569	4.49016	4.27266	4.43731	4.36219	4.28508	5.01696	3.95717	4.70815	4.28788	4.46329	4.39485	4.47979	4.33213	4.39734	4.54788	4.3314
C15orf52	C15orf52	16					Other	6.81983	7.22872	7.06014	7.17481	7.36142	7.44988	7.24267	7.51358	7.08426	7.43069	7.01067	6.80379	6.68459	7.36524	6.75691	6.71795	6.67378	7.16349	6.84108	7.15625	6.6975	6.56704	6.84495	6.99355	6.76627	6.92728	6.95169	6.96844	6.94459	6.99219	7.24912	7.36083	6.8584	6.95692	6.85131	6.73026	6.94238	7.05666	6.95681	6.79922	6.78019	6.91824
C15orf57	C15orf57	12					Other	4.60069	4.70791	4.34207	4.80126	4.35832	4.54034	4.25151	4.46499	4.00153	4.81664	4.46871	4.08836	4.11206	4.91342	4.08497	4.58652	4.43897	4.65329	4.73175	4.52003	4.26551	4.41937	4.10595	4.65793	4.31395	5.26047	4.63745	5.11227	5.22813	4.52388	4.59478	4.91168	4.71261	4.80304	4.44541	4.13872	4.94712	4.70434	4.77609	4.88567	4.76701	5.05793
C15orf62	C15orf62	15					Other	5.88825	5.84355	5.53715	6.03601	5.78219	6.04754	5.78368	5.58783	5.63498	6.05238	5.78118	5.68217	5.25313	6.06349	5.50704	5.79422	5.87007	6.25949	5.78861	6.23838	5.40839	5.85067	5.75809	5.95078	5.73926	6.02636	5.93033	5.97804	5.75181	5.93426	6.43333	6.0328	5.53749	5.76355	5.73096	5.41334	5.40104	5.76864	5.76157	5.47884	5.5785	5.73911
C16orf11	C16orf11	15					Other	5.37142	5.33248	5.62689	5.34972	5.5933	5.49395	5.42419	5.32903	5.5303	5.51282	5.40879	5.48535	5.28443	5.58652	5.44956	5.39154	5.38547	5.54131	5.39123	5.71166	5.48915	5.54618	5.40969	5.39258	5.29773	5.54905	5.48825	5.34858	5.44781	5.43695	5.48483	5.80907	5.32634	5.30818	5.31194	5.34745	5.33665	5.35285	5.32059	5.46507	5.2857	5.40254
C16orf45	C16orf45	12					Other	2.63519	2.8182	2.57909	3.01895	2.98626	3.17861	3.00117	3.27397	3.01656	2.97435	3.1738	3.52005	2.83236	3.39488	3.35904	2.50704	2.80455	3.54887	3.05459	2.48587	4.24251	3.32822	3.00965	2.62808	2.74218	2.61028	2.82376	2.91748	2.60431	3.67205	2.84873	3.96331	2.55759	2.86987	2.85186	3.0883	2.4526	2.77071	2.62544	2.74902	2.80732	2.63683
C16orf54	C16orf54	12					Extracellular Space	4.08414	3.87281	4.24751	3.81961	4.07036	4.44751	3.91725	4.01937	3.31268	4.0088	4.19072	4.09212	4.02944	4.26798	4.11693	4.07279	4.15091	4.30381	4.45908	4.44198	3.71593	4.21908	4.16681	4.11389	4.21842	4.27031	3.97362	4.11474	4.02209	4.30293	4.19662	4.45797	3.93101	3.82223	4.0042	3.97907	3.83078	4.45024	4.27466	4.07799	3.93461	3.82959
C16orf58	C16orf58	15					Other	4.87126	4.51495	4.65512	5.11751	4.58603	4.60225	4.2668	4.61203	5.11663	4.40352	4.88759	5.00375	4.42763	4.86244	5.62258	4.309	4.59276	4.50914	4.49478	4.86526	4.99694	4.83057	4.7199	4.65386	4.81141	4.82309	4.96681	4.5684	4.58832	4.49706	4.9571	4.7613	4.41311	4.4666	4.57704	4.79651	4.49549	4.85286	4.7415	4.5975	4.37465	4.58216
C16orf62	C16orf62	24					Other	7.42894	7.26797	7.32046	7.16358	7.07138	6.95065	6.45528	6.85678	7.17343	6.72471	6.91995	6.68574	6.86917	7.16926	6.74055	6.71584	6.48054	6.49542	7.08361	6.67883	7.03673	7.02083	7.26024	7.56919	7.31146	7.31839	7.24528	7.84773	7.755	7.22857	7.19776	7.01508	7.18698	7.32858	7.13415	6.77711	7.46007	7.33097	7.27269	7.18086	7.27792	7.40984
C16orf82	C16orf82	16					Other	3.89984	4.3117	4.051	4.2697	4.50696	3.16896	3.94323	4.01792	4.19683	4.04656	3.9451	3.6013	3.90192	3.89185	3.37957	4.11217	3.76281	3.66755	3.69969	4.26114	4.17782	3.95804	3.92327	3.7779	3.29076	3.72303	3.45684	3.34699	3.76268	3.67601	3.96169	4.03128	3.85042	3.87038	4.17587	3.80296	3.90403	3.76927	3.84622	4.15535	4.26234	3.60389
C16orf87	C16orf87	12					Other	7.5807	7.84596	7.62466	7.93905	7.74795	8.16018	7.60801	7.64695	7.83229	7.97414	7.8428	7.58063	7.48016	7.70722	7.37308	7.53554	7.52961	8.59058	7.90921	8.13817	7.38696	7.62987	7.82236	7.90954	7.73083	7.78111	7.81967	8.21104	7.97755	7.8133	8.43257	8.51785	7.62949	7.65745	7.88812	7.59434	7.85941	7.96272	8.28505	7.80842	7.58728	7.90768
C16orf95	C16orf95	15					Other	4.21247	4.45247	4.38857	4.29577	4.02733	4.4317	4.63161	4.53762	4.40612	4.19151	4.45543	4.6254	4.18628	4.07021	4.31355	4.20132	4.37645	4.5977	3.98792	3.79132	4.12092	4.85424	4.1519	3.74587	4.46013	4.2549	4.76118	3.79854	3.89532	4.21496	4.24995	3.95326	3.93129	3.84389	4.15101	4.1819	4.07178	4.13776	4.21392	4.52334	4.21865	3.91718
C16orf96	C16orf96	15					Other	5.34793	5.67775	5.53083	5.74675	5.59512	5.25495	5.3296	5.49138	5.34213	5.41414	5.6103	5.46077	5.56335	5.43333	5.66847	5.50817	5.51292	5.46374	5.3708	5.75858	4.73127	5.21041	5.57329	5.42235	5.528	5.54555	5.59202	5.62065	5.48259	5.58634	5.72054	5.79757	5.37549	5.50344	5.5944	5.56672	5.46895	5.55235	5.66071	5.52835	5.31351	5.5449
C17orf102	C17orf102	11					Other	6.5331	6.12594	5.78375	6.06816	5.91608	4.96838	5.24914	5.46521	4.87034	5.12434	5.08835	5.43515	6.74405	5.58633	6.79538	5.80513	5.53973	5.44817	5.4702	5.3239	4.62903	5.73111	7.29722	5.76485	5.85694	5.63884	6.312	5.59336	5.80429	6.26711	5.55497	5.74563	6.13778	5.61083	5.55689	7.73329	5.85799	6.54638	5.00074	5.64619	6.33273	5.56621
C17orf103	C17orf103	12					Other	4.18243	4.69807	4.5474	4.62507	4.71689	4.39826	4.98732	4.9619	4.72203	4.76236	4.78521	5.02611	4.91537	4.56803	4.93461	4.59569	4.72318	4.99118	4.54516	4.56591	4.90278	4.74791	4.77403	4.62273	4.59993	4.47827	4.39749	4.47882	4.49138	4.6777	3.93515	5.07338	4.45526	4.56724	4.71222	4.93951	4.39628	4.64147	4.33879	4.41969	4.58416	4.25959
C17orf104	C17orf104	16					Other	3.46057	3.40173	3.37063	3.54938	3.58129	3.44558	3.45807	3.63313	3.25169	3.85102	3.38032	3.76388	3.62662	3.01184	3.70796	3.44704	3.10659	3.70909	3.08511	3.31212	4.60578	3.54799	3.59847	3.18954	3.25955	3.00789	3.42414	2.9276	3.39029	3.35192	3.1222	3.17257	3.1101	3.09882	3.08616	3.6521	3.14845	3.31006	3.18186	3.17726	3.19954	3.08989
C17orf50	C17orf50	15					Other	7.70353	7.5908	7.19617	7.4423	7.49804	7.10573	7.14812	7.12142	7.53375	7.5911	7.59558	7.4466	7.0773	7.53264	7.24214	7.10686	7.59863	7.71833	7.58233	7.7812	6.9219	7.52106	7.26946	7.53101	7.44407	7.85492	7.63025	7.75094	7.46764	7.50594	8.05043	7.94261	7.51925	7.54987	7.36156	7.08678	7.39883	7.41221	7.53365	7.31154	7.30134	7.36279
C17orf53	C17orf53	16					Other	6.08951	5.98338	5.57728	5.53948	5.62131	5.78602	5.47317	5.79626	5.17156	5.3197	5.27844	6.13425	5.77116	5.20195	5.87382	4.53066	5.0303	5.80672	5.25903	5.64158	5.56487	5.96933	5.86076	5.56917	5.59873	5.7403	5.56554	5.01082	5.25327	6.14633	5.79036	5.38102	5.41228	5.16154	5.89783	5.45292	5.4384	5.35908	5.11443	5.09036	5.26579	5.4827
C17orf58	C17orf58	16					Other	4.91399	5.25956	5.11492	5.11804	5.27865	5.18402	4.91998	5.12057	5.51934	4.86011	5.47674	5.00209	5.2109	5.15586	5.00542	4.35615	4.9385	4.58606	5.30632	5.37504	5.06723	5.38227	5.03302	5.05495	4.63985	5.27768	4.45785	5.11958	4.76086	5.45423	5.28711	5.33535	5.10961	5.10437	4.8855	5.25872	4.92792	5.26969	4.9151	4.56044	4.66299	4.6057
C17orf62	C17orf62	24					Other	7.27149	7.32764	6.98475	7.29286	7.25712	6.50539	6.42877	6.60629	7.17079	6.80176	7.00044	6.77331	6.46529	7.92954	6.91664	7.20597	7.29882	7.37025	7.75167	7.68723	5.08539	7.38205	7.41359	7.682	7.15497	7.38834	7.43726	7.7922	7.83791	7.53229	7.43691	7.63173	7.30292	7.25099	7.35599	6.97119	7.62042	7.51529	7.26963	6.94357	7.48038	7.48298
C17orf70	C17orf70	15					Nucleus	7.00252	6.91417	6.765	6.95796	6.8559	6.92007	6.61609	6.74311	6.72677	7.20376	6.94345	6.94638	6.70382	7.10011	6.89424	6.59876	6.88426	7.09554	6.90288	7.34259	6.52918	6.66129	6.72534	6.79341	6.70357	7.0866	6.91736	6.82634	6.73787	7.13043	7.28883	7.1573	6.73798	6.75881	6.82618	6.79386	6.83515	6.91488	6.84529	6.71114	6.64613	6.82737
C17orf72	C17orf72	26					Other	8.14227	8.27217	8.22413	8.32145	8.20201	7.36716	7.63827	7.56683	7.59537	7.49712	7.26627	7.30219	6.92297	8.31418	7.68741	8.2289	8.38917	7.92414	7.59388	8.61473	5.84974	7.58895	6.68587	7.50854	7.74575	8.21764	7.41316	7.88596	7.09729	7.27279	7.44999	7.06485	7.2559	7.67049	7.15622	6.90338	7.21154	6.82715	7.13856	6.84838	7.05051	7.39137
C17orf74	C17orf74	15					Other	6.12548	6.06313	5.86541	5.83908	5.81841	6.10742	5.90484	5.88281	6.1046	6.22194	5.88545	5.6368	5.45249	6.1876	5.59346	5.82947	5.6044	6.48982	5.93457	6.16022	5.73812	5.68304	5.8863	5.96857	5.88668	6.15976	5.90219	5.98966	5.79006	6.0155	6.30307	5.65557	5.69273	5.75447	6.11418	5.54615	5.72136	5.80431	5.9147	5.85708	5.54542	5.95467
C17orf85	C17orf85	16					Nucleus	4.85039	4.87991	5.0191	4.90149	4.69518	4.79156	4.63486	4.19921	4.72998	4.86572	4.67823	4.71629	4.74474	4.29693	4.79047	4.88589	5.11737	4.74821	4.4272	4.95579	6.36791	4.71881	5.03736	4.62315	4.66313	4.49646	4.53771	4.43495	4.39352	4.80713	4.90525	4.79917	4.26571	4.68469	4.48217	4.84628	4.38937	4.84679	4.54733	4.49352	4.27468	4.89809
C17orf96	C17orf96	15					Other	4.99802	4.98016	4.97101	5.28087	5.07583	5.42908	4.61682	4.80233	4.51185	5.25798	5.45335	5.2586	4.90038	5.01758	4.97949	4.63168	4.61741	5.19691	4.97398	5.37422	4.66803	4.85534	4.77481	5.24758	4.61144	5.29869	5.04164	4.92792	4.8351	5.11281	5.65787	4.99038	4.85188	4.66734	4.97924	4.88227	4.55422	4.99345	4.97252	4.79998	4.9872	5.00762
C18orf63	C18orf63	15					Other	3.304	3.35159	3.58807	3.65355	3.34536	3.3577	3.22087	3.24625	3.5022	3.51322	3.54288	3.38225	3.39824	3.52645	3.76562	3.61271	3.64535	3.6785	3.64517	3.85876	4.89504	3.99463	3.44449	3.71891	3.35808	3.79315	3.33137	3.36534	3.14928	3.48019	3.3375	3.77111	3.1922	3.14125	3.55778	3.1336	3.37357	3.31187	3.35443	3.65204	3.03769	3.36627
C19orf44	C19orf44	15					Other	4.98564	5.00287	4.77175	5.01374	4.9617	4.84559	5.1456	5.11579	5.18822	4.81619	4.82195	5.21456	4.81038	4.95562	5.00374	4.78665	4.73551	4.72714	4.9754	5.14042	5.48607	5.26461	5.02904	4.82911	4.87576	4.99537	4.71072	5.23632	4.77065	4.9559	5.01825	5.80742	4.786	4.82153	5.02979	5.04142	4.68871	5.21642	5.26152	4.9617	4.96451	4.9617
C19orf45	C19orf45	16					Other	7.67562	7.90157	7.8479	8.17742	8.12117	8.1076	7.66755	7.75299	8.05587	7.9612	8.01847	7.68171	7.3617	7.97579	7.45631	7.90589	7.98203	8.11247	7.86434	8.62515	7.90257	7.85707	7.55926	7.89451	7.73248	8.12696	7.97311	8.01361	7.6969	8.15549	8.12491	8.18272	7.66615	7.84343	7.82292	7.6227	7.75545	7.88629	7.83724	7.51795	7.6618	7.85788
C19orf47	C19orf47	16					Other	6.93546	6.62297	6.66357	7.1114	6.99275	7.05835	6.6184	6.34474	6.89021	6.93059	6.83865	6.78542	6.29328	6.91794	6.53908	6.72365	7.00259	7.18707	6.76506	7.18771	6.56446	7.0481	6.49733	6.76145	6.51521	7.10165	7.09839	6.98473	6.56547	6.80235	7.12822	7.04727	6.44474	6.4443	6.71621	6.42563	6.56596	6.8465	6.79868	6.44182	6.50365	6.44935
C19orf66	C19orf66	16					Other	7.38758	7.48222	7.26041	7.50769	7.44044	7.48981	7.03987	7.07616	7.22369	6.96017	7.24939	6.90016	6.77233	7.25203	7.23233	6.8528	6.88094	7.20577	7.1786	7.60442	6.56644	7.11008	7.15434	7.19296	7.26551	7.27337	7.40002	7.39017	7.37725	7.16608	7.47825	7.58499	7.21511	7.3197	7.12717	7.1808	7.16276	7.25707	7.31237	6.907	7.03882	7.26118
C19orf69	C19orf69	15					Other	4.7334	4.82375	5.1765	4.57751	5.70867	4.91255	4.67471	5.06709	5.39681	5.41188	5.02765	5.47268	4.34552	4.83065	4.62551	5.21014	4.50574	5.64968	5.02681	5.23404	5.19434	5.02782	4.53643	5.15623	5.49905	4.90412	4.90579	5.16687	4.66822	4.59265	5.52432	5.00459	4.65389	4.79334	4.98999	4.94068	4.68841	4.95139	5.06954	4.77512	4.72071	4.93562
C1GALT1	C1GALT1	15				M	Plasma Membrane	4.57293	4.6122	4.28348	4.48272	4.94672	4.65634	4.77784	4.27276	4.67242	4.71787	4.24227	4.11702	4.89163	4.90219	4.59976	4.75537	4.43244	4.18329	4.4839	5.10401	5.51406	4.16832	4.81358	4.87167	4.23541	4.40429	4.71073	4.39136	4.2253	4.3005	4.63703	4.74328	4.32321	4.17197	4.47517	4.73418	4.34959	3.9867	4.46999	3.69109	4.30292	4.5888
C1GALT1C1	C1GALT1C1	19	P				Cytoplasm	7.01733	6.8776	6.9341	6.83546	6.65284	6.06291	6.4902	6.01835	7.21661	6.28109	7.00456	6.47753	6.82761	6.73794	5.19545	6.91484	6.74183	6.5835	7.32238	6.26112	6.21226	5.87045	6.86989	7.67822	6.97717	7.16905	7.15548	7.26295	8.02825	6.75792	7.01816	6.60713	7.57481	8.04196	7.30838	6.81147	7.98044	7.57963	7.98491	7.67174	7.70321	7.81997
C1orf100	C1orf100	12					Other	4.52817	4.26248	4.55622	4.398	3.99247	4.57622	4.70336	4.55854	4.72862	4.36567	4.51596	4.77882	4.47274	5.01058	4.36094	4.52115	4.45073	4.78285	4.59625	4.67303	4.51166	4.64572	4.55409	4.44998	4.46071	4.54366	4.02475	4.44565	4.58935	4.43089	4.04259	4.57386	4.43903	4.09296	4.41394	4.53646	4.11584	4.33265	4.19164	4.2452	4.03159	4.30602
C1orf101	C1orf101	12					Other	3.00044	2.21936	2.32763	2.47963	2.73936	2.76204	2.68278	2.34028	2.99082	3.09842	3.26903	2.66457	2.25323	2.51637	3.24958	2.93278	2.39831	3.39142	2.30324	2.33286	3.509	3.06327	2.71094	2.30645	2.35249	2.73526	2.81218	2.66453	2.6896	2.20711	2.49584	3.0711	2.35906	2.43364	2.74315	2.32755	2.4083	2.52915	2.05215	2.56324	2.16486	2.46088
C1orf110	C1orf110	15					Other	4.36173	4.67027	4.16076	4.39623	4.77538	4.51887	4.06971	4.96821	3.89522	4.20863	4.37605	4.29573	4.40753	4.09151	4.65132	4.60174	4.39714	5.23242	4.1874	4.22201	4.66541	4.36341	4.62576	4.11041	4.64299	4.30807	3.94475	4.27311	4.35214	4.33403	4.54189	4.21043	4.03277	4.29212	4.06898	4.64831	4.0117	4.67304	3.96457	4.32572	3.94442	4.42509
C1orf111	C1orf111	16					Other	5.34474	5.24979	5.01137	5.68854	5.58208	4.78999	5.20575	5.33064	5.19812	4.55485	5.07184	4.95566	4.91992	5.2569	5.20885	5.09945	4.96682	5.20709	5.03717	5.36975	5.36058	4.95501	4.84511	5.06416	5.1268	5.24308	5.34758	4.96734	5.14817	5.36115	5.3305	5.26259	4.91053	4.69261	5.11611	5.34438	4.98129	5.31345	5.16791	4.40767	4.74511	4.98503
C1orf112	C1orf112	13					Other	3.94918	3.9339	3.9048	3.89764	4.26886	4.32531	3.27362	4.21006	4.21077	3.96988	3.59771	4.22473	3.60824	5.65537	4.1649	5.85759	5.91874	5.31556	6.37304	4.58507	5.78404	5.2022	4.53334	5.13426	4.4373	4.38153	4.2547	5.02146	5.40673	4.32479	4.18753	4.7835	4.52132	4.32142	4.07103	3.83624	4.15354	4.84322	4.53328	4.34603	4.35682	4.66826
C1orf127	C1orf127	12					Other	4.85893	5.07603	5.0089	5.23607	5.13333	4.85329	4.93684	5.44454	4.87719	5.70701	4.96676	4.77802	4.95586	4.62053	5.18939	5.00572	5.1626	5.25885	4.91097	4.82675	5.77697	5.07432	5.26267	5.04953	5.5255	4.96572	5.09789	4.73277	5.18531	5.01443	5.67376	5.33798	5.04576	4.79305	5.01686	5.23512	5.05185	5.22151	4.90031	5.02434	5.02284	5.16418
C1orf131	C1orf131	12					Other	3.65099	3.139	3.49146	3.47036	4.00119	4.06553	3.42671	3.29422	3.0206	3.58732	3.38062	3.18907	3.87527	3.43822	3.91396	3.96263	4.00152	3.45064	3.64417	3.53217	4.27617	3.78348	4.02295	3.57316	3.63896	3.31341	3.73481	3.37319	3.33738	3.74592	3.44497	3.56843	3.37002	3.32536	3.35991	4.39631	3.59765	3.51853	3.35196	3.31312	3.63895	3.31888
C1orf141	C1orf141	15					Other	4.15086	3.62006	3.25389	3.69162	3.73756	3.97038	3.26127	3.24632	3.62108	3.18976	3.38134	4.31337	3.64843	3.62511	3.67537	3.32617	3.2645	3.61989	3.08666	3.26279	2.96956	3.25551	4.03696	3.42976	3.81539	3.40312	3.91694	3.38833	4.26382	3.61535	3.88429	3.70501	4.14075	4.25937	3.64351	3.48912	3.46379	3.6181	3.77719	3.54701	4.17349	3.28598
C1orf173	C1orf173	15					Other	5.23463	5.24735	5.3938	5.41677	5.36904	5.28052	5.49529	5.2609	4.97065	5.41535	5.3807	5.14358	5.27787	5.23121	5.53777	4.95474	5.05898	5.98059	5.31867	5.62916	4.16854	5.46155	5.63046	5.44597	5.26463	5.29177	5.4674	5.52857	5.45619	5.39869	5.76373	5.21913	4.95091	5.2895	5.31927	5.5137	5.27616	5.57349	5.27015	5.06943	5.24103	5.2821
C1orf174	C1orf174	14					Other	6.51526	6.40954	6.16959	6.48169	6.51593	6.72325	6.33167	6.00909	6.90172	6.63422	6.76036	6.34809	6.21213	7.07268	6.49944	6.98743	7.32616	7.26419	6.73796	7.40041	6.44669	6.76994	6.36071	6.67602	6.74754	6.51679	6.43889	6.81583	6.7509	6.61023	6.48034	7.04362	6.30765	6.77439	6.58207	6.33053	6.45879	6.69578	6.40532	6.36487	6.4453	6.55853
C1orf204	C1orf204	15					Other	6.31606	6.17478	6.10674	6.05765	6.42041	6.26458	6.06378	6.25218	6.40822	6.36727	5.99312	6.30851	5.7696	6.01888	6.14437	5.86377	6.17897	6.45389	5.95106	6.11283	6.41933	6.07266	6.4888	6.22899	6.1904	6.16026	6.41419	5.81026	6.1216	6.4042	6.50381	6.70067	5.89152	5.9179	6.13722	6.48174	5.92896	6.33657	5.94447	5.89491	5.70179	5.83555
C1orf21	C1orf21	12					Other	2.90952	3.22191	3.27105	3.27936	3.34233	3.14627	3.2273	3.47986	3.29776	4.19827	3.30365	3.34441	3.30596	3.35461	3.60837	2.82563	3.08686	2.78397	3.07373	3.7232	3.40835	3.68457	3.55144	3.17091	3.44983	3.31763	3.09976	3.14805	3.17287	3.79376	4.04618	3.9703	3.36987	3.16403	3.29908	3.34842	3.16738	3.54122	3.13291	3.23226	2.81751	3.21839
C1orf216	C1orf216	15					Other	6.00724	6.35816	6.25877	6.7454	5.87383	6.5601	6.10691	5.93	6.30495	6.36719	6.25516	6.15601	5.87456	6.22551	5.70223	5.75275	6.13124	6.15947	6.14159	6.40235	4.76596	5.86538	5.88728	6.06198	6.13016	6.29771	6.07639	6.34921	6.0021	6.35259	6.62149	6.61973	5.80202	6.19869	6.20851	6.04761	6.07695	6.21247	6.16155	5.79043	6.10186	6.11784
C1orf43	C1orf43	12					Other	5.71966	5.95625	6.18189	5.63785	5.75585	5.98307	5.89098	5.92935	5.97107	6.17587	6.21079	6.07592	5.65601	6.19452	5.65392	5.60896	6.13949	6.09776	5.89086	6.17595	5.18366	5.71116	5.71315	5.92841	6.12087	6.29691	5.91249	6.26546	5.82948	5.95891	6.50942	5.98234	5.7583	5.80259	5.81099	5.87088	5.74176	6.0368	5.66565	5.78681	5.55588	5.8252
C1orf52	C1orf52	16					Other	5.10544	5.08501	5.01348	4.8512	4.79014	4.61311	4.67621	4.67087	4.63852	4.87999	4.83568	4.74335	4.61356	4.71652	4.50649	4.58388	4.74532	5.23562	4.66628	4.92327	5.56904	4.6742	4.89249	4.88076	4.74957	4.76483	4.43821	4.53977	4.57905	4.77731	4.70006	5.1981	5.06103	4.60547	4.96704	4.98243	5.1388	4.94042	4.77752	4.71827	4.75001	4.76698
C1orf56	C1orf56	15					Other	4.83808	5.17024	4.84367	5.04305	5.06521	5.10737	5.20842	5.28059	5.02292	5.20697	5.075	4.98901	5.01996	5.04109	4.96135	4.99191	5.09529	5.37861	4.76065	5.00648	5.59477	5.18109	4.97506	4.98137	4.94191	4.88241	5.03629	4.85891	4.87224	5.14546	5.16662	5.03316	4.78807	4.85054	4.88447	4.84831	4.75332	4.99003	4.93356	4.80512	4.70306	4.91679
C1orf65	C1orf65	15					Other	5.97696	5.93022	5.93472	5.98503	6.00488	6.25745	5.88523	5.91126	5.59162	5.96754	6.16113	5.88049	5.50067	6.12153	6.01877	5.80273	5.71992	6.42793	5.94478	6.05183	5.4645	5.40492	5.95055	6.04661	5.96359	6.17631	6.37772	6.41257	6.12423	6.14164	6.53404	6.38871	5.63426	5.9123	5.8926	5.66211	5.80367	6.06936	5.90796	5.62635	5.78639	6.04822
C1orf74	C1orf74	16					Other	5.29291	5.64456	5.28955	5.79883	5.50657	5.14626	5.43215	5.25859	5.38465	5.35278	5.40298	4.85649	5.27169	5.50271	4.91794	5.08453	5.36302	5.63069	5.46961	5.40706	6.21287	5.14865	5.4998	5.3404	5.50748	5.50452	5.74822	5.45442	5.35246	5.75409	5.62948	5.61813	5.35246	5.31841	5.20276	5.26071	5.41468	5.37103	5.50169	5.20099	5.35246	5.10756
C1orf87	C1orf87	15					Extracellular Space	3.0341	3.09087	2.72099	3.0153	3.267	3.24662	2.94241	2.59637	3.37239	3.40447	2.81101	3.00727	2.97387	2.65295	2.74123	3.09652	3.1889	3.1948	3.01396	3.13219	3.83743	2.88568	2.8057	3.02288	2.61404	2.43157	3.5647	2.7662	2.73851	3.01839	3.13555	2.91719	2.71322	2.67799	2.77231	2.97225	3.01705	2.56975	2.99208	2.35273	2.73191	2.78087
C1orf94	C1orf94	12					Extracellular Space	5.35002	5.48552	5.51323	5.58689	5.27427	5.52161	5.45107	5.52827	5.52501	5.75183	5.63119	5.57296	5.35395	5.38425	5.54008	5.28382	5.33498	5.48533	5.53271	5.47487	4.66478	5.30961	5.52337	5.54103	5.54934	5.41952	5.42789	5.30316	5.38836	5.46166	5.4481	5.62379	5.36337	5.3009	5.5892	5.40241	5.35128	5.6315	5.5511	5.28647	5.35586	5.25648
C1QBP	C1QBP	19	P	D	MM	M	Cytoplasm	6.9194	7.10293	6.77191	7.22361	6.74523	7.1421	6.88264	6.28457	7.08584	6.33461	7.26314	6.88451	6.83401	7.20237	7.28276	7.30006	7.24825	6.64863	7.36882	7.46394	7.08943	6.66803	7.33514	7.76011	7.44255	7.0677	7.69246	7.5545	8.2286	7.31596	7.50246	7.35866	7.59082	7.63776	7.33709	7.15177	7.17286	7.56872	7.44372	7.71994	7.2393	7.37611
C1QL1	C1QL1	11					Extracellular Space	7.48452	7.75661	7.80362	7.19511	7.27404	7.73791	7.69202	7.89214	7.32316	7.48773	7.32688	8.24895	8.49588	6.31781	8.76364	7.12093	7.13006	6.87107	6.4684	6.61813	5.31701	7.6451	7.92041	6.82097	7.49557	7.03863	7.24383	6.61714	7.057	7.50146	6.62658	7.23273	7.43074	6.87151	6.80753	8.49417	7.02286	7.00255	6.9909	7.37016	7.06816	6.68942
C1QL3	C1QL3	15					Extracellular Space	6.90384	7.17641	7.1874	7.13832	6.96879	7.40523	6.63926	6.83662	7.14659	7.32742	7.26763	6.4228	6.56517	7.41127	6.55566	6.94848	6.88197	7.96667	7.23691	7.89538	6.79506	6.93507	7.08616	7.33524	7.08815	7.35092	7.13516	7.26342	7.10439	7.10494	7.54204	7.35172	6.8076	7.1857	7.31416	6.60831	7.00922	7.41229	7.20006	6.9554	6.91391	7.06145
C1QTNF1	C1QTNF1	21					Extracellular Space	6.20147	6.1798	6.363	6.46984	6.29992	5.60713	5.81428	5.44634	6.05072	6.08526	5.88071	5.70504	4.97486	5.78876	5.30469	6.02448	6.23971	5.68773	5.52102	6.07337	5.22442	6.27976	5.18668	6.21234	6.49828	6.83599	6.43973	7.05576	5.94363	6.85807	6.99871	6.26122	6.25127	6.47133	6.03368	5.51213	6.26713	5.66558	6.39898	5.88045	6.37561	6.37642
C1QTNF2	C1QTNF2	15					Extracellular Space	7.69965	7.79072	7.86796	7.65135	7.71795	7.60084	7.45203	7.64573	7.62233	7.72274	7.58136	7.60771	7.66596	7.69315	8.15508	7.76884	7.86758	8.12161	7.47729	7.76302	7.13875	8.10506	8.273	7.55474	7.58578	7.67747	7.5302	7.4833	7.26553	7.72179	7.38093	7.78464	7.33296	7.19844	7.44801	8.38055	7.25979	7.81417	7.28923	7.43634	7.27722	7.26905
C1QTNF3	C1QTNF3	15	P				Extracellular Space	3.11168	3.68167	3.59398	2.89831	3.28953	3.48455	3.63273	3.61343	3.37112	3.86143	3.25552	3.32957	3.17672	3.58355	3.39912	4.23858	3.81684	3.35716	3.31143	3.13855	5.04298	3.98936	3.58192	3.19737	3.26212	3.0971	2.86738	3.0945	3.27003	3.24453	3.02937	3.077	3.04624	3.294	3.327	3.3396	3.38232	3.14144	2.88516	3.27923	3.04899	3.23617
C1QTNF4	C1QTNF4	16		D			Extracellular Space	7.31744	7.38416	7.43269	7.37509	7.47233	7.37211	7.39957	7.11628	7.1279	7.25782	7.42342	7.04944	6.85843	7.6529	6.96163	7.48394	7.4741	8.12819	7.53058	7.49867	7.32048	7.52901	6.89978	7.28036	7.25284	7.81825	7.58311	7.62757	7.34305	7.65175	7.72493	7.86141	6.96438	7.21138	7.27021	6.89564	7.09869	7.32714	7.30691	7.18199	7.32525	7.37209
C1QTNF7	C1QTNF7	22					Extracellular Space	7.05422	6.99173	7.59447	7.33047	7.63455	6.29207	6.31299	6.05967	6.92227	6.54368	6.52804	6.65607	5.89226	5.05981	4.868	4.62882	5.07488	4.71553	4.83955	5.10523	5.15255	4.72936	5.48345	6.37475	6.44294	7.22926	7.111	7.12987	6.05634	6.3459	6.9365	6.19197	6.79189	7.60297	6.92209	6.13022	7.03838	6.11464	6.62674	7.23625	7.43393	7.05152
C1QTNF8	C1QTNF8	12					Extracellular Space	5.06241	5.06868	4.99146	4.91697	5.11453	5.33258	5.23688	5.30247	5.029	5.23914	5.32824	5.48671	5.22741	5.10354	5.17607	4.9558	5.06351	5.34815	5.26476	5.18446	5.06242	5.24882	5.04519	5.23374	5.02862	4.8066	4.94927	5.20784	5.23031	5.34882	5.11901	5.09445	5.23646	5.17041	5.10887	4.94175	5.14997	5.23204	5.21483	5.09311	4.93902	5.14096
C1R	C1R	16					Extracellular Space	6.75875	6.6384	6.56114	6.22863	6.08279	6.62606	6.36129	6.05689	6.55692	6.04917	6.35133	6.06681	5.71724	5.8937	5.51829	5.80518	5.80029	5.93055	5.54711	5.57624	5.37205	6.01887	5.73284	6.25347	6.48386	6.93543	6.79821	6.60972	6.2303	6.38111	6.6831	6.34338	6.29942	6.58177	6.60786	6.15833	6.42661	6.36252	6.30117	6.45838	6.44339	6.66028
C1RL	C1RL	19					Extracellular Space	5.91646	6.29038	6.16555	5.95309	6.0591	6.71279	6.45596	6.15483	6.4613	6.20265	6.49025	5.83025	5.82848	5.7214	5.31117	6.01899	5.39982	6.05401	5.72865	5.91666	5.60169	5.3861	6.47826	6.86543	6.82269	6.95345	7.17655	6.97997	6.81828	6.48268	6.34812	6.11369	6.46157	7.01175	6.74232	6.50559	6.55197	6.64852	6.37172	6.54565	7.13504	6.9523
C1S	C1S	25					Extracellular Space	9.00679	8.85805	9.74841	9.05723	9.30323	8.85864	8.65026	7.98291	9.4364	8.3864	9.12137	8.12524	7.70969	7.33831	6.48391	7.38855	8.05845	6.90946	7.3383	6.97312	6.69399	7.48189	7.54007	8.61223	9.25612	9.77315	9.33222	9.53389	8.37698	9.18174	8.71967	8.13401	8.88891	9.64906	9.3585	8.47871	9.31073	8.53744	8.80752	9.227	9.48076	9.47255
C20orf112	C20orf112	24					Other	7.25973	6.95412	8.09004	8.1089	7.33998	5.86407	5.87946	6.10251	6.50388	4.68399	6.98883	8.98423	6.73211	7.50504	6.16922	8.64677	5.6031	8.76212	9.84737	8.21026	8.44893	6.87488	6.88203	6.78505	8.17139	6.27134	7.21238	6.71092	7.34475	6.82809	5.84002	6.79112	8.93941	9.13692	8.72408	7.7153	7.91942	7.79074	8.54407	8.41539	8.19017	9.00003
C20orf141	C20orf141	12					Other	5.51391	5.49835	5.39988	5.12432	5.33759	5.38126	5.51893	5.73847	5.94959	5.83627	5.73904	5.81301	5.75052	5.2576	5.50735	5.45344	5.22205	5.56019	5.20578	5.69987	5.10978	5.08599	5.39134	5.52454	5.46016	5.90865	5.76168	5.20261	5.39177	5.61366	5.96717	5.97714	5.15278	5.54863	5.56746	5.38169	5.70263	5.64658	5.35978	5.41643	5.18794	5.57262
C20orf195	C20orf195	12					Other	6.57928	6.42411	6.21955	6.58707	6.29115	6.52376	6.28785	6.74278	6.38747	6.66542	6.38337	6.20465	5.99789	6.86704	6.22171	6.07347	6.08189	6.86102	6.49441	6.95022	6.12987	6.60616	6.13092	6.57146	6.51714	6.9484	6.52222	6.65924	6.64471	6.36232	6.83933	6.96375	6.2795	6.51108	6.4696	6.09272	6.42958	6.547	6.77267	6.26715	6.28386	6.59391
C20orf26	C20orf26	15					Other	4.66947	4.6312	4.48531	4.43435	4.58694	4.44141	4.46811	4.31488	4.64734	4.76068	4.43236	4.63459	4.46895	4.29844	4.48922	4.277	4.25355	4.69583	4.44059	4.46967	4.63165	4.48562	4.82146	4.37643	4.55481	4.51817	4.65272	4.40794	4.30664	4.55437	4.64336	4.72738	4.09036	4.13367	4.33818	4.62214	4.28045	4.6606	4.4388	4.40169	4.01007	4.07808
C21orf2	C21orf2	12					Other	3.80378	3.81773	3.68776	3.91168	3.66837	3.54183	3.7032	4.07561	3.63877	4.048	3.29447	3.92291	4.17789	3.42895	4.29168	4.04371	3.8143	4.44886	3.70372	3.81706	4.58725	4.56933	4.0291	3.91335	4.01459	3.80797	4.10115	3.54152	3.29914	3.82999	3.77286	3.74648	3.84784	3.59845	3.73952	4.04067	3.85602	3.94273	3.86478	3.20528	3.63013	3.72771
C21orf58	C21orf58	12					Other	5.81238	5.26005	5.54717	5.2804	5.28382	5.98888	5.36414	5.50822	5.39915	6.09471	5.72713	5.29584	5.74309	5.45177	5.33967	5.23719	5.61739	5.65911	5.53116	5.60851	5.70864	4.79235	5.81755	5.62349	5.62037	5.49367	5.49674	5.38192	5.21749	5.75402	6.07561	5.88191	5.13591	5.42339	5.51339	5.58486	5.38791	5.52923	5.54929	5.24505	5.17619	5.31821
C21orf62	C21orf62	15					Other	4.76468	4.97359	4.71729	4.58262	5.20789	5.44212	4.91293	4.75531	4.77308	4.84929	4.76413	5.15776	4.75009	4.86282	4.93326	4.57965	4.68463	5.02011	4.92765	4.99346	4.77913	5.18532	4.9601	4.97083	4.89114	4.64752	4.74039	4.69841	4.76964	5.14037	5.00857	4.7929	4.62213	4.63899	4.74181	4.57393	4.70879	4.79276	4.63086	4.61156	4.58486	4.66775
C21orf91	C21orf91	15					Other	5.01311	4.75318	5.07318	5.15761	4.90147	5.20475	5.29248	5.64988	5.45328	5.62447	5.11343	5.23978	4.74806	5.157	4.36684	4.64362	4.71768	5.24388	4.93572	5.06534	5.36113	5.14486	5.16455	4.8503	4.7989	4.46878	4.88518	4.85358	4.84495	4.43848	4.83452	4.47276	5.04788	5.14576	5.11181	4.37904	5.00024	4.46024	4.99191	4.88916	4.60298	4.98906
C22orf26	C22orf26	8					Other	7.85773	7.25661	7.79908	7.87487	7.78798	7.96855	7.49142	8.5386	8.29172	8.47516	7.83584	7.7038	8.41978	8.14104	8.07735	7.9435	7.61783	7.9239	8.27699	7.90504	7.43028	7.37182	9.14336	8.33458	8.02074	8.34764	7.72	7.57517	8.54669	8.4669	7.59522	8.26249	7.55999	8.2773	8.40958	9.03363	7.97971	8.60707	8.20765	8.10197	7.80441	8.12336
C22orf29	C22orf29	16					Cytoplasm	6.47758	6.87444	6.70751	6.77974	6.58987	6.51251	6.28768	6.18173	6.25064	6.42227	6.17856	5.88805	5.8484	6.32217	6.10049	6.33727	6.78247	6.53051	6.32158	6.67621	5.91987	5.98738	5.90071	6.50266	6.59529	7.27132	6.76828	7.51845	6.60743	7.10549	7.23707	6.87971	6.36759	6.58277	6.26519	6.06897	6.57651	6.21168	6.72726	6.45867	6.9177	6.71497
C22orf31	C22orf31	12					Other	3.4754	4.30248	4.3389	4.32885	4.58318	4.54714	3.92124	4.60313	4.45145	4.98814	4.73028	4.30917	4.06128	4.78723	4.07511	3.78574	3.933	4.72139	3.88093	4.69094	4.8179	3.84004	4.44446	3.95781	3.66667	3.94825	4.08229	4.04078	4.62627	4.02424	4.36121	4.9745	3.96277	3.99489	4.11727	4.29166	3.7509	4.45496	4.2655	3.98899	4.16695	4.11868
C22orf43	C22orf43	15					Other	2.21769	2.73657	2.07445	2.31679	2.20314	2.31677	2.3659	3.01094	2.60211	2.41697	1.90024	2.25608	2.66251	2.51491	2.62447	2.2001	2.36909	1.94883	1.99573	2.2546	3.46912	2.39266	2.38703	2.29695	2.25608	1.98572	2.23332	1.96379	2.07253	2.38978	2.4794	1.89943	2.11744	2.11846	2.03865	2.13323	1.92655	2.17391	2.00164	2.35347	2.03338	1.97323
C22orf46	C22orf46	15					Other	5.25968	5.23721	5.32113	5.18387	5.12833	4.88266	5.19235	5.14166	4.92273	5.45342	5.10551	5.36549	5.29095	4.90872	5.28882	4.9058	4.88415	5.25869	5.01835	5.35276	5.2543	5.2378	5.47843	5.12084	5.27734	5.26473	5.23802	5.20327	4.96019	5.35364	5.32921	5.28398	5.00654	4.95575	5.13091	5.25249	5.01626	5.23978	5.05644	5.02649	4.85187	4.95234
C2CD2	C2CD2	5					Cytoplasm	4.42133	4.39351	4.87452	4.37738	4.306	4.74737	5.41764	4.72803	4.54259	4.42342	4.45885	5.15868	6.52417	4.73137	6.49698	4.73437	4.35348	4.91508	4.86941	4.61509	5.20867	5.34489	6.68418	5.21958	5.23886	4.84403	4.8735	4.70309	5.13787	5.03674	4.75533	4.22611	5.60742	4.77208	5.22053	6.73835	5.18725	5.16838	4.94491	4.8665	5.35279	4.80642
C2CD3	C2CD3	24					Cytoplasm	5.80908	5.82118	5.82859	5.39623	5.79117	5.10766	4.5069	4.57991	5.13755	4.70879	5.25428	5.27686	5.12066	5.5488	5.20936	6.1924	5.6693	5.46951	5.86765	5.4632	5.14122	5.53297	5.41451	5.5822	5.87093	5.77733	5.86335	5.94078	5.90677	5.89565	5.63882	5.58123	5.90071	6.02588	5.88888	5.45236	5.88123	5.42977	5.85891	5.60041	6.5382	5.97171
C2orf16	C2orf16	15					Other	3.52298	3.72603	3.34104	3.61827	3.66774	3.68541	3.46867	3.54172	3.5149	3.56566	3.75308	3.50584	3.40879	3.46347	3.53988	3.48677	3.68402	3.82194	3.45951	3.63687	4.41212	3.66857	3.43605	3.47509	3.33666	3.76592	3.63547	3.42242	3.33025	3.37185	3.6362	3.5372	3.24473	3.31737	3.46055	3.42049	3.35267	3.46627	3.26927	3.41012	3.17969	3.23152
C2orf42	C2orf42	24					Other	7.3165	7.28591	6.98964	7.22358	7.13365	6.97893	7.07317	7.2405	7.09175	6.54393	7.32344	5.90093	6.81158	7.53372	6.3631	7.28078	7.30548	6.9889	7.96666	7.15461	6.84913	6.34344	7.10105	7.49801	7.0176	7.0615	7.13496	7.70818	7.77488	7.05046	6.97318	7.05827	7.48291	7.49286	7.06814	6.57304	7.30322	7.33355	7.46146	7.50687	7.68203	7.19797
C2orf44	C2orf44	21					Other	4.53639	5.31812	4.47082	5.05482	5.02317	4.4487	3.80061	4.46178	3.84251	4.29723	4.47934	3.76828	4.19851	5.15937	4.26688	4.26468	4.95994	4.6716	5.04323	4.5721	4.2762	4.35431	4.01814	4.35656	4.05815	5.02927	5.06298	4.9593	4.5637	4.54734	4.40905	4.64707	4.67175	4.84522	4.30478	4.11	4.38504	4.70474	4.73274	4.86478	5.03394	4.28964
C2orf68	C2orf68	14					Other	5.41456	5.10681	5.29701	5.25949	5.45289	4.92107	5.23824	5.05499	5.44242	5.04417	5.28222	5.11323	5.44604	6.1051	6.02886	6.16135	5.93006	6.00685	5.84624	5.26532	5.49393	5.5354	5.01619	5.22859	5.53344	6.09116	5.50349	5.8851	5.28584	5.31865	5.48464	5.25798	5.3763	5.33832	5.05926	5.77104	5.22106	5.18889	5.00543	5.17423	5.34247	5.25473
C2orf69	C2orf69	8					Other	4.02695	4.57317	4.39657	4.44744	4.6821	4.7991	4.9188	4.94942	4.44054	4.24868	5.11329	5.47933	5.4624	5.05162	4.19739	4.76029	5.5786	4.72871	5.03453	4.35298	5.0288	5.28656	4.512	4.91474	4.4216	4.13441	3.81155	4.33214	4.79165	4.50943	4.8312	4.9541	5.29301	4.85394	5.35048	4.02044	4.77809	4.82109	5.03565	5.49625	4.95261	4.89455
C2orf71	C2orf71	12					Extracellular Space	5.83783	5.69116	5.15551	5.7997	5.8774	5.67665	5.74538	5.97165	5.78066	5.63307	6.04306	5.34893	5.6324	5.78744	5.28373	5.73989	5.74036	6.19598	5.72388	5.90558	5.40348	6.0478	5.62555	5.95899	5.63611	5.63618	6.07577	5.8759	5.91623	5.94628	5.87843	6.13984	5.52792	5.34811	5.78233	5.88053	5.45945	5.9489	5.78276	5.71081	5.61154	5.5198
C2orf73	C2orf73	16					Other	6.97291	7.06967	7.01497	6.76192	7.13694	7.08046	6.95565	7.03617	6.85472	6.99	6.87947	6.73306	6.83689	7.11251	6.98358	7.0205	6.73247	7.47159	6.63882	7.04892	7.06008	7.44255	6.43137	6.46419	6.67492	6.90193	6.90525	6.62017	6.83788	6.60241	6.67915	7.11163	6.53043	6.64506	6.56061	6.57972	6.70058	6.67269	6.56402	6.68085	6.58826	6.69083
C2orf78	C2orf78	12					Other	4.76357	4.57063	4.62975	4.88433	4.5422	4.98892	4.53706	4.61274	4.74955	4.95309	4.61318	4.43125	5.26516	4.57828	5.56167	4.48998	4.52453	4.70414	4.50033	5.10428	4.60087	4.71296	5.34637	4.85891	4.51505	5.0624	4.65821	4.68516	4.78492	4.84255	5.16762	4.46402	4.47326	4.62782	4.65227	5.50027	4.49549	5.02863	4.67732	4.34263	4.40476	4.68528
C2orf81	C2orf81	15					Other	5.39672	5.98191	6.23131	5.95269	5.78503	6.07839	6.07384	6.38261	5.21098	5.98824	5.71682	6.0588	6.07917	5.52338	6.45259	5.42995	5.97825	6.05106	5.70534	5.88029	5.81834	5.68582	5.81484	6.21075	5.72867	5.49794	6.01892	5.70254	5.65452	5.95703	5.65865	5.90396	5.81498	5.71103	6.24711	5.81352	6.03922	6.44912	5.69277	6.20734	5.68369	5.76837
C3AR1	C3AR1	14	P		MM	M	Plasma Membrane	4.92312	4.73638	4.43677	4.6211	4.68982	4.83546	4.83662	4.67147	4.7796	4.75844	4.52469	4.87928	4.58693	4.91487	4.88265	4.94222	4.38262	4.57543	4.80531	4.52131	4.75957	4.97897	4.92269	4.92943	4.8123	4.98201	5.03865	4.73724	4.77688	4.95862	4.64321	4.8367	4.74591	4.74845	4.7773	4.92714	4.96738	4.84844	4.89112	4.57915	4.95822	4.87083
C3orf17	C3orf17	14					Other	6.03533	5.64628	6.11365	6.11171	6.26846	6.48071	5.95416	6.0839	6.04583	5.72623	6.05611	5.90422	6.21379	6.58465	5.93679	6.97504	7.09653	6.28589	7.12118	7.03532	6.72729	6.22108	5.87984	6.43528	6.2764	6.19263	6.38732	6.88019	6.8374	6.07394	6.53212	6.62605	6.44245	6.68313	6.15766	6.09225	6.49949	6.40252	6.25074	6.56484	6.65508	6.52181
C3orf20	C3orf20	12					Cytoplasm	4.45819	4.4083	4.17222	4.47319	4.54321	4.79001	4.49564	4.92037	4.31688	4.38956	4.48522	4.71991	4.40844	4.48522	4.44339	4.41691	4.32181	4.4624	4.41944	4.66201	4.79362	4.44713	4.51043	4.52482	4.30476	4.44228	4.81532	4.35956	4.5903	4.4819	4.77806	4.75696	4.40375	4.42784	4.49185	4.33666	4.5046	4.63987	4.53882	4.35885	4.30569	4.52765
C3orf30	C3orf30	15					Other	3.83274	3.9825	3.93199	3.95741	4.2925	3.6706	4.25512	3.57613	3.68379	4.2509	3.83953	4.62858	3.86458	4.20557	3.67196	3.73076	4.25933	3.99995	3.97284	3.83125	4.93256	4.18903	4.18729	4.23371	4.15684	3.98696	4.06542	3.77351	4.15262	4.12703	3.9981	4.57784	3.52715	3.83728	3.99578	3.9258	3.74991	3.82277	3.82654	4.03355	3.73138	3.83124
C3orf35	C3orf35	16					Other	4.28713	4.36983	4.05384	4.65305	4.77758	4.42547	3.72711	4.29241	4.41894	3.88773	4.33479	4.3906	3.93183	4.20822	4.24554	3.87487	4.47062	4.23355	4.30604	4.27883	4.41523	3.86403	4.20359	4.26103	3.93972	3.84717	3.91981	4.50789	4.32645	3.91292	4.42944	4.45069	4.05993	4.34518	3.95906	4.3744	4.29869	4.38303	4.59411	4.26684	4.4674	4.00085
C3orf38	C3orf38	24					Other	6.31147	5.50667	6.13691	6.24439	5.88814	5.36987	5.27718	4.81842	5.81025	5.15676	5.92314	5.56435	4.78718	6.00835	5.02069	6.6013	6.63954	6.19861	6.49427	5.67649	5.73757	6.31311	4.67568	4.74592	5.9273	6.13097	5.69844	6.79318	5.6385	5.90747	5.77474	5.4381	6.44999	6.89767	6.09648	5.61449	6.21159	5.09814	6.23523	6.29931	6.60469	6.20485
C3orf43	C3orf43	12					Other	3.30488	3.38806	3.20165	3.09551	3.2066	3.45501	3.58257	3.09834	3.25205	3.81063	2.99836	3.80709	3.6284	3.48779	3.6769	3.09128	3.39869	3.94093	3.37725	3.83228	3.63757	3.48832	3.54154	3.13739	3.22237	3.36399	3.08717	3.36441	3.30883	3.68739	3.37956	3.58925	3.11514	3.09129	3.75069	3.4117	3.18921	3.37917	2.98778	3.03523	3.0583	2.85882
C3orf52	C3orf52	15					Other	3.87968	4.27173	4.25756	4.3614	3.73581	3.81786	3.89247	4.68901	4.06157	3.94264	4.01989	3.41619	4.30871	4.36175	4.27277	4.18816	3.82777	3.30307	3.83728	3.96109	5.39724	3.56172	4.12278	4.23808	4.1533	4.05192	4.41342	3.9521	4.34897	4.20146	3.89085	4.00474	4.07039	4.04655	4.03573	4.03089	3.98025	4.03961	3.76973	4.37891	3.90519	4.00203
C3orf55	C3orf55	15					Other	5.62985	5.82143	5.73957	5.79865	5.49905	6.14051	5.87293	5.53915	5.6277	6.16206	5.85398	5.83949	5.39241	5.9426	5.51595	5.46923	5.69142	5.88017	5.71521	6.20317	6.03691	5.06924	5.5812	5.61791	5.65571	6.06575	6.07672	5.63673	5.47127	5.35373	6.01564	6.08794	5.62873	5.58547	5.81291	5.21128	5.73949	5.68661	5.75466	5.59992	5.59758	5.59076
C3orf58	C3orf58	21					Cytoplasm	6.38531	6.46109	6.33468	6.33027	6.37259	6.34246	5.90689	5.98324	5.97403	6.17837	5.91986	6.3388	5.71696	5.95733	5.83963	5.65911	5.98526	6.12661	5.98036	5.98387	5.91877	6.00536	5.80101	6.03402	5.90815	6.14829	6.0469	6.26706	5.89699	5.88916	6.0435	6.32609	5.80635	5.8845	6.00177	5.71507	6.07427	6.02428	6.27444	6.1687	5.99965	6.00059
C3orf70	C3orf70	25					Other	8.38456	8.77998	8.65	9.01807	8.5481	7.02956	7.05716	6.57489	7.80826	7.21181	8.51385	7.51977	7.56427	7.44106	6.25953	6.95611	7.49888	7.09426	7.92251	6.9994	6.56644	6.84781	7.75506	8.04773	7.77686	7.67473	8.17366	8.98889	8.58667	7.90298	8.18859	8.43626	8.04228	8.50943	8.07121	7.42271	8.58414	8.33136	8.55725	8.27875	8.87245	8.45892
C3orf72	C3orf72	15					Other	3.67008	3.02586	3.22524	3.26748	3.0097	3.45388	3.69181	2.9864	3.45415	2.98421	3.20379	3.2817	3.02123	2.91406	3.34386	3.65711	3.37387	3.88087	2.86253	3.05411	5.39978	3.05946	3.1385	3.05916	3.4223	3.20312	3.29688	2.68058	2.95762	3.23619	3.44685	3.30854	2.94223	2.99705	2.92527	2.72973	3.06627	2.87108	2.90443	3.10019	2.77724	2.79826
C3orf83	C3orf83	12					Other	5.78554	5.75371	5.94042	5.99805	5.76995	5.95313	5.87085	6.22683	5.76467	6.20121	5.98022	5.33602	5.57024	5.93184	5.55219	5.56601	5.97364	5.94749	5.98747	6.22308	6.09225	5.50104	5.85607	6.01769	5.93812	5.6448	6.0772	6.15376	5.97442	6.20735	6.18941	6.11492	5.62964	5.73173	5.87938	5.65273	5.96101	6.04785	6.05202	5.96588	5.73961	5.91215
C4B	C4A/C4B	22					Extracellular Space	10.6488	10.9316	10.8907	10.5267	10.4641	10.3595	10.2697	9.58318	11.2165	9.677	11.1919	9.6814	9.90764	8.33679	7.5149	8.17151	8.61791	7.653	8.68358	7.98765	7.48978	8.88063	9.78286	10.923	10.5618	11.4004	10.9659	10.2436	10.6998	10.1526	10.4138	9.66922	10.6925	10.802	10.7217	9.87432	10.658	10.4266	10.7874	10.0984	10.6348	10.6628
C4BPA	C4BPA	22					Extracellular Space	6.7118	5.76797	5.96402	5.64223	6.01481	5.53446	5.23027	5.18758	5.53848	5.38422	5.41252	5.46077	5.87459	5.00329	5.17568	4.63617	4.96064	4.76794	4.84523	4.63981	4.91199	4.41268	5.3054	5.7287	5.72378	6.04837	6.7194	5.46276	5.55576	5.33557	5.53797	5.21139	5.84631	5.35015	5.59304	5.57068	6.40347	5.84734	5.71992	4.9315	5.15498	6.64279
C4orf17	C4orf17	12					Other	5.79401	4.26122	4.78991	5.00704	5.21289	5.21748	4.97377	5.48178	6.10446	4.77516	5.58579	6.74505	5.11009	5.80591	5.01274	5.22556	5.24311	5.3278	5.50197	5.57865	5.81778	5.73271	5.40144	5.08952	5.06003	5.43007	5.19678	5.69101	5.016	5.44959	5.49336	5.73738	4.87312	4.69212	5.37378	5.21344	4.85922	4.56258	5.43472	5.27135	4.99992	4.69743
C4orf19	C4orf19	16					Other	4.98494	5.31739	4.96087	5.1213	5.2435	4.9954	4.90197	5.1582	5.14564	5.36042	5.419	4.47874	4.92902	5.04386	4.86915	4.53875	4.9968	4.83166	4.84668	5.11043	4.9018	4.74517	4.69447	5.10505	4.83243	5.20342	5.28906	5.16628	4.96653	4.27616	5.4281	5.49593	4.83931	4.89703	4.71651	4.74479	4.94685	4.78412	5.17227	4.76622	4.89789	5.04285
C4orf21	C4orf21	12					Other	3.76835	3.78466	3.96923	3.74646	4.18669	4.19194	4.24896	4.40076	4.05688	4.04479	3.87693	4.13584	3.98676	4.14721	4.02734	4.24834	4.221	4.37025	4.11155	3.87622	4.797	4.39302	3.89002	4.00465	4.16471	3.62587	3.72482	4.00236	4.22172	3.77685	4.02859	4.18346	3.98201	4.10062	4.08907	3.85854	3.70488	4.03325	4.01902	4.21931	4.07158	4.02628
C4orf27	C4orf27	15					Nucleus	5.23456	5.43809	5.26282	5.37487	5.36835	5.2422	4.78206	5.2762	5.13302	5.05843	5.10544	5.09775	5.04452	5.48024	4.93975	5.61142	5.56776	5.33917	5.33218	5.4613	5.21699	5.88074	5.10274	5.1827	5.19837	5.53921	5.31858	5.41694	5.29271	5.43929	5.16173	5.69856	5.22465	5.46202	5.34068	5.06728	5.2492	5.27457	5.21712	5.27048	5.76914	5.10985
C4orf33	C4orf33	15					Other	5.11806	5.04491	4.9495	5.01682	5.10421	5.02364	4.95554	4.87066	5.11927	4.87354	4.86316	5.39903	4.85033	5.02584	5.2956	5.16306	5.11698	4.86667	4.93811	5.08681	4.33938	5.02534	5.08024	4.84491	4.89559	4.80808	5.09806	4.98087	5.00831	5.08136	4.69182	5.06888	4.67654	4.57624	4.81385	4.53647	4.93188	5.04832	4.90054	5.12563	4.6682	4.83205
C4orf47	C4orf47	12					Other	2.9068	3.7613	3.60949	3.51975	3.53287	3.68069	3.64666	3.40921	3.59376	3.77811	3.34503	3.4685	3.25508	3.61706	3.46798	3.61494	4.25175	3.59668	3.16237	3.74526	4.47102	3.92061	3.19647	3.8869	3.33942	4.18263	3.64089	3.31392	4.2683	4.02141	3.75286	3.45489	3.44339	4.00808	3.6905	2.94051	3.41097	3.11811	3.48728	3.50862	3.62743	3.21444
GPR77	C5AR2	15					Plasma Membrane	4.27987	4.28636	4.30064	4.46276	4.18382	4.3575	4.39019	4.49056	3.97359	4.45105	4.49966	4.66717	4.30754	4.55542	3.78419	4.32123	3.88493	4.16545	4.02379	4.19665	4.44679	4.12351	4.44846	4.08457	3.92011	4.16863	4.30438	3.9696	4.11416	4.427	4.12515	4.25345	4.14745	4.15189	4.16509	4.27522	4.07206	4.0302	4.21925	4.18176	3.97932	4.0618
C5orf24	C5orf24	5					Other	5.30751	4.85873	5.87199	5.79403	4.81664	5.52127	5.93055	5.48611	5.73021	5.69943	5.27188	5.37828	7.52225	5.93211	7.84561	5.24926	5.60006	6.4223	5.44851	5.6679	5.94951	6.31128	8.21191	5.94877	6.53847	5.91012	5.93185	5.96136	5.728	6.4591	6.08084	4.87425	6.40108	5.85415	5.69818	8.16831	5.95601	6.10044	6.14084	5.46023	5.96747	5.77476
C5orf34	C5orf34	24					Other	3.92095	3.78002	3.96179	4.21532	4.16139	3.74683	3.21139	3.20578	3.25219	3.42852	3.82315	3.64346	3.76924	3.66014	3.75285	3.84248	4.46994	4.17508	4.89606	4.22772	3.90555	4.16893	3.59943	4.04962	3.75169	3.98255	4.01843	4.10304	4.75821	3.96527	3.73662	3.92842	4.22344	3.85019	3.75047	3.57578	3.97008	4.15079	4.11905	3.92865	4.04171	4.28766
C5orf42	C5orf42	12					Other	3.75707	4.1628	3.94519	3.79772	3.81894	3.55338	3.89572	4.13746	4.06015	3.99647	3.65398	4.20905	4.10269	3.95837	4.17047	3.96434	3.52838	4.1067	3.90941	3.64221	4.49259	4.02425	4.04015	3.89947	3.66364	3.8579	3.96944	3.94151	4.00975	3.94231	3.65456	3.67196	3.93144	3.63979	4.07876	4.18709	3.95144	3.93132	4.13711	3.68601	4.01696	3.86779
C5orf47	C5orf47	15					Other	13.1242	13.0974	13.1233	13.0503	13.0301	12.8753	12.9786	13.0552	12.9059	13.0207	13.117	13.159	13.1333	12.8818	13.1521	12.7662	12.8513	12.6723	12.8734	12.8678	12.7562	12.7998	13.115	12.9623	13.2143	12.9163	13.0949	12.8063	12.9373	13.0765	13.0259	12.8028	13.1216	12.8653	12.9066	13.2155	13.0674	13.0099	12.9067	12.9769	12.9503	12.8575
C5orf49	C5orf49	15					Other	5.84519	5.77974	5.84031	6.06282	6.17788	6.32432	5.7451	6.02307	5.82692	5.90643	5.85745	5.82737	5.95944	5.85234	5.85793	6.1517	5.72099	6.00393	5.80291	6.13238	6.95421	5.86206	6.04459	6.02481	5.69656	5.90986	5.96381	6.02214	5.81847	6.29026	5.93589	5.96071	5.6968	5.94824	6.0457	6.16248	5.69235	6.15864	6.14594	5.94776	5.60557	5.91618
C5orf54	C5orf54	12					Other	6.02102	5.22272	5.47901	4.74507	4.37066	4.95406	5.14166	4.71902	5.31098	4.67859	4.23786	5.11013	4.76541	5.31334	4.94991	5.4386	4.67228	4.92207	5.82607	5.18612	5.27821	5.371	4.87303	5.47484	4.9579	4.37052	5.58709	5.54643	5.70948	4.72032	4.95047	4.47064	5.81714	5.42281	5.37274	4.98012	5.86339	6.10905	5.16141	5.59324	5.89592	5.74476
C6orf10	C6orf10	11					Other	3.19997	3.27527	3.21259	3.40012	3.38153	3.15735	3.07523	3.9975	3.32592	3.10477	3.50917	4.34623	4.3533	3.06158	4.11836	3.3697	3.2043	3.45205	2.73154	2.85071	4.28236	3.41207	4.98613	3.47993	3.21214	3.1911	2.8366	2.76142	3.04477	3.47315	2.79457	2.91304	2.69274	3.06781	2.83064	4.67527	2.67617	3.339	2.51952	3.80911	2.79091	2.81431
C6orf132	C6orf132	16					Other	6.66687	6.30192	6.4138	6.46953	6.48026	6.38321	6.2021	6.31242	6.13759	6.40212	6.22034	6.45618	6.19346	6.34577	5.95317	5.77891	6.07876	6.05299	6.1031	6.51569	5.70712	6.08747	6.41246	6.45125	6.27805	6.6215	6.65271	6.49203	6.23501	6.30213	6.42434	6.54523	6.1064	6.08932	6.42228	6.04037	6.34569	6.50623	6.194	6.13818	6.1352	6.36635
C6orf136	C6orf136	21					Cytoplasm	5.79016	5.64337	6.19166	6.05408	6.02104	5.80818	5.20433	5.36815	5.55686	4.99808	5.57535	5.43887	5.21055	6.02709	5.62717	5.50592	5.7248	6.19066	5.73502	5.94625	5.52597	5.89117	5.03538	5.16368	5.33283	5.44551	5.88233	5.92598	5.53123	5.38345	5.49722	5.88082	5.49196	5.50607	5.36332	4.73451	5.39852	5.24789	5.35867	5.00747	5.67032	5.18788
C6orf165	C6orf165	12					Other	2.88299	2.67244	2.55488	2.65108	2.54014	2.85803	3.26251	2.84074	2.5846	2.7694	2.38065	2.70175	3.07728	2.65552	2.94045	3.1994	2.69894	3.55277	2.63854	2.78307	4.1362	3.05437	2.96648	2.48244	3.12805	2.90242	2.83377	2.46281	2.80558	2.60723	2.78711	3.05148	2.36353	2.47608	2.537	2.85648	2.55625	2.95171	3.0799	3.1843	2.5595	2.50662
C6orf203	C6orf203	12					Cytoplasm	5.16394	5.08571	5.18039	4.6414	4.67488	4.20144	4.93036	4.6097	4.6433	4.75647	4.40376	5.08491	5.12862	5.22898	4.44933	4.70326	4.98103	4.88652	4.98555	5.10289	3.91384	4.63268	4.61903	5.13935	5.26931	4.88535	5.09635	5.19904	5.86739	5.08377	4.8415	4.68063	5.53857	5.5055	5.0064	4.63033	5.61171	5.55146	5.57897	5.16605	6.0274	5.77127
C7	C7	22		D			Extracellular Space	6.9607	6.80211	7.69979	6.79031	6.38901	4.04555	6.69724	5.18311	8.00718	5.87973	6.89639	6.53572	5.20875	3.54458	3.26673	4.33003	4.88871	4.94814	4.16828	4.17336	5.25238	5.30481	5.51763	6.30461	7.2756	6.92168	7.06589	5.88295	6.69837	6.45483	5.38893	4.3427	7.23731	8.1619	7.69112	7.02063	7.74274	6.51367	6.95707	7.38958	8.77869	7.51593
C7orf26	C7orf26	24					Other	7.28168	7.49301	7.38282	7.48158	7.64306	7.26104	7.16579	6.41361	7.40683	6.77609	7.41713	6.32956	6.9202	7.96895	6.99376	7.75994	7.72561	7.25631	8.22991	7.8811	7.26308	7.09791	6.97862	7.81541	7.45253	7.96418	7.8677	8.29795	7.90774	7.3334	8.0417	7.53696	7.46788	7.67535	7.25625	6.77661	7.38565	7.30499	7.59779	6.93265	7.63492	7.40371
C7orf43	C7orf43	12					Other	5.96155	5.86602	5.62379	5.93307	6.05872	6.42524	6.3073	6.16283	6.37463	6.49306	6.05466	5.60072	5.74755	6.55475	6.12891	6.25521	5.89783	6.51219	6.57029	6.39021	5.87311	6.50249	5.7931	6.04081	6.09741	6.16545	5.60405	6.23478	5.88612	6.03662	5.94429	6.209	5.74134	5.66722	5.96	5.68327	5.71717	5.79253	5.91166	5.53185	5.40817	5.94989
C7orf49	C7orf49	12					Other	5.86031	6.33469	5.87297	5.89118	5.80836	6.45767	5.92773	5.97246	5.89202	6.38319	6.16643	6.12341	5.70403	6.20065	6.01022	6.01307	6.11936	5.85427	6.18722	6.34783	6.31854	6.00962	6.07887	6.11962	6.15291	6.12253	6.08693	6.25364	6.0007	6.02173	6.26421	6.23668	5.963	5.73666	6.02681	5.82864	5.86128	6.2155	6.22532	6.03053	5.822	5.81926
C7orf60	C7orf60	12					Other	8.18536	7.83393	8.21433	7.85314	8.19526	8.07591	7.69329	7.83553	7.85796	7.57212	8.07878	8.04691	7.75552	8.01493	7.96879	8.13695	7.87337	8.04781	7.85717	7.8877	7.63394	8.29753	8.04669	8.10745	8.35029	7.71559	7.96281	8.13597	7.98737	8.39947	8.06138	7.30461	8.32245	8.4921	8.276	8.22741	8.42592	7.97425	8.01332	8.42608	8.72436	8.4483
C7orf72	C7orf72	12					Other	3.5154	2.77646	3.19665	3.44897	3.34156	3.08621	3.17057	3.42888	3.0072	2.98113	3.40621	3.75556	2.92339	3.26636	2.96254	3.43218	2.97962	3.4056	3.31131	3.22244	3.826	3.66676	3.78272	3.12703	2.88803	3.80203	3.40212	3.09379	3.14926	3.44564	3.04243	3.24584	2.90523	3.35386	3.36417	2.97318	3.64299	3.2202	2.75755	3.1457	3.20686	3.4693
C7orf73	C7orf73	15					Other	4.1732	3.99684	3.90511	4.18228	3.81911	4.51472	4.37862	4.4165	4.01679	4.37186	4.23788	4.14097	3.83973	4.66446	4.16452	3.8135	4.31071	4.35323	3.96594	4.62065	4.15173	3.97525	4.27724	3.88914	4.04453	4.04862	4.15991	3.93928	3.90241	4.26204	4.07375	4.21016	3.51814	3.92733	3.93834	4.05058	3.73957	4.1259	3.78318	3.60038	3.76528	3.74637
C8orf47	C8orf47	16					Other	5.38131	5.42353	5.49842	5.86964	5.56025	5.70734	5.65891	5.27377	5.20632	6.03079	5.21808	5.48846	5.52666	5.39269	4.98952	4.96404	5.33857	5.19384	5.32436	5.82659	4.92356	5.49631	5.40346	5.48369	5.48954	5.69854	5.18837	5.44228	5.48461	5.50514	5.19925	5.69691	5.26491	5.34624	5.33808	4.88802	5.13324	5.67091	5.36916	5.24603	5.11297	5.37485
C8orf74	C8orf74	12					Other	4.82595	4.82412	4.90928	4.96738	4.69995	5.1593	5.38556	5.24165	4.96961	5.01901	4.67412	5.12372	4.95512	4.94431	4.97835	4.32192	4.4371	4.83663	4.74774	4.79377	5.08121	5.35036	5.20602	4.68797	5.00287	4.60915	5.05789	4.47244	4.70209	4.6073	4.62543	4.90863	4.52764	4.7692	4.8091	5.52759	4.93942	5.05083	5.0618	4.86585	4.7756	4.57852
C8orf76	C8orf76	14					Other	5.78367	5.41352	5.79089	5.53582	5.46938	5.40912	5.85422	5.46661	5.53343	5.99763	6.06337	5.06948	5.44352	6.14071	5.45536	6.39627	6.27803	5.85244	6.74732	6.00796	4.9329	6.39096	5.82516	6.3117	5.63898	6.09855	5.68916	6.27964	6.38374	5.81952	5.65986	5.72917	5.95159	6.25496	6.17353	5.68609	6.0752	6.1542	6.35261	6.14967	6.56564	6.40587
C9orf114	C9orf114	15		D			Nucleus	6.74514	6.83782	6.72656	6.88007	6.87388	6.81674	6.7563	6.5798	6.7514	6.88148	6.79847	6.77275	6.52816	7.2271	6.74923	6.56234	6.78549	7.31108	6.82737	7.18805	6.83515	6.67706	6.71774	6.72673	6.6536	6.93196	6.60534	6.90724	6.75077	6.79306	7.1773	7.07078	6.60508	6.5738	6.66405	6.60587	6.54407	6.77282	6.65715	6.59666	6.61126	6.66012
C9orf117	C9orf117	12					Other	6.60979	6.71178	6.59766	6.82655	6.44767	7.01429	7.00158	6.68093	6.66131	6.99042	6.91016	6.71399	6.67748	6.78881	6.5903	6.4781	6.87371	7.23752	6.77754	7.18382	6.90147	6.69092	6.6468	6.71175	6.61577	6.6965	6.70077	6.85124	6.84602	6.73776	6.69424	6.77363	6.65466	6.64919	6.59699	6.70964	6.63059	6.80653	6.67022	6.4046	6.53081	6.67578
C9orf152	C9orf152	16					Other	5.51296	5.20236	5.03065	5.37787	5.32514	5.08554	5.85933	5.31873	4.7926	6.12437	5.44629	4.91605	5.37274	5.09691	4.94998	5.11814	5.05993	5.0466	5.16542	5.18153	5.93914	5.09937	4.8552	4.9975	4.52279	5.36572	5.46667	5.21678	4.87398	5.18396	5.31108	4.89673	5.0649	5.00922	5.18875	4.89618	4.91478	4.75435	5.43888	5.14556	5.22837	4.95103
C9orf153	C9orf153	12					Other	6.58452	6.77783	7.04042	6.55606	6.35913	7.35	7.43774	6.58021	7.1315	7.12444	7.42656	6.96117	6.71653	6.68281	6.49521	6.88395	6.81932	7.05969	6.93566	6.92406	6.17267	6.72037	6.73277	7.1483	6.99696	6.59985	6.46625	6.8477	6.89304	6.85768	7.01869	7.07906	7.01463	6.79748	7.20893	6.31371	7.0837	6.60277	7.27251	6.58754	6.94536	7.02246
C9orf156	C9orf156	15					Other	6.00952	6.25731	5.98139	5.76952	6.25453	5.98073	6.23722	6.23783	6.26788	6.03108	6.11246	6.14878	5.76609	6.36535	5.75877	5.84047	6.22502	6.61701	6.33945	6.12308	5.68009	6.18001	5.93046	6.12395	5.68275	6.33	6.02347	6.19797	5.91353	6.28851	6.49682	6.2673	5.94239	5.87061	5.99911	5.67107	6.05343	6.08918	6.36548	5.70656	5.78675	5.97311
C9orf3	C9orf3	15					Cytoplasm	5.69288	5.85034	5.77016	5.92951	6.05131	6.03802	5.85819	6.035	6.0684	5.99675	5.99529	6.39311	5.99157	5.54037	5.55563	5.56761	5.69759	5.92745	5.64686	6.11263	5.82406	5.96745	6.088	5.82205	6.056	6.08969	5.57731	5.55827	5.8604	6.05334	6.05624	6.08848	5.96896	5.83795	6.0965	5.8317	5.82797	5.93476	6.16787	5.92979	5.75578	5.91486
C9orf41	C9orf41	12					Other	5.11724	4.95181	4.89509	4.93366	4.77693	5.05518	5.07096	5.03637	5.11796	5.01062	5.11982	4.99172	5.16118	5.10326	5.08198	5.10836	4.89144	5.50257	4.95775	5.02479	5.36455	5.10264	5.2536	4.93609	4.89303	4.77707	4.944	5.08645	4.89479	5.04948	4.93205	5.13691	4.80437	4.93889	4.87713	5.34446	4.8303	5.00608	4.89959	5.00135	5.02728	4.93356
C9orf64	C9orf64	18					Other	5.56343	5.13009	5.24642	5.85516	5.58189	5.83318	5.62608	5.15424	5.17144	5.17796	5.34612	5.0754	4.85329	5.67497	5.26673	5.78872	5.43774	5.74888	5.57091	5.8658	5.37027	5.30478	5.28311	5.3455	5.30309	5.54255	5.635	5.6085	5.21851	5.90773	5.88592	5.71947	5.25277	5.51631	5.04558	5.14183	5.08835	5.36885	5.18472	5.05001	5.14228	5.20432
C9orf66	C9orf66	16					Other	5.77059	5.7872	5.53039	5.50988	5.69841	5.60193	5.83191	5.50149	5.60228	6.0866	5.79547	5.87468	5.70556	4.79012	5.62898	5.47887	5.88387	4.84631	5.21121	5.47887	5.85968	5.91391	5.64397	5.43076	5.63949	5.45147	5.77613	5.33202	5.338	5.71181	5.64907	5.38312	5.13416	5.15315	5.55049	5.5015	5.32478	5.46964	5.42033	5.05458	5.00067	5.54766
C9orf69	C9orf69	15					Other	5.8076	5.92411	5.67382	5.65256	5.73604	5.94612	5.62895	5.88452	5.82684	6.13704	5.88274	5.8633	5.58539	5.97596	5.8157	5.62281	5.77828	5.7597	5.89624	5.90118	6.03829	5.81587	5.75058	5.66003	5.68606	6.21794	5.6726	5.7889	5.66632	5.82959	5.96632	5.73795	5.76381	5.75367	5.61015	5.77899	5.68192	5.78843	5.8299	5.6248	5.41294	5.85169
C9orf72	C9orf72	15					Other	8.64284	8.5654	8.45638	8.75791	8.94781	8.99014	8.92359	9.12013	8.5885	8.8825	8.98036	8.75195	8.92828	8.74588	9.54543	8.98888	8.6902	9.15889	8.6854	8.90932	8.05306	8.90271	8.41774	8.2943	8.75527	8.74966	8.5739	8.4431	8.50961	8.81803	8.32973	8.56367	8.76729	8.58244	8.5104	8.74188	8.55635	8.76639	8.2919	8.46075	8.39364	8.55825
C9orf84	C9orf84	12					Other	2.85673	3.23115	2.75606	2.74461	2.64516	3.14404	3.49805	2.96378	3.15505	3.02616	3.05754	3.13888	3.29381	2.94086	2.86277	3.30354	3.05459	3.23449	2.94038	2.97753	3.96652	3.31049	2.71013	2.71225	2.7761	3.1229	2.90866	2.7935	2.82719	3.46398	3.16458	3.01588	2.70856	2.64402	2.90013	2.79626	2.69345	3.07432	2.67759	2.53663	2.97039	2.68125
C9orf91	C9orf91	16					Cytoplasm	6.74924	6.68309	6.61738	6.79788	6.86975	6.3662	6.52804	6.75783	6.41164	6.8341	6.83508	6.83921	6.6087	6.27883	6.61509	6.55291	6.35551	6.86415	6.49067	6.72362	6.66434	6.83357	6.64818	5.99152	6.45335	6.27922	6.54861	6.33025	6.4388	6.34495	6.53035	6.58883	6.58394	5.89659	6.6075	6.57418	6.58676	6.54429	6.7027	6.70159	6.1076	6.23019
CA10	CA10	8					Other	3.43765	4.33386	4.24631	4.25251	4.59506	3.77633	3.74734	4.99824	4.70714	4.50191	4.78419	4.73183	4.32294	4.62236	4.36219	4.19914	4.14835	3.86601	4.36083	4.67572	5.30926	4.77887	4.66845	4.1377	4.13524	4.29621	4.24484	3.69245	4.38217	4.23261	3.52857	4.35657	4.03323	4.30189	4.53056	4.34459	4.16741	4.24774	4.60282	4.38877	3.88421	3.79121
CA12	CA12	12	P				Plasma Membrane	3.45283	3.80503	3.47457	3.83293	4.25061	3.94807	3.89065	4.41706	4.05122	4.34711	3.96324	3.60803	3.63897	3.29049	3.72064	4.13701	3.99856	3.78694	4.34093	4.00997	4.2625	3.86647	3.96853	3.91269	3.49571	3.98325	4.00031	4.22709	3.56382	4.06999	4.10446	4.21999	3.93383	3.84952	3.89937	3.95058	3.88958	3.74448	3.86967	4.06466	3.79211	3.83416
CA3	CA3	15	P	D			Cytoplasm	5.6446	5.8164	5.61483	5.69179	5.80521	5.64357	5.8276	5.94083	5.90344	5.44765	5.6081	5.83106	5.77097	5.85255	6.11416	5.74885	5.52504	6.10695	5.48344	5.92697	5.72541	5.67983	6.03014	5.42877	5.77017	5.51498	5.55051	5.36779	5.50092	5.9092	5.39226	5.83275	5.62556	5.30487	5.54577	5.6993	5.37039	5.76441	5.80751	5.80037	5.42397	5.44161
CA4	CA4	11		D			Plasma Membrane	5.53476	5.64164	5.55878	5.46057	5.3803	5.38326	5.0757	4.6433	4.87159	5.14133	5.33163	6.45561	6.45164	4.44021	5.22197	4.8069	4.9119	4.18776	4.78213	4.26944	5.27988	5.87472	5.36519	5.4796	5.61183	4.22619	5.27316	4.38878	5.512	5.92238	4.9478	4.56511	5.8632	4.88775	5.59025	5.00252	5.49538	5.7067	5.27978	5.72771	5.29945	5.22959
CA5A	CA5A	11					Cytoplasm	6.17574	5.79715	5.68761	5.75124	6.0707	5.78724	6.24621	6.13273	6.49997	6.22208	5.99521	5.67359	5.75977	5.95283	5.28447	4.78964	5.55642	5.73774	5.52874	5.73535	4.39466	5.09855	5.95841	5.9001	6.40306	5.81486	6.28867	5.82428	5.7897	6.13261	6.00649	6.27079	5.93524	5.735	5.89856	6.23343	5.88917	5.86379	6.00562	6.09072	5.8272	5.71246
CA5B	CA5B	12					Cytoplasm	7.04245	7.0064	6.98564	6.95102	7.0047	6.72871	7.06617	7.12208	6.69142	7.05629	6.85046	7.10298	7.1608	6.76893	7.21648	7.05279	6.86857	7.02343	6.85969	6.77386	7.29196	6.89695	7.2216	7.00589	7.08012	6.9574	7.13047	6.64264	6.87633	7.07384	7.05049	7.13761	7.10408	6.93401	7.04191	7.16544	7.10731	7.06679	6.93567	7.13847	7.11174	6.94281
CA9	CA9	15	P	D		M	Nucleus	5.22741	5.88998	6.04223	5.85875	5.5886	5.93919	5.7153	5.97586	5.37524	6.13216	5.75697	6.09089	5.53552	5.78436	5.43346	5.67846	5.78888	6.20371	5.62049	6.12977	5.0488	6.09811	5.81389	5.68524	5.59022	5.85695	5.34452	5.9624	5.78787	6.20677	6.25752	6.16326	5.71502	5.7275	5.73842	5.48434	5.44712	5.7965	5.62988	5.42601	5.41721	5.64027
CABIN1	CABIN1	16		D			Nucleus	6.40255	6.59187	6.61188	6.67055	6.64925	6.45452	6.1559	6.2346	6.35547	6.51949	6.50826	6.41622	6.06494	6.49914	6.0951	6.25263	6.56696	6.12585	6.37299	6.52426	5.91814	6.2495	6.13049	6.4183	6.41476	6.53354	6.36861	6.71735	6.3952	6.5584	6.68399	6.7765	6.34912	6.49653	6.31112	6.22055	6.44203	6.31877	6.51413	6.31601	6.28727	6.49585
CABP1	CABP1	12					Plasma Membrane	4.29423	4.38099	4.09683	4.10398	4.77238	4.91675	4.8989	5.0378	4.65425	4.78613	4.38659	4.93939	4.31073	4.7519	5.15012	4.14415	4.20857	4.78971	4.27493	4.59453	5.14317	3.94645	4.40216	4.70783	4.23681	4.94167	4.79705	4.28846	4.62452	4.66804	4.69942	4.94036	4.18871	4.27645	4.62229	4.58719	4.32872	4.67735	4.25259	4.30453	4.05578	4.18594
CABP2	CABP2	11					Other	5.16494	4.25268	4.16587	3.6653	3.78031	3.89319	5.12485	4.19801	3.35671	4.04747	4.79292	5.12492	5.45281	3.24622	5.22414	3.34941	3.195	3.30231	3.93337	3.38404	3.94317	3.63053	4.12069	4.35935	4.95407	2.75016	3.57868	3.95215	4.54026	4.4209	2.98803	4.11654	4.98588	4.42916	4.12814	4.96701	4.69977	3.29462	4.86017	5.00099	4.28474	3.99621
CABP7	CABP7	15					Cytoplasm	4.00554	3.82733	3.62768	4.13036	4.46166	4.37638	3.86015	3.63148	3.71378	4.30039	3.37177	3.9048	3.91198	4.33679	4.00883	3.45463	3.80666	3.91946	3.82115	3.89915	4.81027	4.53759	4.57739	3.73545	3.55907	4.18788	4.05419	4.00868	3.95215	4.41907	4.15384	3.61132	3.38281	3.05653	4.01383	4.31081	3.39845	3.91635	4.1982	3.36302	3.36464	3.81049
CABYR	CABYR	15				M	Cytoplasm	4.60388	5.31605	3.71379	4.73244	5.75437	5.53484	5.0231	5.01212	5.03143	4.63123	5.08511	3.93048	5.51536	4.43371	5.73126	4.4429	5.24083	4.95595	4.78185	4.20969	5.43158	4.0119	5.3361	4.55814	4.08317	4.86246	4.17792	4.96037	4.42982	4.88569	5.3181	4.88679	4.79884	4.38391	4.88649	5.26424	4.81579	5.10126	4.87003	4.11525	5.01688	4.48095
C9orf7	CACFD1	16					Other	5.99795	6.0297	5.63291	6.05931	5.97581	5.48489	6.28218	5.46891	6.0075	6.08498	6.02493	6.01463	6.17402	5.48583	6.01175	6.046	6.21964	6.24163	5.62735	5.49472	5.44906	6.3053	5.90929	5.97652	5.86019	5.4551	5.65732	5.27958	5.74151	5.86316	6.01786	5.41207	5.56703	5.48071	5.8779	6.43624	5.26645	5.70685	5.53138	5.75071	5.85694	5.61357
CACNA1A	CACNA1A	15	P	D	MM		Plasma Membrane	7.56651	7.6646	7.532	7.67151	7.68279	7.76853	7.47626	7.58816	7.7727	7.58623	7.71291	7.43033	7.16068	7.63009	7.11717	7.49196	7.60256	7.8942	7.61146	7.90668	7.47016	7.5627	7.46335	7.54408	7.5777	7.86085	7.48609	7.6056	7.49429	7.71085	8.07683	7.82358	7.31367	7.33365	7.49389	7.08415	7.35181	7.55937	7.51769	7.29984	7.29718	7.45277
CACNA1B	CACNA1B	8					Plasma Membrane	6.51529	6.50826	6.13983	6.16686	6.00724	6.87213	6.52339	6.75539	6.64172	6.62049	6.6353	6.12144	6.33418	6.31794	6.32406	6.48514	6.25124	6.3081	6.77234	6.62365	6.3814	6.71628	6.55798	6.90459	6.55545	6.5779	6.49043	6.28132	6.85593	6.54552	6.86668	6.81916	6.50745	6.33134	6.63648	6.33187	6.53517	6.51611	6.58491	6.28046	6.55996	6.45979
CACNA1C	CACNA1C	26		D			Plasma Membrane	7.28663	7.40582	7.56558	7.66157	7.40083	7.04854	7.08087	6.71876	6.63527	7.31261	7.31383	6.78013	6.3324	6.18425	6.26784	6.51934	6.91925	6.62184	6.2252	6.33682	4.88192	6.61087	6.22576	6.82995	6.91038	6.89406	6.85537	6.66718	6.68496	6.84254	7.28529	7.30999	6.5787	6.9754	6.69463	6.18323	6.86772	6.48719	6.96977	6.63585	6.98175	6.68624
CACNA1E	CACNA1E	15				M	Plasma Membrane	6.06708	6.1448	6.14444	6.03274	5.95439	6.35887	6.01298	5.93168	6.09851	5.87169	6.00976	5.61717	5.8046	6.25277	5.8704	5.8042	6.00751	6.44287	6.22785	6.41227	5.96787	6.14683	6.25561	5.89516	5.94313	5.93935	6.13378	6.13014	5.9048	6.26676	6.18971	6.20113	5.58951	5.84607	6.23598	6.00221	5.78916	6.05668	6.02214	5.539	5.85914	5.89442
CACNA1F	CACNA1F	16					Plasma Membrane	5.3458	5.60054	5.4089	5.61948	5.26061	5.49299	5.5181	5.30861	5.3877	5.2916	5.18732	5.23752	5.1561	5.22236	5.23329	5.44927	5.19361	5.65251	5.19559	5.48009	5.60963	5.30931	5.24563	5.27534	5.19667	5.33894	5.40319	5.22162	5.04711	5.11836	5.6251	5.39349	5.11526	5.13956	5.27671	5.26909	5.06503	5.35129	5.29325	5.1892	5.04821	5.10009
CACNA1G	CACNA1G	15	P	D			Plasma Membrane	6.14311	6.13332	6.07363	6.1359	6.05503	6.1595	5.75094	5.92264	5.98941	6.21472	6.09322	5.95631	5.71926	5.93475	5.69482	5.71347	5.86467	5.8895	5.82156	6.06626	5.82032	5.65891	6.2182	6.39253	6.11377	6.4883	6.29326	6.54353	6.23884	6.42747	6.64266	6.30201	6.34537	6.18982	6.36045	5.89614	6.19887	6.39707	6.67939	6.05773	6.3911	6.29672
CACNA1I	CACNA1I	12					Plasma Membrane	6.05291	6.10245	5.59261	6.24455	6.06781	6.09538	6.01683	6.07184	5.91704	6.14958	6.16463	6.17517	6.05878	5.94931	6.68527	5.71219	5.61339	6.0963	6.20351	5.8755	6.65367	5.67065	6.39601	5.81749	6.16277	6.05989	6.22012	5.86354	5.72515	5.91195	6.16273	6.29725	5.87384	5.99452	6.24167	6.69627	5.99436	5.93613	5.92628	6.17564	6.01456	5.88468
CACNA1S	CACNA1S	15	P		MM		Plasma Membrane	5.27059	5.37995	5.32064	5.38914	5.46228	5.5677	5.31636	5.29569	5.44761	5.47626	5.44941	5.26614	5.26477	5.46403	5.18764	5.20185	5.44073	5.10667	5.37683	5.47588	5.5022	5.08265	5.2302	5.30348	5.37324	5.33601	6.56096	5.35155	5.20572	5.53541	5.28741	5.51556	5.29981	5.25751	5.25594	5.09814	5.23708	5.40044	5.43656	5.34282	5.07635	5.57164
CACNA2D1	CACNA2D1	15					Plasma Membrane	3.64375	3.99124	4.34264	4.22406	3.80393	3.90273	4.17275	4.21035	3.82739	3.82687	4.22537	4.5001	4.23334	3.70701	4.43843	3.81557	4.30331	3.9775	3.73174	4.01031	4.69702	4.33089	4.19267	3.73815	3.8008	4.13141	4.12498	3.76122	3.53642	4.15686	4.00336	4.0876	3.71495	3.74006	3.75444	4.12423	3.69233	3.81365	3.59128	3.77035	3.66021	3.50166
CACNA2D2	CACNA2D2	16	P	D	MM		Plasma Membrane	5.86276	5.92555	5.99739	5.7632	5.94045	5.79956	5.53289	5.73193	5.67679	5.82066	5.74473	5.46275	5.53803	5.68506	5.35842	5.54968	5.40081	5.87919	5.67973	6.10222	5.88346	5.9264	5.53832	5.77523	5.55672	5.88764	5.79444	5.92352	5.85393	5.83521	6.04537	5.94953	5.52925	5.66597	5.80011	5.60333	5.66806	5.89129	5.87035	5.53554	5.57254	5.62789
CACNA2D4	CACNA2D4	16					Other	4.19715	4.74438	4.68853	4.6841	5.34531	5.09877	4.81425	4.18248	4.98768	3.82399	4.88892	4.89633	4.75586	4.53834	4.54232	4.58176	4.56508	4.74023	4.36017	4.54523	4.46829	4.77568	4.70201	4.54139	4.1473	4.42778	4.50424	4.48141	4.2653	4.88514	5.13675	4.85875	4.37681	4.22103	4.22896	4.86227	4.44391	4.30884	4.31612	4.50095	4.35576	4.14248
CACNB1	CACNB1	15					Plasma Membrane	6.11909	6.57115	6.36561	6.57433	6.32102	6.47473	6.20379	6.12532	6.4786	6.71107	6.5917	6.3097	6.26048	6.29226	6.30611	5.58898	6.23758	6.82116	6.15071	6.78722	6.14998	6.32725	6.39487	6.23338	6.20016	6.34779	5.9902	6.45852	6.4377	6.61523	6.58223	6.52804	6.20108	6.31687	6.16619	6.49724	6.19387	6.44029	6.39274	6.3532	6.01172	6.17072
CACNB2	CACNB2	25		D	MM		Plasma Membrane	5.88002	6.37247	6.10155	6.2456	6.65929	6.43465	5.42346	5.65887	5.67909	6.53134	6.59367	5.98436	6.02913	5.55585	4.66466	4.84116	5.52566	5.4141	5.43564	5.8251	5.01958	4.64917	5.37791	5.76599	5.38386	5.77568	5.3706	6.16458	6.07463	5.53788	6.17105	6.30716	5.6077	5.99036	5.18846	4.99597	5.63412	5.77345	6.15587	6.32523	5.95573	5.85863
CACNB4	CACNB4	16			MM		Plasma Membrane	3.63814	3.34806	3.54416	3.36661	3.74478	3.17153	3.4736	3.54621	3.52183	3.15656	3.55759	3.37088	3.3241	3.03697	3.44514	3.59196	3.08759	3.78102	2.91749	3.17052	4.29434	3.36452	3.33468	3.40824	3.68039	3.24259	3.4673	3.26715	3.27716	3.34601	3.19809	3.18685	3.27164	3.0644	3.0583	3.37173	3.37473	3.24431	3.04691	3.47991	3.17633	3.32765
CACNG4	CACNG4	15					Plasma Membrane	5.11611	5.09034	5.04705	4.50399	5.48841	5.3903	4.97265	4.79452	4.83151	5.39491	4.98615	5.08619	4.62379	5.13974	4.78527	4.76855	4.72355	4.9128	4.88454	5.39761	5.00873	4.99735	4.70485	4.97493	4.83646	5.24318	5.19681	5.32191	4.64328	5.07996	5.70259	5.06952	4.89189	5.07058	4.88859	5.28262	4.84933	5.13421	4.79358	4.8835	4.71429	4.79957
CACNG6	CACNG6	16					Plasma Membrane	6.06565	6.12288	6.01928	6.08305	6.21639	6.11612	5.85634	5.64573	5.54346	6.22133	5.78416	5.89207	5.66778	5.70669	5.91362	5.45787	5.66639	5.64837	5.79775	6.2488	5.51087	5.62115	6.19381	5.99417	5.78525	6.23574	6.03333	6.06069	5.94632	6.08474	6.2501	6.49494	5.81441	5.76997	5.77752	5.77812	6.04487	5.97737	6.04928	5.87078	5.92369	5.93676
C10orf46	CACUL1	12					Other	4.59223	4.87272	4.70235	4.62069	4.2187	4.41915	4.8588	5.07394	4.93498	4.79684	5.35358	4.71481	4.50199	5.18923	5.02273	4.89558	5.44188	4.13714	4.66907	5.07499	5.45254	4.89292	4.70255	4.45767	4.51588	4.99103	4.67437	4.88436	4.71928	4.79421	4.74463	5.12164	4.6099	4.67054	4.82105	4.60026	4.79818	4.7043	4.92389	4.83998	4.43938	4.46788
CAD	CAD	8					Cytoplasm	3.48708	3.81612	3.95347	3.56975	3.79591	3.90798	4.00158	4.26004	3.56679	4.0063	3.89693	4.04687	4.64155	3.70901	4.39337	3.6649	3.74109	4.23304	3.92282	3.8147	4.37977	4.04864	4.38945	3.91825	4.13617	3.97249	3.6358	3.68538	3.8713	4.00223	3.55882	4.22052	3.67375	3.50908	3.68536	4.55354	3.85224	3.93018	3.88138	3.85412	3.66369	3.73597
CADM1	CADM1	8	P	D	MM	M	Plasma Membrane	7.88262	7.73893	7.57176	7.66115	7.70243	7.88757	7.82712	7.98503	7.60346	7.87938	7.86624	7.79473	8.77448	8.10009	9.41656	7.64623	7.87135	7.5945	7.78971	8.20909	7.60357	7.72508	9.42101	8.03048	8.19826	8.10681	7.64416	7.73643	7.87774	8.04802	7.98879	8.17099	7.49349	7.71198	7.80852	9.41202	7.7084	8.1169	7.853	7.87646	7.56058	7.69993
CADM2	CADM2	11					Plasma Membrane	5.30749	5.30017	4.65683	5.07956	5.12813	5.07068	4.81326	4.49192	5.43201	5.04082	4.86057	5.25061	5.1894	4.09825	4.22923	4.42033	4.15776	4.42626	4.18152	4.26506	4.31314	4.06333	4.71268	5.46908	5.26711	4.97289	4.81621	4.95973	5.2565	5.37096	4.97278	4.77262	5.60783	5.28407	5.25579	5.00363	5.16263	5.2001	5.58523	5.53054	5.46605	5.39228
CADM3	CADM3	29					Plasma Membrane	9.34257	9.20843	9.60987	9.23491	9.25888	9.28693	9.06534	8.45009	8.49576	8.55453	8.47023	8.23312	7.38935	7.30176	7.08869	8.57646	8.23329	8.97033	7.29294	8.22725	6.43301	7.32215	6.13588	7.38182	8.42031	8.43026	7.79248	7.55531	6.61143	7.2785	6.92218	6.15575	7.7196	8.12053	8.45594	7.02972	8.21807	6.90228	6.67741	6.72658	8.07088	8.01169
CAGE1	CAGE1	12					Other	4.51712	4.46426	4.45581	4.48016	4.42435	4.6545	4.6952	4.71908	4.58057	4.56152	4.49219	5.06386	4.78077	4.88861	5.13248	4.38384	4.26786	5.00283	4.46225	4.58539	4.64564	4.97789	4.79869	4.60691	4.67126	4.09572	4.57498	4.28266	4.46205	4.25669	4.3013	4.63169	4.47025	4.46169	4.54078	4.69201	4.3537	4.77184	4.40964	4.19521	4.482	4.43497
CALB1	CALB1	15		D			Cytoplasm	2.972	3.45011	2.66525	2.84455	2.77325	3.13823	2.89448	3.00017	3.23083	2.66494	2.79792	2.8222	3.33031	2.89218	3.07503	2.86621	2.71074	3.7744	2.85054	2.89493	3.20115	3.33274	3.26956	2.86276	3.36474	2.86582	2.59481	2.77874	2.94206	2.67959	3.06249	2.84455	2.54597	2.5464	2.6122	3.3345	2.66929	3.00049	2.88225	2.943	2.53749	2.89021
CALCOCO1	CALCOCO1	8					Nucleus	3.44262	3.0891	2.81779	2.70527	3.27746	3.46441	3.4405	3.44278	3.19809	3.60581	3.35935	3.82005	4.59815	3.45337	5.18987	3.22324	3.44363	3.8464	2.60027	3.60533	4.0412	3.22966	3.73655	3.53567	4.01339	3.09032	3.17077	2.81351	2.90448	3.15226	2.89813	2.55422	2.7188	2.84576	2.68955	4.80834	2.49041	3.11067	2.52241	3.23795	2.65739	2.7407
CALCRL	CALCRL	12	P	D		M	Plasma Membrane	3.34008	2.78434	3.09395	2.86292	3.56895	3.22931	4.11556	3.61197	2.84873	3.09867	3.25326	3.25984	4.10573	4.07167	4.37814	3.33198	2.98833	3.18798	3.0825	3.07623	4.93861	3.21148	3.39585	3.2124	3.64722	2.99882	3.38096	3.09824	2.7316	3.46459	2.96406	3.006	2.68934	3.00824	2.60072	3.94679	2.48594	3.52735	2.89786	2.9424	2.54467	2.68284
CALHM2	CALHM2	15					Other	2.58388	2.9678	2.92531	2.59408	3.19061	2.4698	2.79213	2.72987	3.75382	3.31792	3.13159	3.01738	2.36429	2.83231	2.82163	2.52982	2.69981	2.81511	2.34668	2.7646	4.78216	2.94676	2.70332	2.44508	2.75058	2.72921	3.13077	2.50962	2.41231	3.16008	2.72654	3.05068	2.61919	2.39854	2.67959	2.3692	2.70817	2.4967	2.46578	2.70107	2.43026	2.05107
CALHM3	CALHM3	12					Extracellular Space	5.2665	5.32261	5.12861	5.02543	5.01381	5.20801	4.99549	5.33091	5.45836	5.21091	5.34853	4.98019	5.22627	5.01629	5.44115	5.18584	5.05241	5.45249	4.91542	5.3486	5.5969	5.54404	5.6676	5.57682	5.20527	5.02428	4.85731	5.20863	5.27068	5.27431	5.34536	5.21505	5.12912	5.08816	5.28474	5.48408	4.97456	5.1685	5.00452	5.05982	4.94774	4.80511
CALML3	CALML3	7				M	Cytoplasm	10.3038	9.89837	10.2742	9.88262	10.0232	9.43223	10.3407	10.3193	9.39854	9.80006	9.51405	11.1727	11.3337	9.21554	10.9802	10.1302	9.73988	8.96965	9.72326	9.2573	9.59394	10.0777	11.1576	10.4701	10.5032	9.09666	9.9962	9.48197	10.0071	10.3233	9.09305	8.81616	10.4888	10.2748	10.3525	11.2316	10.5159	10.5426	9.57912	10.7855	10.4567	10.297
CALML4	CALML4	12					Other	5.48362	6.14398	5.65132	5.79488	6.1451	5.62407	5.92953	6.34686	5.78889	5.66455	5.90911	6.0489	6.13102	5.86763	5.89653	5.90844	5.71203	6.15967	5.80697	6.05238	5.43009	6.20757	6.40143	5.83921	6.12443	5.41397	5.89399	5.54018	5.72756	6.01022	5.71925	5.49582	5.67176	5.79548	6.14666	6.01639	5.87472	5.7693	5.61934	5.98933	5.51812	5.73947
CALN1	CALN1	15					Cytoplasm	5.03453	5.14151	4.74039	5.1099	5.51749	5.51669	5.02106	4.83335	5.04107	5.48006	5.34326	4.63758	4.60309	5.16148	5.11508	5.05106	5.11008	5.40782	5.2537	5.47824	6.23835	4.82112	5.03279	5.20774	5.07636	4.90519	5.01683	5.11889	5.39663	5.17518	5.22803	5.65528	5.10248	4.80626	5.11736	5.14623	5.09041	5.28305	5.10166	4.63726	4.4897	4.92767
CALR3	CALR3	15					Cytoplasm	4.97313	4.74976	4.60632	4.79998	5.30056	4.74544	4.98629	4.5773	4.8947	4.72984	5.03951	4.77084	4.51476	5.14867	4.60379	4.83568	4.57641	4.69277	4.89636	5.06515	4.85592	4.68958	4.88412	5.20676	4.51866	5.09555	4.73004	5.08429	4.90565	5.06916	4.97925	4.75414	4.68902	4.7775	4.87114	4.4796	4.67647	4.80114	4.8833	5.0459	4.75403	4.4015
CAMK1G	CAMK1G	15		D			Cytoplasm	5.97146	6.01085	6.04336	6.24496	6.01555	6.35126	5.91081	6.12395	6.24222	6.24981	6.23217	6.48928	5.92985	6.246	5.85677	5.69865	6.01689	5.87681	5.92339	6.4277	6.17053	5.6058	6.14862	6.13308	5.94349	6.15525	6.07699	6.00525	6.16189	6.3591	6.02276	6.21576	6.05105	5.86809	6.31716	5.92956	5.973	6.04145	6.2418	5.90932	5.92016	6.17777
CAMK2A	CAMK2A	15	P	D			Cytoplasm	4.65206	4.44183	4.55024	4.25406	4.11822	4.71899	4.51268	4.11403	4.21281	4.62006	4.17998	4.20004	4.69429	4.40429	5.25198	4.23896	4.37868	4.70228	4.18374	4.6327	5.17083	4.68974	4.41989	4.6492	4.35133	4.58256	4.27924	4.06106	3.71043	3.82086	4.73824	4.64703	3.71927	3.93054	4.16235	4.32686	4.14408	4.73671	3.92893	3.7245	4.04326	4.06815
CAMK2B	CAMK2B	12		D			Cytoplasm	3.16081	3.81507	3.10944	3.38517	3.322	3.81413	3.38734	3.54797	3.37876	3.62884	4.13236	4.16924	3.71313	3.73748	3.85685	3.37574	3.07697	3.84318	3.50938	3.44379	4.38417	3.79277	3.3534	3.53427	3.46497	3.21068	3.6841	3.16292	3.16805	4.17426	3.28143	3.54785	3.45886	3.23931	3.7173	3.38092	3.46294	3.28912	3.32484	3.82144	3.32644	3.36018
CAMK2D	CAMK2D	11	P	D		M	Cytoplasm	4.34516	4.54367	4.71569	4.36306	4.42246	4.42454	4.9538	4.37692	3.55286	3.34366	4.31421	4.34446	5.66481	3.85906	6.38623	4.63336	4.54863	3.32041	3.90435	4.09147	5.44128	3.44653	5.08912	4.21497	4.54097	3.61397	4.21279	3.62102	4.28257	3.97522	3.73876	3.90227	4.22959	4.02126	3.79828	5.60127	4.5281	4.05348	4.14397	4.45089	4.50721	4.21808
CAMKK2	CAMKK2	16	P		MM	M	Cytoplasm	4.06011	3.79255	4.13884	3.28735	3.94399	4.35499	3.66546	4.90024	4.19639	3.44001	3.73102	4.1837	3.58625	3.91074	3.81499	4.34803	4.06747	4.15104	3.45862	3.75901	5.86665	3.90215	2.86899	3.4025	3.46281	4.36951	3.51579	3.5881	3.80465	3.0926	4.68039	3.71035	3.28808	3.40167	3.23892	3.26202	3.60708	3.55179	3.35211	3.84258	3.5659	3.46523
CAMKV	CAMKV	12					Other	5.17683	5.28763	5.16739	5.4023	4.95779	5.66281	5.01837	5.25289	5.16972	5.36685	5.22507	5.20757	5.10459	5.26865	5.21512	4.99711	5.19753	5.3769	5.32198	5.25433	5.6255	5.21267	5.28494	5.42092	5.22974	5.4542	5.52404	5.38756	5.12484	5.46754	5.6798	5.09236	5.13141	4.98621	5.30169	5.03221	5.04805	5.51201	5.03419	5.37889	5.00404	5.09598
CAMLG	CAMLG	15		D			Cytoplasm	6.63402	6.4239	6.61766	6.57461	6.6619	6.55695	6.50821	6.55818	6.37229	6.71629	6.65881	6.55821	6.05832	6.79387	6.55439	6.80554	6.79758	7.48714	6.57395	7.14744	6.42635	6.81195	6.34485	6.31549	6.62031	7.03978	6.75755	6.91281	6.61641	6.77427	7.04532	7.06269	6.49074	6.52946	6.61998	6.215	6.49271	6.61279	6.65937	6.24145	6.52854	6.57839
CAMSAP1	CAMSAP1	7					Other	7.87883	7.84723	8.07576	7.78215	7.94057	7.72832	8.49906	8.57368	7.61957	7.80089	7.80943	8.73683	9.11174	7.47342	9.15812	7.9105	7.76882	7.15794	7.6983	7.56957	8.01294	7.84251	8.67231	8.30057	8.46934	7.62971	8.03176	7.42833	7.92648	8.18131	7.43166	7.32401	8.33602	8.09155	8.03722	8.91685	8.06441	8.31975	7.65938	8.47533	8.02041	7.88219
CAMSAP1L1	CAMSAP2	16					Other	6.63082	5.87459	6.73585	6.98568	6.63695	6.70261	6.42986	6.31477	7.67395	6.32859	7.74522	6.20505	6.44095	6.08175	5.82753	6.55545	7.02589	7.0729	6.87391	6.29113	6.20125	7.4237	6.54738	6.3938	6.27264	6.28292	6.27538	7.19319	6.03848	6.11294	6.30695	6.1165	6.81057	7.25741	7.42886	6.02682	7.10797	6.08442	6.89	7.19785	8.44301	7.00441
CAMTA1	CAMTA1	12					Other	4.64304	5.17461	4.75823	4.93801	5.45534	4.96428	4.85387	4.99351	4.95658	5.42151	4.79468	4.89559	5.58727	4.62592	5.39707	4.77575	5.02483	5.15203	4.93519	5.00223	5.1182	4.7807	6.34536	4.97736	5.11887	5.09077	4.96339	5.21859	4.61611	4.99688	5.28298	5.12804	4.74211	4.78358	4.77927	6.11028	4.93157	5.22543	4.78622	4.63345	4.7042	4.98123
CAMTA2	CAMTA2	15					Nucleus	5.8795	6.00214	5.97956	6.21414	6.06313	6.14039	6.1412	6.10318	6.01465	5.7824	5.99598	5.72504	5.58907	6.12876	5.54708	6.17429	5.96938	6.0734	6.32528	6.24642	5.35914	6.08439	5.71752	6.08393	5.8988	5.9955	5.99751	6.20062	6.14946	5.91902	6.10633	5.95794	5.93058	5.97299	5.8511	5.60373	5.89785	5.97574	6.24881	5.90048	5.83995	5.97369
CAND1	CAND1	14					Cytoplasm	7.93312	7.90553	7.71405	7.76859	7.50991	7.80657	7.53024	7.4876	8.21073	7.76411	8.17887	7.6562	7.6859	8.41219	7.10718	8.44724	8.55615	8.29647	8.68282	8.1278	7.94146	8.14574	7.65545	8.35408	8.02232	8.1365	8.21076	8.5399	8.7253	7.93997	8.1346	7.90094	8.43502	8.52622	8.27629	7.50956	8.41151	8.26095	8.45874	8.4346	8.5557	8.48973
CAND2	CAND2	15					Nucleus	7.57897	7.67852	7.46652	7.61824	7.71074	7.79414	7.52572	7.39591	7.51986	7.67007	7.79051	7.23912	7.37949	7.909	7.15377	7.52851	7.36732	7.83978	7.71837	7.89344	7.13335	7.50937	7.39473	7.6018	7.48686	7.68601	7.5765	7.77016	7.50724	7.55266	7.79704	7.8258	7.45726	7.60075	7.48363	7.39417	7.54021	7.63349	7.51442	7.34432	7.42467	7.54649
CANT1	CANT1	15					Extracellular Space	7.18102	7.11769	7.34228	7.29088	7.1564	7.01068	6.97132	7.24616	7.32894	7.36988	7.27001	6.80253	6.52907	7.47663	6.62309	7.29233	7.27552	7.8638	7.3638	7.67431	6.93719	7.46333	7.09141	7.06167	7.1052	7.52717	7.38184	7.31208	7.40894	7.25364	7.5316	7.48672	7.01449	7.20688	6.92111	6.60422	7.24464	7.13957	7.19463	6.92378	7.10133	7.28647
CANX	CANX	27		D			Cytoplasm	7.8042	7.60787	7.76134	7.9939	8.19	7.30772	7.05408	6.79703	7.82632	7.2079	7.57626	7.09641	6.10761	8.19891	7.35025	9.56447	9.40504	9.38692	8.78712	8.10597	7.7507	9.4134	6.64364	6.95325	7.43295	7.72937	7.72858	8.5857	7.1565	7.2848	7.46821	7.78063	7.6295	8.42215	8.00637	7.05279	7.84758	6.87669	7.48763	7.91164	8.39998	8.02327
CAP1	CAP1	27				M	Plasma Membrane	8.52821	8.50492	8.98085	8.98583	9.27119	8.72655	8.84736	8.68531	8.85152	8.52586	8.33656	7.76056	6.81406	9.5569	8.03324	9.52763	9.07422	9.6118	9.2878	9.29428	7.92079	9.44999	7.49086	8.01581	8.66639	8.67453	8.46615	9.14242	8.30789	8.68271	8.84566	8.4586	8.00406	8.6033	8.37906	7.72481	8.26228	7.75247	8.33067	8.29046	8.78348	8.3489
CAP2	CAP2	28					Plasma Membrane	5.88779	5.96247	6.471	7.01937	6.88849	6.05477	5.29842	5.82974	5.66989	5.41458	6.16493	5.23435	4.97535	5.03907	4.69172	4.92113	4.97586	5.43598	4.89283	5.06901	5.28383	5.19557	4.71517	5.05107	5.11321	5.02325	5.39722	5.51738	5.47703	5.0662	5.60137	4.97684	5.05315	5.70271	4.96694	4.99	5.83918	5.4182	6.25377	5.59729	5.9938	5.39972
CAPN13	CAPN13	12					Other	4.64648	4.59062	4.66758	4.59536	4.74315	4.53833	5.00078	4.63341	4.7894	4.95481	4.61476	4.82418	5.07681	4.565	5.07445	4.73624	4.89299	4.72808	4.63885	5.08564	4.81004	4.83658	5.09068	4.82493	4.68155	4.92405	4.8012	4.70703	4.86426	4.77171	4.76384	5.03172	4.67903	4.65771	4.6524	5.20952	4.7385	4.87103	4.71742	4.77845	4.68733	4.72717
CAPN2	CAPN2	27	P	D		M	Cytoplasm	8.15633	8.13758	8.47122	8.61928	8.60988	8.23476	8.08288	7.90069	8.80912	8.38185	8.07686	7.49435	7.07416	9.39777	8.33307	9.54432	9.62587	9.36028	8.89876	9.37746	8.0178	8.78892	6.85896	7.81771	8.15685	8.6041	8.08068	8.76741	7.87794	8.0415	8.47128	8.71548	7.59232	8.17059	7.80541	7.0705	7.8309	7.47701	7.79613	7.74564	7.94429	8.07559
CAPN3	CAPN3	16		D			Cytoplasm	6.82682	6.96429	6.80007	7.03753	6.78775	6.8665	6.90024	6.72683	6.68205	6.78395	6.78309	6.58849	6.671	6.51457	6.82938	6.27977	6.35814	6.71613	6.537	6.97835	6.04815	6.37991	6.83355	6.81848	6.57231	6.70651	6.8885	6.82845	6.86963	6.48102	6.94694	6.9722	6.50492	6.77531	6.56011	6.80032	6.58762	6.83797	7.18099	6.63193	6.63005	6.74317
CAPN8	CAPN8	16					Cytoplasm	2.96609	3.24915	3.12248	3.22808	3.08545	2.72743	2.48397	3.09225	2.9372	2.64496	2.86499	2.75238	3.04877	3.10664	2.81315	2.46414	3.36818	3.47401	2.75764	2.61245	4.79068	3.08761	2.95874	3.09185	2.94957	3.4181	3.00358	2.54496	3.15707	2.98706	3.18061	2.78984	2.87999	2.86419	2.61559	3.12926	2.71322	2.76274	2.98501	2.93205	2.61588	2.88948
[truncated: 8,183 more rows]
[truncated: 21 more columns]

## Sheet: AllGenes_All Clusters_SORTED1
All genes_Database 1 --> Ordered by cluster number and clean from useless genes
[truncated: 3,479 more rows]
[truncated: 33 more columns]

## Sheet: MeanTrend_ALLClusters_SORTED1
High Flow condition										Low Flow condition
[truncated: 68 more rows]

[truncated: 2 more sheets: AllGenes_AllClusters_SORTED2, Mean Trend ALL cluster sorted2]
