# Supplementary material for: Linking gene dynamics to vascular hyperplasia – Toward a predictive model of vein graft adaptation
Source: PLoS One. 2017 Nov 30;12(11):e0187606. doi: 10.1371/journal.pone.0187606 (PMC5708843; doi:10.1371/journal.pone.0187606)
Supplement: S2 Data — The temporal dynamic of lumen, IEL, and EEL radius and intimal, medial thickness is recorded at the time of implantation (t = 0) and after 2 hours, 1,3,7,14,28 days along with the Flow rate, Shear Stress and Tension values. The sheet “Compiled List of VG Morphology” includes the list of all the grafts used for the analysis, the sheet “Sorted List” includes the list of all the grafts used for the analysis with the mean values of all the significant biological measurements, and the sheet “Final tables” includes the mean values of all the significant biological measures under high, low, and intermediate shear along with their correspondent temporal plots. (XLS) [file pone.0187606.s012.xls]

## Sheet: Compiled List of VG Morphology
				Rabbit Geometry/Flow at Implantation					Rabbit Geometry/Flow at Harvest
				Radius (mm)	Flow rate	Shear Stress (dynes/cm^2)	Tension (dynes/cm^2)		Radius (mm)			Cross-sectional Area (mm)		Flow rate	Shear Stress (dynes/cm^2)	Tension (dynes/cm^2)		Comments
Time (days)	Rabbit #	VG type		Lumen	ml/min	Mean	Mean		Lumen	IEL	EEL	Intima	Media	ml/min	Mean	Mean
0.08	11021A	L		1.4544	2.3	0.555269	1.55859e+06		1.4544	1.4544	1.50918	0	0.51	2.3	0.555269	1.79116e+06			63 mm used as implantation wall thickness
0.08	11021B	L		1.4544	2.3	0.555269	1.55859e+06		1.4544	1.4544	1.50918	0	0.51	2.3	0.555269	1.79116e+06			63 mm used as implantation wall thickness
0.08	11031A	L		1.3536	4	1.19789	1.45057e+06		1.3536	1.3536	1.41904	0	0.57	4	1.19789	1.39544e+06			63 mm used as implantation wall thickness
0.08	11031B	L		1.3536	4	1.19789	1.45057e+06		1.3536	1.3536	1.43021	0	0.67	4	1.19789	1.19195e+06			63 mm used as implantation wall thickness
0.08	11035A	L		1.4325	4	1.01066	1.53512e+06		1.4325	1.4325	1.51564	0	0.77	4	1.01066	1.1624e+06			63 mm used as implantation wall thickness
0.08	11035B	L		1.4325	4	1.01066	1.53512e+06		1.4325	1.4325	1.51564	0	0.77	4	1.01066	1.1624e+06			63 mm used as implantation wall thickness
0.08	11046A	L		1.38	10	2.82611	1.47886e+06		1.38	1.38	1.44644	0	0.59	9	2.5435	1.40111e+06			63 mm used as implantation wall thickness
0.08	11046B	L		1.38	10	2.82611	1.47886e+06		1.38	1.38	1.43762	0	0.51	9	2.5435	1.61582e+06			63 mm used as implantation wall thickness
0.08	11060A	L		1.5312	4	0.827544	1.64089e+06		1.5312	1.5312	1.58433	0	0.52	4	0.827544	1.9443e+06			63 mm used as implantation wall thickness
0.08	11060B	L		1.5312	4	0.827544	1.64089e+06		1.5312	1.5312	1.58131	0	0.49	4	0.827544	2.06134e+06			63 mm used as implantation wall thickness
0.08	11021A	H		1.5024	26	5.69434	1.61003e+06		1.5024	1.5024	1.56873	0	0.64	26	5.69434	1.52794e+06			63 mm used as implantation wall thickness
0.08	11021B	H		1.5024	26	5.69434	1.61003e+06		1.5024	1.5024	1.56772	0	0.63	26	5.69434	1.55169e+06			63 mm used as implantation wall thickness
0.08	11031A	H		1.2288	38	15.2113	1.31683e+06		1.2288	1.2288	1.30053	0	0.57	38	15.2113	1.15562e+06			63 mm used as implantation wall thickness
0.08	11031B	H		1.2288	38	15.2113	1.31683e+06		1.2288	1.2288	1.3042	0	0.6	38	15.2113	1.09943e+06			63 mm used as implantation wall thickness
0.08	11035A	H		1.3975	56	15.2391	1.49761e+06		1.3975	1.3975	1.48153	0	0.76	56	15.2391	1.12199e+06			63 mm used as implantation wall thickness
0.08	11035B	H		1.3975	56	15.2391	1.49761e+06		1.3975	1.3975	1.48153	0	0.76	56	15.2391	1.12199e+06			63 mm used as implantation wall thickness
0.08	11046A	H		1.3248	32	10.2218	1.4197e+06		1.3248	1.3248	1.38126	0	0.48	44	14.0549	1.58289e+06			63 mm used as implantation wall thickness
0.08	11046B	H		1.3248	32	10.2218	1.4197e+06		1.3248	1.3248	1.38356	0	0.5	44	14.0549	1.52087e+06			63 mm used as implantation wall thickness
0.08	11060A	H		1.5384	49	9.99575	1.64861e+06		1.5384	1.5384	1.59429	0	0.55	49	9.99575	1.85706e+06			63 mm used as implantation wall thickness
0.08	11060B	H		1.5384	49	9.99575	1.64861e+06		1.5384	1.5384	1.59429	0	0.55	49	9.99575	1.85706e+06			63 mm used as implantation wall thickness
0.08	11033A	N		1.5625	61	11.8767	1.67443e+06		1.5084	1.5084	1.56637	0	0.56	61	13.201	1.75527e+06			63 mm used as implantation wall thickness
0.08	11033B	N		1.5625	61	11.8767	1.67443e+06		1.5084	1.5084	1.56637	0	0.56	61	13.201	1.75527e+06			63 mm used as implantation wall thickness
0.08	11033C	N		1.4545	27	6.51703	1.55869e+06		1.5084	1.5084	1.56739	0	0.57	27	5.84307	1.72505e+06			63 mm used as implantation wall thickness
0.08	11033D	N		1.4545	27	6.51703	1.55869e+06		1.5084	1.5084	1.56739	0	0.57	27	5.84307	1.72505e+06			63 mm used as implantation wall thickness
0.08	11045A	N		1.505	18	3.92184	1.61281e+06		1.44	1.44	1.49637	0	0.52	18	4.47726	1.72335e+06			63 mm used as implantation wall thickness
0.08	11045B	N		1.505	18	3.92184	1.61281e+06		1.44	1.44	1.49211	0	0.48	18	4.47726	1.86425e+06			63 mm used as implantation wall thickness
0.08	11045C	N		1.375	22	6.28552	1.4735e+06		1.44	1.44	1.48891	0	0.45	22	5.4722	1.98636e+06			63 mm used as implantation wall thickness
0.08	11045D	N		1.375	22	6.28552	1.4735e+06		1.44	1.44	1.48784	0	0.44	22	5.4722	2.03077e+06			63 mm used as implantation wall thickness
0.08	11054A	N		1.2385	20	7.81932	1.32722e+06		1.2468	1.2468	1.31755	0	0.57	26	9.96345	1.18878e+06			63 mm used as implantation wall thickness
0.08	11054B	N		1.2385	20	7.81932	1.32722e+06		1.2468	1.2468	1.30298	0	0.45	26	9.96345	1.49723e+06			63 mm used as implantation wall thickness
0.08	11054C	N		1.255	25	9.39368	1.3449e+06		1.2468	1.2468	1.31755	0	0.57	40	15.3284	1.18878e+06			63 mm used as implantation wall thickness
0.08	11054D	N		1.255	25	9.39368	1.3449e+06		1.2468	1.2468	1.30542	0	0.47	40	15.3284	1.43489e+06			63 mm used as implantation wall thickness
1	11008A	L		1.301	3	1.01185	1.3942e+06		1.3104	1.3104	1.37326	0	0.53	5.3	1.74941	1.40624e+06			63 mm used as implantation wall thickness
1	11008B	L		1.301	3	1.01185	1.3942e+06		1.3104	1.3104	1.37674	0	0.56	5.3	1.74941	1.33263e+06			63 mm used as implantation wall thickness
1	11009A	L		1.425	0.4	0.10267	1.52708e+06		1.425	1.42723	1.47332	0.02	0.42	7.8	2.00206	1.98936e+06			63 mm used as implantation wall thickness
1	11009B	L		1.425	0.4	0.10267	1.52708e+06		1.425	1.42612	1.47764	0.01	0.47	7.8	2.00206	1.82629e+06			63 mm used as implantation wall thickness
1	11013A	L		1.2985	5.2	1.76402	1.39152e+06		1.38	1.38	1.43429	0	0.48	3.9	1.10218	1.71479e+06			63 mm used as implantation wall thickness
1	11013B	L		1.2985	5.2	1.76402	1.39152e+06		1.38	1.38	1.43096	0	0.45	3.9	1.10218	1.82694e+06			63 mm used as implantation wall thickness
1	11014A	L		1.649	7.2	1.19261	1.76713e+06		1.7036	1.70453	1.76689	0.01	0.68	7.2	1.08157	1.81599e+06			63 mm used as implantation wall thickness
1	11014B	L		1.649	7.2	1.19261	1.76713e+06		1.7036	1.70547	1.76147	0.02	0.61	7.2	1.08157	1.98583e+06			63 mm used as implantation wall thickness
1	11057A	L		1.3775	2	0.568306	1.47618e+06		1.4928	1.4928	1.54003	0	0.45	5	1.11633	2.13226e+06			63 mm used as implantation wall thickness
1	11057B	L		1.3775	2	0.568306	1.47618e+06		1.4928	1.4928	1.5421	0	0.47	2	0.446531	2.04292e+06			63 mm used as implantation wall thickness
1	11008A	H		1.3225	36	11.5596	1.41724e+06		1.4136	1.4136	1.4946	0	0.74	40.2	10.57	1.17739e+06			63 mm used as implantation wall thickness
1	11008B	H		1.3225	36	11.5596	1.41724e+06		1.4136	1.4136	1.49033	0	0.7	40.2	10.57	1.24285e+06			63 mm used as implantation wall thickness
1	11009A	H		1.375	19	5.42841	1.4735e+06		1.375	1.375	1.44278	0	0.6	35	9.9997	1.36855e+06			63 mm used as implantation wall thickness
1	11009B	H		1.375	19	5.42841	1.4735e+06		1.375	1.375	1.44278	0	0.6	35	9.9997	1.36855e+06			63 mm used as implantation wall thickness
1	11013A	H		1.3225	43	13.8073	1.41724e+06		1.3584	1.3584	1.41127	0	0.46	20.6	6.10395	1.73341e+06			63 mm used as implantation wall thickness
1	11013B	H		1.3225	43	13.8073	1.41724e+06		1.3584	1.3584	1.41689	0	0.51	20.6	6.10395	1.56664e+06			63 mm used as implantation wall thickness
1	11014A	H		1.675	87	13.75	1.79499e+06		1.7376	1.73852	1.80322	0.01	0.72	87	12.3168	1.78622e+06			63 mm used as implantation wall thickness
1	11014B	H		1.675	87	13.75	1.79499e+06		1.7376	1.73852	1.80058	0.01	0.69	87	12.3168	1.86138e+06			63 mm used as implantation wall thickness
1	11057A	H		1.2985	34	11.534	1.39152e+06		1.2624	1.2624	1.34185	0	0.65	34	12.5521	1.07194e+06			63 mm used as implantation wall thickness
1	11057B	H		1.2985	34	11.534	1.39152e+06		1.2624	1.2624	1.33709	0	0.61	34	12.5521	1.14014e+06			63 mm used as implantation wall thickness
1	11042A	N		1.3585	40	11.8497	1.45582e+06		1.4136	1.41473	1.47422	0.01	0.54	40	10.5174	1.57303e+06			63 mm used as implantation wall thickness
1	11042B	N		1.3585	40	11.8497	1.45582e+06		1.4136	1.4136	1.46882	0	0.5	40	10.5174	1.7271e+06			63 mm used as implantation wall thickness
1	11042C	N		1.4135	50	13.1495	1.51476e+06		1.4136	1.41473	1.47098	0.01	0.51	50	13.1467	1.66192e+06			63 mm used as implantation wall thickness
1	11042D	N		1.4135	50	13.1495	1.51476e+06		1.4136	1.4136	1.47314	0	0.54	50	13.1467	1.60156e+06			63 mm used as implantation wall thickness
1	11058A	N		1.337	32	9.94449	1.43278e+06		1.38	1.38115	1.46503	0.01	0.75	32	9.04356	1.09485e+06			63 mm used as implantation wall thickness
1	11058B	N		1.337	32	9.94449	1.43278e+06		1.38	1.38	1.46068	0	0.72	32	9.04356	1.15391e+06			63 mm used as implantation wall thickness
1	11058C	N		1.351	34	10.2409	1.44778e+06		1.38	1.38115	1.43983	0.01	0.52	33	9.32618	1.55607e+06			63 mm used as implantation wall thickness
1	11058D	N		1.351	34	10.2409	1.44778e+06		1.38	1.38	1.45194	0	0.64	33	9.32618	1.29415e+06			63 mm used as implantation wall thickness
1	11059A	N		1.308	42	13.9397	1.4017e+06		1.2348	1.2348	1.30132	0	0.53	42	16.5686	1.25226e+06			63 mm used as implantation wall thickness
1	11059B	N		1.308	42	13.9397	1.4017e+06		1.2348	1.2348	1.29642	0	0.49	42	16.5686	1.35187e+06			63 mm used as implantation wall thickness
1	11059C	N		1.1855	36	16.0481	1.27042e+06		1.2348	1.2348	1.29887	0	0.51	42	16.5686	1.30011e+06			63 mm used as implantation wall thickness
1	11059D	N		1.1855	36	16.0481	1.27042e+06		1.2348	1.2348	1.29396	0	0.47	42	16.5686	1.40802e+06			63 mm used as implantation wall thickness
3	11007A	L		1.4185	10.2	2.65423	1.52012e+06		1.3824	1.3847	1.44983	0.02	0.58	7.8	2.19291	1.38298e+06			63 mm used as implantation wall thickness
3	11007B	L		1.4185	10.2	2.65423	1.52012e+06		1.3824	1.3847	1.44433	0.02	0.53	7.8	2.19291	1.50577e+06			63 mm used as implantation wall thickness
3	11024A	L		1.159	6.3	3.0055	1.24203e+06		1.1664	1.16776	1.24046	0.01	0.55	6.3	2.94866	1.06246e+06			63 mm used as implantation wall thickness
3	11024B	L		1.159	6.3	3.0055	1.24203e+06		1.1664	1.16776	1.24046	0.01	0.55	6.3	2.94866	1.06246e+06			63 mm used as implantation wall thickness
3	11032A	L		1.2	3	1.28945	1.28596e+06		1.2024	1.2024	1.2868	0	0.66	3	1.28174	961099			63 mm used as implantation wall thickness
3	11032B	L		1.2	3	1.28945	1.28596e+06		1.2024	1.2024	1.2868	0	0.66	3	1.28174	961099			63 mm used as implantation wall thickness
3	11044A	L		1.409	1	0.265518	1.50994e+06		1.4736	1.47468	1.53496	0.01	0.57	1	0.232107	1.62e+06			63 mm used as implantation wall thickness
3	11044B	L		1.409	1	0.265518	1.50994e+06		1.4736	1.47468	1.536	0.01	0.58	1	0.232107	1.59309e+06			63 mm used as implantation wall thickness
3	11049A	L		1.301	1	0.337283	1.3942e+06		1.4424	1.44461	1.5008	0.02	0.52	4	0.989988	1.66615e+06			63 mm used as implantation wall thickness
3	11049B	L		1.301	1	0.337283	1.3942e+06		1.4424	1.44681	1.50926	0.04	0.58	4	0.989988	1.45534e+06			63 mm used as implantation wall thickness
3	11007A	H		1.601	47	8.5065	1.71569e+06		1.6152	1.61815	1.67992	0.03	0.64	19	3.3489	1.68355e+06			63 mm used as implantation wall thickness
3	11007B	H		1.601	47	8.5065	1.71569e+06		1.6152	1.61815	1.67897	0.03	0.63	19	3.3489	1.70857e+06			63 mm used as implantation wall thickness
3	11024A	H		1.075	28.6	17.0989	1.15201e+06		1.2504	1.25167	1.31734	0.01	0.53	28.6	10.8654	1.26011e+06			63 mm used as implantation wall thickness
3	11024B	H		1.075	28.6	17.0989	1.15201e+06		1.2504	1.25167	1.31613	0.01	0.52	28.6	10.8654	1.28329e+06			63 mm used as implantation wall thickness
3	11032A	H		1.0775	42	24.9359	1.15469e+06		1.104	1.10688	1.20068	0.02	0.68	42	23.183	770345			63 mm used as implantation wall thickness
3	11032B	H		1.0775	42	24.9359	1.15469e+06		1.104	1.104	1.18869	0	0.61	42	23.183	879403			63 mm used as implantation wall thickness
3	11044A	H		1.2505	42	15.9524	1.34008e+06		1.3512	1.3512	1.41787	0	0.58	42	12.645	1.36719e+06			63 mm used as implantation wall thickness
3	11044B	H		1.2505	42	15.9524	1.34008e+06		1.3512	1.3512	1.42124	0	0.61	42	12.645	1.30153e+06			63 mm used as implantation wall thickness
3	11049A	H		1.3295	37	11.694	1.42474e+06		1.392	1.392	1.44804	0	0.5	62	17.0726	1.6757e+06			63 mm used as implantation wall thickness
3	11049B	H		1.3295	37	11.694	1.42474e+06		1.392	1.392	1.4579	0	0.59	62	17.0726	1.42502e+06			63 mm used as implantation wall thickness
3	11041A	N		1.1855	24	10.6988	1.27042e+06		1.1748	1.1748	1.26734	0	0.71	24	10.9938	856406			63 mm used as implantation wall thickness
3	11041B	N		1.1855	24	10.6988	1.27042e+06		1.1748	1.1748	1.26734	0	0.71	24	10.9938	856406			63 mm used as implantation wall thickness
3	11041C	N		1.0895	26	14.932	1.16755e+06		1.1748	1.1748	1.26231	0	0.67	26	11.9099	905665			63 mm used as implantation wall thickness
3	11041D	N		1.0895	26	14.932	1.16755e+06		1.1748	1.1748	1.26231	0	0.67	26	11.9099	905665			63 mm used as implantation wall thickness
3	11048A	N		1.337	36	11.1876	1.43278e+06		1.5384	1.5384	1.6161	0	0.77	36	7.34381	1.33571e+06			63 mm used as implantation wall thickness
3	11048B	N		1.337	36	11.1876	1.43278e+06		1.5384	1.5384	1.60026	0	0.61	36	7.34381	1.6776e+06			63 mm used as implantation wall thickness
3	11048C	N		1.3895	31	8.58248	1.48904e+06		1.5384	1.5384	1.61018	0	0.71	31	6.32384	1.44587e+06			63 mm used as implantation wall thickness
3	11048D	N		1.3895	31	8.58248	1.48904e+06		1.5384	1.54047	1.60026	0.02	0.59	31	6.32384	1.6776e+06			63 mm used as implantation wall thickness
3	11055A	N		1.073	49	29.4594	1.14987e+06		1.1208	1.12364	1.20299	0.02	0.58	45	23.7386	919976			63 mm used as implantation wall thickness
3	11055B	N		1.073	49	29.4594	1.14987e+06		1.1208	1.1208	1.19901	0	0.57	45	23.7386	966739			63 mm used as implantation wall thickness
3	11055C	N		1.0055	49	35.7995	1.07753e+06		1.1208	1.1208	1.19901	0	0.57	41	21.6285	966739			63 mm used as implantation wall thickness
3	11055D	N		1.0055	49	35.7995	1.07753e+06		1.1208	1.1208	1.19502	0	0.54	41	21.6285	1.01869e+06			63 mm used as implantation wall thickness
7	11016A	L		1.075	1.5	0.896794	1.15201e+06		1.2264	1.23416	1.40427	0.06	1.41	4	1.61061	465141			63 mm used as implantation wall thickness
7	11016B	L		1.075	1.5	0.896794	1.15201e+06		1.2264	1.2277	1.39517	0.01	1.38	4	1.61061	490211			63 mm used as implantation wall thickness
7	11022A	L		1.2745	4.6	1.65031	1.3658e+06		1.392	1.41581	1.5407	0.21	1.16	4.6	1.26668	631523			63 mm used as implantation wall thickness
7	11022B	L		1.2745	4.6	1.65031	1.3658e+06		1.392	1.42142	1.53137	0.26	1.02	4.6	1.26668	673778			63 mm used as implantation wall thickness
7	11029A	L		1.1065	15	8.22364	1.18577e+06		1.1544	1.15853	1.31307	0.03	1.2	15	7.24184	490803			63 mm used as implantation wall thickness
7	11029B	L		1.1065	15	8.22364	1.18577e+06		1.1544	1.15715	1.29353	0.02	1.05	15	7.24184	559726			63 mm used as implantation wall thickness
7	11036A	L		1.1255	3	1.56283	1.20613e+06		1.152	1.17931	1.32064	0.2	1.11	3	1.45744	460835			63 mm used as implantation wall thickness
7	11036B	L		1.1255	3	1.56283	1.20613e+06		1.152	1.16982	1.32905	0.13	1.25	3	1.45744	438947			63 mm used as implantation wall thickness
7	11056A	L		1.464	9	2.13033	1.56888e+06		1.4855	1.52775	1.61683	0.4	0.88	9	2.03916	763053			63 mm used as implantation wall thickness
7	11056B	L		1.464	9	2.13033	1.56888e+06		1.4855	1.51625	1.58602	0.29	0.68	9	2.03916	996915			63 mm used as implantation wall thickness
7	11016A	H		1.152	21.4	10.3964	1.23452e+06		1.1928	1.1968	1.35403	0.03	1.26	60.5	26.4776	499092			63 mm used as implantation wall thickness
7	11016B	H		1.152	21.4	10.3964	1.23452e+06		1.1928	1.19413	1.31103	0.01	0.92	60.5	26.4776	680602			63 mm used as implantation wall thickness
7	11019A	H		1.1785	30	13.6132	1.26292e+06		1.2504	1.2504	1.35075	0	0.82	36	13.6767	840627			63 mm used as implantation wall thickness
7	11019B	H		1.1785	30	13.6132	1.26292e+06		1.2504	1.2504	1.3578	0	0.88	36	13.6767	785435			63 mm used as implantation wall thickness
7	11022A	H		1.236	30.9	12.1543	1.32454e+06		1.296	1.3009	1.41461	0.04	0.97	30.9	10.5432	737146			63 mm used as implantation wall thickness
7	11022B	H		1.236	30.9	12.1543	1.32454e+06		1.296	1.3009	1.43027	0.04	1.11	30.9	10.5432	651148			63 mm used as implantation wall thickness
7	11029A	H		1.169	49	22.7814	1.25274e+06		1.3512	1.3512	1.48691	0	1.21	49	14.7524	671687			63 mm used as implantation wall thickness
7	11029B	H		1.169	49	22.7814	1.25274e+06		1.3512	1.3512	1.48584	0	1.2	49	14.7524	677028			63 mm used as implantation wall thickness
7	11036A	H		1.092	42	23.9557	1.17023e+06		1.224	1.22789	1.42581	0.03	1.65	42	17.0111	409157			63 mm used as implantation wall thickness
7	11036B	H		1.092	42	23.9557	1.17023e+06		1.224	1.2253	1.42804	0.01	1.69	42	17.0111	404684			63 mm used as implantation wall thickness
7	11056A	H		1.4135	35	9.20466	1.51476e+06		1.4256	1.42783	1.52381	0.02	0.89	35	8.97226	979253			63 mm used as implantation wall thickness
7	11056B	H		1.4135	35	9.20466	1.51476e+06		1.4256	1.42895	1.51858	0.03	0.83	35	8.97226	1.03435e+06			63 mm used as implantation wall thickness
7	11028A	N		1.1065	22	12.0613	1.18577e+06		1.2132	1.21582	1.34627	0.02	1.05	22	9.15066	615038			63 mm used as implantation wall thickness
7	11028B	N		1.1065	22	12.0613	1.18577e+06		1.2132	1.21451	1.3439	0.01	1.04	22	9.15066	626174			63 mm used as implantation wall thickness
7	11028C	N		1.26	29	10.7675	1.35026e+06		1.2132	1.2132	1.32482	0	0.89	29	12.0622	733231			63 mm used as implantation wall thickness
7	11028D	N		1.26	29	10.7675	1.35026e+06		1.2132	1.2132	1.31154	0	0.78	29	12.0622	832258			63 mm used as implantation wall thickness
7	11051A	N		1.32	34	10.9795	1.41456e+06		1.4088	1.41444	1.52802	0.05	1.05	42	11.1565	797146			63 mm used as implantation wall thickness
7	11051B	N		1.32	34	10.9795	1.41456e+06		1.4088	1.41781	1.55385	0.08	1.27	42	11.1565	655237			63 mm used as implantation wall thickness
7	11051C	N		1.2985	28	9.49859	1.39152e+06		1.4088	1.41556	1.54563	0.06	1.21	36	9.56272	694581			63 mm used as implantation wall thickness
7	11051D	N		1.2985	28	9.49859	1.39152e+06		1.4088	1.41556	1.49539	0.06	0.73	36	9.56272	1.09762e+06			63 mm used as implantation wall thickness
7	11052A	N		1.368	38	11.0243	1.466e+06		1.464	1.46617	1.57906	0.02	1.08	49	11.5984	858346			63 mm used as implantation wall thickness
7	11052B	N		1.368	38	11.0243	1.466e+06		1.464	1.46834	1.60704	0.04	1.34	49	11.5984	690479			63 mm used as implantation wall thickness
7	11052C	N		1.38	38	10.7392	1.47886e+06		1.464	1.464	1.55468	0	0.86	45	10.6516	1.08909e+06			63 mm used as implantation wall thickness
7	11052D	N		1.38	38	10.7392	1.47886e+06		1.464	1.464	1.55877	0	0.9	45	10.6516	1.0421e+06			63 mm used as implantation wall thickness
14	11011A	L		0.9775	2.6	2.06752	1.04752e+06		1.1856	1.24454	1.36762	0.45	1.01	2.6	1.15874	439417			63 mm used as implantation wall thickness
14	11011B	L		0.9775	2.6	2.06752	1.04752e+06		1.1856	1.23813	1.36645	0.4	1.05	2.6	1.15874	442246			63 mm used as implantation wall thickness
14	11012A	L		1.973	4.9	0.473851	2.11434e+06		2.2512	2.29669	2.39374	0.65	1.43	4.9	0.318993	1.06545e+06			63 mm used as implantation wall thickness
14	11012B	L		1.973	4.9	0.473851	2.11434e+06		2.2512	2.30775	2.42282	0.81	1.71	4.9	0.318993	884927			63 mm used as implantation wall thickness
14	11026A	L		1.495	2	0.444563	1.6021e+06		1.5024	1.61078	1.77529	1.06	1.75	3	0.657039	371407			63 mm used as implantation wall thickness
14	11026B	L		1.495	2	0.444563	1.6021e+06		1.5024	1.60682	1.71046	1.02	1.08	3	0.657039	487148			63 mm used as implantation wall thickness
14	11030A	L		1.171	3	1.38764	1.25489e+06		1.152	1.23598	1.36217	0.63	1.03	3	1.45744	369779			63 mm used as implantation wall thickness
14	11030B	L		1.171	3	1.38764	1.25489e+06		1.152	1.2152	1.33502	0.47	0.96	3	1.45744	424619			63 mm used as implantation wall thickness
14	11047A	L		1.0945	9	5.09826	1.17291e+06		1.152	1.20203	1.31581	0.37	0.9	12	5.82976	474421			63 mm used as implantation wall thickness
14	11047B	L		1.0945	9	5.09826	1.17291e+06		1.152	1.20732	1.31943	0.41	0.89	12	5.82976	464153			63 mm used as implantation wall thickness
14	11011A	H		0.984	17	13.2523	1.05449e+06		1.2168	1.21811	1.34479	0.01	1.02	17	7.00839	641350			63 mm used as implantation wall thickness
14	11011B	H		0.984	17	13.2523	1.05449e+06		1.2168	1.21811	1.3341	0.01	0.93	17	7.00839	699822			63 mm used as implantation wall thickness
14	11012A	H		1.781	27.5	3.6155	1.90858e+06		1.9512	1.97068	2.0576	0.24	1.1	27.5	2.7495	1.23713e+06			63 mm used as implantation wall thickness
14	11012B	H		1.781	27.5	3.6155	1.90858e+06		1.9512	1.97149	2.05218	0.25	1.02	27.5	2.7495	1.30355e+06			63 mm used as implantation wall thickness
14	11026A	H		1.5085	34	7.35648	1.61656e+06		1.5384	1.55384	1.66174	0.15	1.09	38	7.7518	841434			63 mm used as implantation wall thickness
14	11026B	H		1.5085	34	7.35648	1.61656e+06		1.5384	1.54253	1.60919	0.04	0.66	38	7.7518	1.46606e+06			63 mm used as implantation wall thickness
14	11030A	H		1.08	34	20.0463	1.15737e+06		1.188	1.188	1.34508	0	1.25	28	12.4033	510221			63 mm used as implantation wall thickness
14	11030B	H		1.08	34	20.0463	1.15737e+06		1.188	1.188	1.31637	0	1.01	28	12.4033	624306			63 mm used as implantation wall thickness
14	11047A	H		1.104	42	23.183	1.18309e+06		1.248	1.25055	1.36378	0.02	0.93	64	24.4547	727162			63 mm used as implantation wall thickness
14	11047B	H		1.104	42	23.183	1.18309e+06		1.248	1.248	1.36844	0	0.99	64	24.4547	699027			63 mm used as implantation wall thickness
14	11037A	N		1.128	21	10.8672	1.20881e+06		1.4772	1.51444	1.63764	0.35	1.22	23	5.29952	621125			63 mm used as implantation wall thickness
14	11037B	N		1.128	21	10.8672	1.20881e+06		1.4772	1.51339	1.63861	0.34	1.24	23	5.29952	617386			63 mm used as implantation wall thickness
14	11037C	N		1.344	17	5.20089	1.44028e+06		1.4772	1.49753	1.62005	0.19	1.2	31	7.14284	697597			63 mm used as implantation wall thickness
14	11037D	N		1.344	17	5.20089	1.44028e+06		1.4772	1.49327	1.5963	0.15	1	31	7.14284	836716			63 mm used as implantation wall thickness
14	11043A	N		1.164	26	12.2445	1.24738e+06		1.32	1.32	1.52163	0	1.8	32	10.3337	441644			63 mm used as implantation wall thickness
14	11043B	N		1.164	26	12.2445	1.24738e+06		1.32	1.32	1.43441	0	0.99	32	10.3337	778342			63 mm used as implantation wall thickness
14	11043C	N		1.1785	20	9.07545	1.26292e+06		1.32	1.33081	1.47705	0.09	1.29	37	11.9483	567020			63 mm used as implantation wall thickness
14	11043D	N		1.1785	20	9.07545	1.26292e+06		1.32	1.32961	1.45643	0.08	1.11	37	11.9483	652705			63 mm used as implantation wall thickness
14	11050A	N		1.123	52	27.2704	1.20345e+06		1.1676	1.19455	1.37191	0.2	1.43	24	11.1984	385531			63 mm used as implantation wall thickness
14	11050B	N		1.123	52	27.2704	1.20345e+06		1.1676	1.20252	1.35087	0.26	1.19	24	11.1984	429799			63 mm used as implantation wall thickness
14	11050C	N		0.984	35	27.2841	1.05449e+06		1.1676	1.19588	1.29922	0.21	0.81	31	14.4646	598459			63 mm used as implantation wall thickness
14	11050D	N		0.984	35	27.2841	1.05449e+06		1.1676	1.20384	1.3102	0.27	0.84	31	14.4646	552383			63 mm used as implantation wall thickness
28	11015A	L		1.1545	0.3	0.144799	1.2372e+06		1.3848	1.48142	1.56399	0.87	0.79	15	4.19524	521346			63 mm used as implantation wall thickness
28	11015B	L		1.1545	0.3	0.144799	1.2372e+06		1.3848	1.47172	1.56297	0.78	0.87	15	4.19524	524325			63 mm used as implantation wall thickness
28	11017A	L		1.238	0.5	0.19572	1.32669e+06		1.69303	1.80408	1.9401	1.22	1.6	2	0.306099	462275			63 mm used as implantation wall thickness
28	11017B	L		1.238	0.5	0.19572	1.32669e+06		1.69303	1.81726	1.92941	1.37	1.32	2	0.306099	483189			63 mm used as implantation wall thickness
28	11018A	L		1.1065	2.8	1.53508	1.18577e+06		1.3008	1.41564	1.59834	0.98	1.73	2	0.674878	294927			63 mm used as implantation wall thickness
28	11018B	L		1.1065	2.8	1.53508	1.18577e+06		1.3008	1.40435	1.55596	0.88	1.41	2	0.674878	343916			63 mm used as implantation wall thickness
28	11020A	L		1.4185	1.7	0.442372	1.52012e+06		1.7184	1.84782	1.9517	1.45	1.24	1.7	0.24883	496883			63 mm used as implantation wall thickness
28	11020B	L		1.4185	1.7	0.442372	1.52012e+06		1.7184	1.84265	1.93203	1.39	1.06	1.7	0.24883	542633			63 mm used as implantation wall thickness
28	11023A	L		1.189	6	2.65114	1.27418e+06		1.524	1.57838	1.67713	0.53	1.01	6	1.25899	671384			63 mm used as implantation wall thickness
28	11023B	L		1.189	6	2.65114	1.27418e+06		1.524	1.57636	1.71095	0.51	1.39	6	1.25899	549924			63 mm used as implantation wall thickness
28	11040A	L		1.3225	1	0.3211	1.41724e+06		1.5624	1.70185	1.81849	1.43	1.29	1	0.194738	411583			63 mm used as implantation wall thickness
28	11040B	L		1.3225	1	0.3211	1.41724e+06		1.5624	1.67355	1.78848	1.13	1.25	1	0.194738	466206			63 mm used as implantation wall thickness
28	11015A	H		1.099	16.3	9.12056	1.17773e+06		1.4088	1.45875	1.56507	0.45	1.01	35	9.29709	608166			63 mm used as implantation wall thickness
28	11015B	H		1.099	16.3	9.12056	1.17773e+06		1.4088	1.45	1.55794	0.37	1.02	35	9.29709	637261			63 mm used as implantation wall thickness
28	11017A	H		1.2775	40	14.2496	1.36902e+06		1.71506	1.7527	1.84817	0.41	1.08	20	2.94454	869241			63 mm used as implantation wall thickness
28	11017B	H		1.2775	40	14.2496	1.36902e+06		1.71506	1.76175	1.85333	0.51	1.04	20	2.94454	836803			63 mm used as implantation wall thickness
28	11018A	H		1.241	37	14.3785	1.3299e+06		1.4496	1.46054	1.58492	0.1	1.19	43	10.4846	722689			63 mm used as implantation wall thickness
28	11018B	H		1.241	37	14.3785	1.3299e+06		1.4496	1.46163	1.55347	0.11	0.87	43	10.4846	941438			63 mm used as implantation wall thickness
28	11020A	H		1.399	31.2	8.46308	1.49922e+06		1.7472	1.7966	1.90996	0.55	1.32	31.2	4.34464	724183			63 mm used as implantation wall thickness
28	11020B	H		1.399	31.2	8.46308	1.49922e+06		1.7472	1.79217	1.87548	0.5	0.96	31.2	4.34464	918806			63 mm used as implantation wall thickness
28	11023A	H		1.2695	54	19.603	1.36044e+06		1.47744	1.49564	1.60448	0.17	1.06	53.9	12.4133	784566			63 mm used as implantation wall thickness
28	11023B	H		1.2695	54	19.603	1.36044e+06		1.47744	1.50941	1.63299	0.3	1.22	53.9	12.4133	640752			63 mm used as implantation wall thickness
28	11040A	H		1.3775	51	14.4918	1.47618e+06		1.548	1.61345	1.71204	0.65	1.03	50	10.0112	636630			63 mm used as implantation wall thickness
28	11040B	H		1.3775	51	14.4918	1.47618e+06		1.548	1.58257	1.67063	0.34	0.9	50	10.0112	851577			63 mm used as implantation wall thickness
28	11027A	N		1.3945	33	9.03827	1.4944e+06		1.6632	1.70105	1.83777	0.4	1.52	33	5.3273	642739			63 mm used as implantation wall thickness
28	11027B	N		1.3945	33	9.03827	1.4944e+06		1.6632	1.69072	1.79306	0.29	1.12	33	5.3273	864042			63 mm used as implantation wall thickness
28	11027C	N		1.507	33	7.16145	1.61496e+06		1.6632	1.67939	1.80984	0.17	1.43	33	5.3273	765135			63 mm used as implantation wall thickness
28	11027D	N		1.507	33	7.16145	1.61496e+06		1.6632	1.67559	1.79128	0.13	1.26	33	5.3273	876024			63 mm used as implantation wall thickness
28	11034A	N		1.5145	44	9.40745	1.62299e+06		1.6884	1.72292	1.85547	0.37	1.49	40	6.1725	681778			63 mm used as implantation wall thickness
28	11034B	N		1.5145	44	9.40745	1.62299e+06		1.6884	1.71087	1.81295	0.24	1.13	40	6.1725	914520			63 mm used as implantation wall thickness
28	11034C	N		1.483	50	11.3861	1.58924e+06		1.6884	1.72477	1.82258	0.39	1.09	43	6.63543	848878			63 mm used as implantation wall thickness
28	11034D	N		1.483	50	11.3861	1.58924e+06		1.6884	1.73397	1.80767	0.49	0.82	43	6.63543	954966			63 mm used as implantation wall thickness
1	3008	L		1.1733	2	1.2679	1.25735e+06		1.23471	1.23852	1.24944	-	0.0629517	8.5	3.35394	1.32313e+06			63 mm used as implantation and harvest wall thickness
1	3009	L		1.20997	5.3	2.56455	1.29665e+06		1.25128	1.25485	1.26952	-	0.0629517	6	2.27467	1.34089e+06			63 mm used as implantation and harvest wall thickness
1	3022	L		1.39636	2.5	0.777013	1.49639e+06		1.52636	1.52636	1.52636	-	0.0629517	2.5	0.522153	1.63567e+06			63 mm used as implantation and harvest wall thickness
1	3026	L		1.53762	6.2	1.50089	1.64777e+06		1.53392	1.53832	1.56041	-	0.0629517	12	2.46947	1.64376e+06			63 mm used as implantation and harvest wall thickness
1	3027	L		1.80983	3	0.456455	1.93948e+06		1.88398	1.88823	1.90618	-	0.0629517	3.2	0.355426	2.0189e+06			63 mm used as implantation and harvest wall thickness
1	3031	L		1.488	2.9	0.736702	1.59459e+06		1.54863	1.55115	1.56208	-	0.0629517	5.5	1.09989	1.65953e+06			63 mm used as implantation and harvest wall thickness
1	3032	L		1.40858	1.5	0.404422	1.50949e+06		1.48759	1.49038	1.5074	-	0.0629517	4.9	1.10555	1.59412e+06			63 mm used as implantation and harvest wall thickness
1	3034	L		1.46987	1.7	0.458841	1.57517e+06		1.53021	1.53293	1.54935	-	0.0629517	9.3	1.92776	1.6398e+06			63 mm used as implantation and harvest wall thickness
1	3035	L		1.25459	1.4	0.598486	1.34447e+06		1.31822	1.32184	1.34387	-	0.0629517	7.6	2.46419	1.41263e+06			63 mm used as implantation and harvest wall thickness
1	3008	H		1.05083	32.6	22.8271	1.12611e+06		1.08277	1.08277	1.10022	-	0.0629517	52.9	30.9506	1.16032e+06			63 mm used as implantation and harvest wall thickness
1	3009	H		1.22363	30	15.1202	1.31129e+06		1.25208	1.25677	1.27794	-	0.0629517	38	14.3787	1.34174e+06			63 mm used as implantation and harvest wall thickness
1	3022	H		1.3607	45.4	15.0385	1.45818e+06		1.4907	1.4907	1.4907	-	0.0629517	45.4	10.1791	1.59746e+06			63 mm used as implantation and harvest wall thickness
1	3026	H		1.4069	40.7	12.6569	1.50768e+06		1.44353	1.44617	1.48071	-	0.0629517	69.2	17.0865	1.54691e+06			63 mm used as implantation and harvest wall thickness
1	3027	H		1.48401	37.5	9.34208	1.59032e+06		1.55428	1.55905	1.57336	-	0.0629517	23.4	4.62862	1.66559e+06			63 mm used as implantation and harvest wall thickness
1	3031	H		1.51044	25.5	6.29516	1.61865e+06		1.57642	1.57998	1.596	-	0.0629517	48.6	9.21404	1.68931e+06			63 mm used as implantation and harvest wall thickness
1	3032	H		1.24645	33.2	14.3705	1.33574e+06		1.31733	1.32069	1.33766	-	0.0629517	50	16.2447	1.41167e+06			63 mm used as implantation and harvest wall thickness
1	3034	H		1.33702	33.3	11.426	1.4328e+06		1.3775	1.38123	1.40135	-	0.0629517	57.3	16.2819	1.47615e+06			63 mm used as implantation and harvest wall thickness
1	3035	H		1.16442	43.2	23.1608	1.24783e+06		1.24214	1.24557	1.26184	-	0.0629517	44	17.0517	1.33109e+06			63 mm used as implantation and harvest wall thickness
3	3020	L		1.16926	0.4	0.205733	1.253e+06		1.2027	1.20714	1.23125	-	0.0629517	1.8	0.768477	1.28883e+06			63 mm used as implantation and harvest wall thickness
3	3021	L		1.34015	0.6	0.199655	1.43613e+06		1.37441	1.379	1.39696	-	0.0629517	5.2	1.48757	1.47284e+06			63 mm used as implantation and harvest wall thickness
3	3023	L		1.21249	1	0.568347	1.29932e+06		1.27269	1.27788	1.29587	-	0.0629517	5.8	2.08974	1.36383e+06			63 mm used as implantation and harvest wall thickness
3	3024	L		1.70753	0.7	0.13514	1.82981e+06		1.75706	1.76127	1.7799	-	0.0629517	4.1	0.561372	1.88289e+06			63 mm used as implantation and harvest wall thickness
3	3030	L		1.09973	5.9	3.82761	1.17849e+06		1.15662	1.16202	1.16202	-	0.0629517	3.4	1.63205	1.23945e+06			63 mm used as implantation and harvest wall thickness
3	3033	L		1.40119	0.9	0.254246	1.50154e+06		1.48338	1.48791	1.49845	-	0.0629517	7	1.59281	1.58961e+06			63 mm used as implantation and harvest wall thickness
3	3036	L		1.43931	6	1.44392	1.54238e+06		1.49127	1.49434	1.51945	-	0.0629517	9	2.01558	1.59807e+06			63 mm used as implantation and harvest wall thickness
3	3020	H		1.28144	29.2	11.225	1.37321e+06		1.30282	1.30521	1.33175	-	0.0629517	27.6	9.26998	1.39612e+06			63 mm used as implantation and harvest wall thickness
3	3021	H		1.45613	32	8.81037	1.56041e+06		1.4831	1.48844	1.50608	-	0.0629517	35.4	8.05973	1.58931e+06			63 mm used as implantation and harvest wall thickness
3	3023	H		1.23445	33.3	14.5898	1.32285e+06		1.27025	1.27386	1.29628	-	0.0629517	20	7.24752	1.36122e+06			63 mm used as implantation and harvest wall thickness
3	3024	H		1.71867	38.3	6.84352	1.84175e+06		1.77534	1.7773	1.79244	-	0.0629517	62.2	8.25608	1.90248e+06			63 mm used as implantation and harvest wall thickness
3	3030	H		1.07699	43.3	27.5618	1.15411e+06		1.10857	1.11235	1.14072	-	0.0629517	10.9	5.94247	1.18796e+06			63 mm used as implantation and harvest wall thickness
3	3033	H		1.20274	35.6	16.8559	1.28887e+06		1.26866	1.27126	1.28696	-	0.0629517	52.3	19.0238	1.35951e+06			63 mm used as implantation and harvest wall thickness
3	3036	H		1.13658	35.6	19.7311	1.21797e+06		1.20201	1.20481	1.2258	-	0.0629517	96.3	41.1838	1.28809e+06			63 mm used as implantation and harvest wall thickness
7	3015	L		1.47223	6.7	1.86436	1.57766e+06		1.38403	1.39277	1.46743	0.0761655	0.670878	6.4	1.79294	1.15333e+06			63 mm used as implantation wall thickness
7	3016	L		1.62046	9.6	2.00521	1.73651e+06		1.49718	1.56371	1.63785	0.639806	0.745703	6.6	1.46067	751691			63 mm used as implantation wall thickness
7	3017	L		1.12275	4	2.62521	1.20315e+06		1.12821	1.13183	1.15188	0.0256819	0.143866	10.9	5.63746	3.2492e+06			63 mm used as implantation wall thickness
7	3018	L		1.47215	0.7	0.091768	1.57758e+06		1.4178	1.45078	1.48782	0.297207	0.341939	5.2	1.35515	1.39972e+06			63 mm used as implantation wall thickness
7	3019	L		1.45847	1.6	0.488758	1.56292e+06		1.40091	1.41686	1.43321	0.141133	0.146399	6.3	1.70189	2.96017e+06			63 mm used as implantation wall thickness
7	3025	L		1.84557	5.2	0.638474	1.97773e+06		1.8439	1.87377	1.89395	0.348936	0.238849	5.9	0.698988	2.51878e+06			63 mm used as implantation wall thickness
7	3037	L		1.20306	4.3	2.06798	1.28922e+06		1.2191	1.22366	1.25024	0.0349794	0.20657	7	2.86948	2.675e+06			63 mm used as implantation wall thickness
7	3038	L		1.26246	1.2	0.556589	1.35287e+06		1.221	1.22967	1.24663	0.0667188	0.13198	12.5	5.10024	3.24736e+06			63 mm used as implantation wall thickness
7	3015	H		1.37239	51.4	17.2663	1.47067e+06		1.37659	1.3821	1.43102	0.047753	0.432291	30.3	8.62685	1.74004e+06			63 mm used as implantation wall thickness
7	3016	H		1.29999	40.3	15.2475	1.39309e+06		1.2331	1.23949	1.26898	0.0496753	0.232372	51.8	20.5194	2.35204e+06			63 mm used as implantation wall thickness
7	3017	H		1.04203	33.4	24.8116	1.11665e+06		1.0749	1.08378	1.11665	0.0602273	0.227226	49.2	29.4233	1.77051e+06			63 mm used as implantation wall thickness
7	3018	H		1.54709	32.5	6.97517	1.65789e+06		1.53656	1.5385	1.56852	0.0187599	0.292978	38.1	7.80016	3.27734e+06			63 mm used as implantation wall thickness
7	3019	H		1.22051	28	13.2857	1.30792e+06		1.22901	1.23142	1.24846	0.0186454	0.132718	35.1	14.0432	4.29695e+06			63 mm used as implantation wall thickness
7	3025	H		1.64504	60.7	11.2581	1.76284e+06		1.49173	1.49557	1.51836	0.036044	0.215737	65.9	14.7448	3.81332e+06			63 mm used as implantation wall thickness
7	3037	H		1.22998	86	37.757	1.31807e+06		1.18365	1.1895	1.22106	0.0436123	0.239025	50.5	22.6177	2.16801e+06			63 mm used as implantation wall thickness
7	3038	H		1.10042	33.6	21.3911	1.17922e+06		0.931705	0.936703	0.989466	0.0293376	0.319284	51.6	47.3851	1.12187e+06			63 mm used as implantation wall thickness
14	3010	L		1.42362	0.8	0.276268	1.52557e+06		1.15524	1.30838	1.34095	1.18526	0.271045	1.5	0.722605	453385			63 mm used as implantation wall thickness
14	3011	L		1.58672	1.2	0.272857	1.70035e+06		1.27752	1.41041	1.45961	1.12213	0.443608	2.7	0.961796	507036			63 mm used as implantation wall thickness
14	3012	L		1.57884	6.4	1.33331	1.6919e+06		1.21452	1.46759	1.57101	2.13238	0.987223	7	2.90206	263562			63 mm used as implantation wall thickness
14	3013	L		1.36524	1.5	0.3259	1.463e+06		1.28622	1.36162	1.41803	0.627231	0.492543	2.3	0.802804	692033			63 mm used as implantation wall thickness
14	3014	L		1.67951	2.2	0.334911	1.79978e+06		1.05606	1.25962	1.40126	1.48091	1.18405	6.6	4.16205	240104			63 mm used as implantation wall thickness
14	3010	H		1.52143	39.7	9.53691	1.63038e+06		1.24029	1.25931	1.32794	0.149343	0.557891	37.2	14.4811	988260			63 mm used as implantation wall thickness
14	3011	H		1.3944	34	10.2832	1.49425e+06		1.32407	1.33595	1.37676	0.0992487	0.347864	50	15.998	1.7288e+06			63 mm used as implantation wall thickness
14	3012	H		1.5711	35.9	7.97934	1.68362e+06		1.37469	1.40189	1.44226	0.23726	0.360687	39.4	11.2644	1.40624e+06			63 mm used as implantation wall thickness
14	3013	H		1.35379	60.9	20.7423	1.45074e+06		1.08113	1.09805	1.19466	0.115813	0.695836	63.1	37.0868	676178			63 mm used as implantation wall thickness
14	3014	H		1.69004	51.4	8.69425	1.81107e+06		1.5985	1.61146	1.67482	0.130769	0.654126	57.9	10.5286	1.44654e+06			63 mm used as implantation wall thickness
28	3040	L		1.64832	1.2	5.78059	1.76636e+06		1.49758	1.61318	1.73167	1.12973	1.24521	3	0.663411	465282		Examined prox, mid, dist same animal	63 mm used as implantation wall thickness
28	3039	N		1.65758	24.5	3.9955	1.77492e+06		1.56143	1.59761	1.66345	0.359025	0.674541	1.6	0.312159	1.06624e+06		Examined prox, mid, dist same animal	63 mm used as implantation wall thickness
28	3039	N		1.41058	24.5	6.48336	1.51044e+06		1.42998	1.4726	1.54783	0.38868	0.713845	1.6	0.406404	852260		Examined prox, mid, dist same animal	63 mm used as implantation wall thickness
28	3039	N		1.25836	24.5	9.13217	1.34745e+06		1.31145	1.34048	1.40064	0.241887	0.518106	1.6	0.52686	1.02557e+06		Examined prox, mid, dist same animal	63 mm used as implantation wall thickness
28	3039	N		1.9671	24.3	2.37111	2.10636e+06		2.24491	2.32539	2.39312	1.15543	1.00404	31.2	2.04825	1.05557e+06		Examined prox, mid, dist same animal	63 mm used as implantation wall thickness
28	3039	N		1.72212	24.3	3.53382	1.84403e+06		2.16568	2.18063	2.25445	0.204098	1.02852	31.2	2.28138	1.67961e+06		Examined prox, mid, dist same animal	63 mm used as implantation wall thickness
28	3039	N		1.32246	24.3	7.80348	1.41608e+06		1.61561	1.64525	1.71965	0.303604	0.786574	31.2	5.49504	1.08126e+06		Examined prox, mid, dist same animal	63 mm used as implantation wall thickness
28	3040	H		1.51999	32.8	6.93718	1.62759e+06		1.8006	1.81812	1.89569	0.199086	0.90512	28	3.5623	1.31114e+06		Examined prox, mid, dist same animal	63 mm used as implantation wall thickness
28	3040	H		1.76427	32.8	4.43618	1.88916e+06		1.78811	1.82324	1.89454	0.39853	0.832717	28	3.63747	1.16719e+06		Examined prox, mid, dist same animal	63 mm used as implantation wall thickness
28	3040	H		1.88832	32.8	3.61807	2.02199e+06		2.02416	2.05804	2.11273	0.434529	0.716643	28	2.50757	1.57534e+06		Examined prox, mid, dist same animal	63 mm used as implantation wall thickness
28	3040	L		1.60145	1.2	0.217003	1.71482e+06		1.37866	1.46319	1.56915	0.754646	1.00945	3	0.850311	521965		Examined prox, mid, dist same animal	63 mm used as implantation wall thickness
28	3040	L		1.71532	1.2	0.176593	1.83675e+06		1.49758	1.61318	1.73167	1.12973	1.24521	3	0.663411	465282		Examined prox, mid, dist same animal	63 mm used as implantation wall thickness
28	3040	L		1.63076	1.2	0.205511	1.74621e+06		1.65466	1.7767	1.86578	1.31557	1.01944	3	0.49184	562435		Examined prox, mid, dist same animal	63 mm used as implantation wall thickness
28	3041	N		1.40342	29	7.79223	1.50277e+06		1.83445	1.86796	1.92692	0.389795	0.702824	35	4.21091	1.37211e+06		Examined prox, mid, dist same animal	63 mm used as implantation wall thickness
28	3041	N		1.45501	29	6.99235	1.55802e+06		1.75225	1.79667	1.8597	0.495223	0.724017	35	4.83179	1.13386e+06		Examined prox, mid, dist same animal	63 mm used as implantation wall thickness
28	3041	N		1.3363	29	9.02638	1.4309e+06		1.99428	2.02613	2.08186	0.402236	0.719341	35	3.27746	1.56977e+06		Examined prox, mid, dist same animal	63 mm used as implantation wall thickness
28	3041	N		1.70006	30	4.5348	1.82041e+06		1.5792	1.62257	1.70188	0.436288	0.828254	33.4	6.29886	902122		Examined prox, mid, dist same animal	63 mm used as implantation wall thickness
28	3041	N		1.61869	30	5.25356	1.73329e+06		1.75449	1.78091	1.84131	0.293507	0.687313	33.4	4.59328	1.39691e+06		Examined prox, mid, dist same animal	63 mm used as implantation wall thickness
28	3041	N		1.70372	30	4.50557	1.82434e+06		1.18644	1.25668	1.35764	0.539095	0.82916	33.4	14.8536	501257		Examined prox, mid, dist same animal	63 mm used as implantation wall thickness
28	3042	N		1.36497	16.6	4.84799	1.4616e+06		1.75512	1.82686	1.89667	0.807287	0.816659	18.4	2.52769	870174		Examined prox, mid, dist same animal	63 mm used as implantation wall thickness
28	3042	N		1.30169	16.6	5.58998	1.39384e+06		1.77074	1.80469	1.8607	0.381379	0.644904	18.4	2.46139	1.36162e+06		Examined prox, mid, dist same animal	63 mm used as implantation wall thickness
28	3042	N		1.35095	16.6	5.0005	1.44659e+06		1.57615	1.6289	1.70556	0.531186	0.802966	18.4	3.49022	855380		Examined prox, mid, dist same animal	63 mm used as implantation wall thickness
28	3042	N		1.29398	21	7.19889	1.38558e+06		1.56651	1.61193	1.68597	0.453453	0.767181	18.1	3.49706	918356		Examined prox, mid, dist same animal	63 mm used as implantation wall thickness
28	3042	N		1.62267	21	3.65054	1.73754e+06		1.66735	1.71428	1.77998	0.498557	0.721174	18.1	2.90017	1.03245e+06		Examined prox, mid, dist same animal	63 mm used as implantation wall thickness
28	3042	N		1.67012	21	3.34813	1.78835e+06		1.65259	1.70141	1.77854	0.514462	0.843177	18.1	2.9786	918872		Examined prox, mid, dist same animal	63 mm used as implantation wall thickness
28	3043	N		1.35621	29.1	8.66448	1.45222e+06		1.33778	1.34349	1.4033	0.0480902	0.516113	24.5	7.60037	1.41116e+06		Examined prox, mid, dist same animal	63 mm used as implantation wall thickness
28	3043	N		1.43295	29.1	7.34565	1.53439e+06		1.48251	1.49181	1.53684	0.0869417	0.428436	24.5	5.58476	1.87441e+06		Examined prox, mid, dist same animal	63 mm used as implantation wall thickness
28	3043	N		1.39537	29.1	7.95525	1.49415e+06		1.61335	1.64742	1.71133	0.349039	0.674273	24.5	4.33317	1.14461e+06		Examined prox, mid, dist same animal	63 mm used as implantation wall thickness
28	3043	N		1.61572	27.5	4.84242	1.7301e+06		1.87648	1.88323	1.93813	0.0796986	0.65911	36.1	4.0579	2.08706e+06		Examined prox, mid, dist same animal	63 mm used as implantation wall thickness
28	3043	N		1.84333	27.5	3.261	1.97382e+06		1.80552	1.82271	1.88061	0.195914	0.673713	36.1	4.55541	1.65567e+06		Examined prox, mid, dist same animal	63 mm used as implantation wall thickness
28	3043	N		1.80769	27.5	3.45768	1.93567e+06		1.95107	1.98026	2.01655	0.360579	0.455682	36.1	3.61008	2.0436e+06		Examined prox, mid, dist same animal	63 mm used as implantation wall thickness
28	3045	H		1.28012	27.3	9.66574	1.37075e+06		1.64235	1.68234	1.71628	0.417737	0.362384	18.8	3.15201	1.53225e+06		Examined prox, mid, dist same animal	63 mm used as implantation wall thickness
28	3045	H		1.2288	27.3	10.928	1.31579e+06		1.6922	1.71896	1.7712	0.28669	0.57287	18.8	2.88155	1.47876e+06		Examined prox, mid, dist same animal	63 mm used as implantation wall thickness
28	3045	H		1.27706	27.3	9.73539	1.36747e+06		1.60178	1.61302	1.65832	0.113591	0.465531	18.8	3.39766	1.94471e+06		Examined prox, mid, dist same animal	63 mm used as implantation wall thickness
28	3045	L		1.37607	6.3	1.79577	1.47348e+06		1.75385	1.83806	1.894	0.950268	0.655804	8.6	1.18399	877960		Examined prox, mid, dist same animal	63 mm used as implantation wall thickness
28	3045	L		1.45132	6.3	1.53067	1.55406e+06		1.25563	1.34357	1.34351	0.718064	-0.000488791	8.6	3.22655	997604		Examined prox, mid, dist same animal	63 mm used as implantation wall thickness
28	3045	L		1.53857	6.3	1.28474	1.64749e+06		1.90816	1.95683	2.00341	0.590901	0.579487	8.6	0.919343	1.38528e+06		Examined prox, mid, dist same animal	63 mm used as implantation wall thickness
28	3046	H		1.56142	39.2	7.64816	1.67195e+06		1.77267	1.78019	1.83084	0.0839768	0.574589	62	8.26682	2.08938e+06		Examined prox, mid, dist same animal	63 mm used as implantation wall thickness
28	3046	H		1.53493	39.2	8.05096	1.64359e+06		1.67346	1.68577	1.74606	0.13	0.65	62	9.82597	1.58855e+06		Examined prox, mid, dist same animal	63 mm used as implantation wall thickness
28	3046	H		1.4081	39.2	10.4282	1.50779e+06		1.75879	1.76008	1.80564	0.0142375	0.510357	62	8.46404	2.56638e+06		Examined prox, mid, dist same animal	63 mm used as implantation wall thickness
28	3046	L		1.67291	0.5	0.0793194	1.79134e+06		1.96168	2.04005	2.08421	0.985203	0.572211	4.3	0.423068	1.11376e+06		Examined prox, mid, dist same animal	63 mm used as implantation wall thickness
28	3046	L		1.6994	0.5	0.0756678	1.8197e+06		1.43405	1.58096	1.63589	1.39149	0.555117	4.3	1.08292	513036		Examined prox, mid, dist same animal	63 mm used as implantation wall thickness
28	3046	L		1.42183	0.5	0.129197	1.52249e+06		0.863665	1.05404	1.13115	1.14692	0.529394	4.3	4.95746	251546		Examined prox, mid, dist same animal	63 mm used as implantation wall thickness
28	3047	H		1.57634	33.7	6.39007	1.68793e+06		2.14486	2.16471	2.21096	0.268714	0.635874	42.9	3.22915	2.22257e+06		Examined prox, mid, dist same animal	63 mm used as implantation wall thickness
28	3047	H		1.83675	33.7	4.03932	1.96678e+06		2.27791	2.29254	2.32956	0.21004	0.537654	42.9	2.69573	3.00862e+06		Examined prox, mid, dist same animal	63 mm used as implantation wall thickness
28	3047	H		1.8847	33.7	3.73878	2.01812e+06		2.23332	2.24682	2.28616	0.190071	0.560272	42.9	2.86045	2.88458e+06		Examined prox, mid, dist same animal	63 mm used as implantation wall thickness
28	3047	L		1.64616	2.6	0.432897	1.7627e+06		1.85614	1.92251	1.97648	0.787846	0.661061	24.2	2.81066	1.07428e+06		Examined prox, mid, dist same animal	63 mm used as implantation wall thickness
28	3047	L		1.50793	2.6	0.563194	1.61468e+06		1.67305	1.71982	1.7771	0.498519	0.629239	24.2	3.83807	1.11848e+06		Examined prox, mid, dist same animal	63 mm used as implantation wall thickness
28	3047	L		1.60042	2.6	0.47108	1.71372e+06		1.75522	1.82926	1.883	0.833734	0.626728	24.2	3.32389	960402		Examined prox, mid, dist same animal	63 mm used as implantation wall thickness
28	3048	H		1.48931	54.6	12.2763	1.59474e+06		1.89832	1.91053	1.96542	0.146091	0.668358	53.4	5.79776	1.9423e+06		Examined prox, mid, dist same animal	63 mm used as implantation wall thickness
28	3048	H		1.54261	54.6	11.0471	1.65182e+06		1.7393	1.74851	1.81702	0.100972	0.767339	53.4	7.53781	1.54345e+06		Examined prox, mid, dist same animal	63 mm used as implantation wall thickness
28	3048	H		1.4162	54.6	14.2773	1.51645e+06		1.73773	1.76933	1.81586	0.348215	0.524047	53.4	7.55828	1.5341e+06		Examined prox, mid, dist same animal	63 mm used as implantation wall thickness
28	3048	L		1.55019	3.7	0.737695	1.65993e+06		1.35409	1.44001	1.49231	0.754189	0.481801	5.4	1.6154	694610		Examined prox, mid, dist same animal	63 mm used as implantation wall thickness
28	3048	L		1.60894	3.7	0.659794	1.72284e+06		1.29184	1.38923	1.43264	0.820305	0.384837	5.4	1.86034	652674		Examined prox, mid, dist same animal	63 mm used as implantation wall thickness
28	3048	L		1.75864	3.7	0.505238	1.88314e+06		1.46777	1.55321	1.60544	0.810876	0.518294	5.4	1.26837	752955		Examined prox, mid, dist same animal	63 mm used as implantation wall thickness
28	3049	H		1.30842	44.5	14.7551	1.40105e+06		1.72786	1.73296	1.78649	0.055436	0.591936	55.4	7.97648	2.02164e+06		Examined prox, mid, dist same animal	63 mm used as implantation wall thickness
28	3049	H		1.41645	44.5	11.6301	1.51672e+06		1.82385	1.83918	1.88715	0.176393	0.561569	55.4	6.78217	1.97749e+06		Examined prox, mid, dist same animal	63 mm used as implantation wall thickness
28	3049	H		1.46619	44.5	10.4862	1.56998e+06		2.14727	2.16201	2.20165	0.199455	0.543514	55.4	4.15599	2.69749e+06		Examined prox, mid, dist same animal	63 mm used as implantation wall thickness
28	3049	L		1.38615	3.8	1.05969	1.48428e+06		1.69581	1.75124	1.79176	0.600298	0.451071	4	0.609197	1.2259e+06		Examined prox, mid, dist same animal	63 mm used as implantation wall thickness
28	3049	L		1.48795	3.8	0.856738	1.59328e+06		1.63268	1.72993	1.78162	1.02733	0.570233	4	0.682631	773231		Examined prox, mid, dist same animal	63 mm used as implantation wall thickness
28	3049	L		1.65141	3.8	0.626679	1.76832e+06		1.90624	1.98271	2.02499	0.93433	0.532263	4	0.428901	1.11664e+06		Examined prox, mid, dist same animal	63 mm used as implantation wall thickness
90	8002	H		1.73526	29	4.12223	1.8581e+06		2.71001	2.74547	2.83262	0.607762	1.52724	35	1.30612	1.52476e+06			63 mm used as implantation wall thickness
90	8002	L		1.74316	2.7	0.378598	1.86656e+06		2.09012	2.19626	2.27523	1.42928	1.10934	3.5	0.284695	795440		Examined prox, mid same animal	63 mm used as implantation wall thickness
90	8002	L		1.74316	2.7	0.378598	1.86656e+06		1.95679	2.03015	2.21853	0.918975	2.51436	3.5	0.346949	538056		Examined prox, mid same animal	63 mm used as implantation wall thickness
90	8003	H		2.81201	33	1.10227	3.01108e+06		2.78844	2.80682	2.90865	0.323102	1.82834	70	2.39794	1.59861e+06		Examined prox, mid same animal	63 mm used as implantation wall thickness
90	8003	H		2.81201	33	1.10227	3.01108e+06		2.72555	2.78382	2.87609	1.00841	1.64081	70	2.5678	1.2551e+06		Examined prox, mid same animal	63 mm used as implantation wall thickness
90	8003	L		1.90833	2.7	0.288555	2.04343e+06		2.81743	2.90173	2.96239	1.5146	1.11758	7	0.232468	1.34487e+06		Examined prox, mid same animal	63 mm used as implantation wall thickness
90	8003	L		1.90833	2.7	0.288555	2.04343e+06		2.81114	2.89271	2.97294	1.46169	1.4783	7	0.234033	1.20583e+06		Examined prox, mid same animal	63 mm used as implantation wall thickness
90	8004	H		1.8441	31	3.67141	1.97465e+06		4.08162	4.11283	4.2227	0.803502	2.87724	43	0.469677	1.98535e+06		Examined prox, mid same animal	63 mm used as implantation wall thickness
90	8004	H		1.8441	31	3.67141	1.97465e+06		4.07484	4.13097	4.216	1.44701	2.22976	43	0.472025	1.98105e+06		Examined prox, mid same animal	63 mm used as implantation wall thickness
90	8004	L		1.84655	3.6	0.424666	1.97727e+06		3.11706	3.18699	3.21615	1.38498	0.58657	2	0.049048	2.15579e+06		Examined prox, mid same animal	63 mm used as implantation wall thickness
90	8004	L		1.84655	3.6	0.424666	1.97727e+06		3.05618	3.12208	3.1954	1.27906	1.45507	2	0.0520378	1.5147e+06		Examined prox, mid same animal	63 mm used as implantation wall thickness
90	8005	H		1.37148	40	11.5166	1.46857e+06		1.75739	1.76226	1.83229	0.0538812	0.790731	94	12.8632	1.61666e+06		Examined prox, mid same animal	63 mm used as implantation wall thickness
90	8005	H		1.37148	40	11.5166	1.46857e+06		1.68534	1.6872	1.75745	0.0197886	0.760186	94	14.5846	1.6103e+06		Examined prox, mid same animal	63 mm used as implantation wall thickness
90	8005	L		1.42852	1.2	0.305737	1.52965e+06		1.68921	1.75491	1.8934	0.710955	1.58728	6.5	1.00159	591792		Examined prox, mid same animal	63 mm used as implantation wall thickness
90	8005	L		1.42852	1.2	0.305737	1.52965e+06		1.89655	1.89655	1.98121	0	1.03143	6.5	0.707701	1.54485e+06		Examined prox, mid same animal	63 mm used as implantation wall thickness
90	8006	H		1.61296	34	6.01781	1.72714e+06		2.93515	2.95797	3.05315	0.422461	1.79749	42	1.23363	1.71171e+06		Examined prox, mid, dist same animal	63 mm used as implantation wall thickness
90	8006	H		1.61296	34	6.01781	1.72714e+06		2.94825	2.97535	3.07186	0.504355	1.83348	42	1.21726	1.64271e+06		Examined prox, mid, dist same animal	63 mm used as implantation wall thickness
90	8006	H		1.61296	34	6.01781	1.72714e+06		3.00218	3.01297	3.09199	0.203867	1.51558	42	1.15283	2.28879e+06		Examined prox, mid, dist same animal	63 mm used as implantation wall thickness
90	8006	L		2.03104	6	0.531888	2.17483e+06		2.51742	2.64403	2.7865	2.05313	2.43058	10.6	0.493478	664846		Examined prox, mid same animal	63 mm used as implantation wall thickness
90	8006	L		2.03104	6	0.531888	2.17483e+06		2.66138	2.73508	2.83125	1.24948	1.68165	10.6	0.417648	1.09067e+06		Examined prox, mid same animal	63 mm used as implantation wall thickness
90	8007	H		1.46132	31	7.37828	1.56477e+06		2.45772	2.46705	2.54147	0.144259	1.17112	75	3.75224	2.01333e+06		Examined prox, mid same animal	63 mm used as implantation wall thickness
90	8007	H		1.46132	31	7.37828	1.56477e+06		2.46045	2.50548	2.58914	0.702528	1.33895	75	3.73976	1.32353e+06		Examined prox, mid same animal	63 mm used as implantation wall thickness
90	8007	L		1.59573	1.8	0.329018	1.7087e+06		1.60271	1.75162	1.86247	1.5692	1.25867	6.7	1.20876	449944		Examined prox, mid same animal	63 mm used as implantation wall thickness
90	8007	L		1.59573	1.8	0.329018	1.7087e+06		1.7615	1.86714	1.93281	1.20423	0.783972	6.7	0.910439	727400		Examined prox, mid same animal	63 mm used as implantation wall thickness
180	7019	H		2.37079	38	2.11803	2.53862e+06		2.33096	2.36524	2.42714	0.50576	0.932003	53	3.10813	1.66858e+06			63 mm used as implantation wall thickness
180	7019	L		1.72548	4.5	0.650592	1.84763e+06		3.30126	3.35939	3.43109	1.21632	1.52965	3.3	0.0681244	1.74905e+06			63 mm used as implantation wall thickness
180	7020	L		1.9666	0.5	0.0488257	2.10582e+06		2.73353	2.8038	2.91313	1.22232	1.96367	4.2	0.152723	1.06049e+06			63 mm used as implantation wall thickness
180	7021	H		1.55462	46	9.09312	1.66467e+06		2.71299	2.73054	2.80846	0.300046	1.3559	56	2.08291	1.95086e+06			63 mm used as implantation wall thickness
180	7021	L		1.85649	1.8	0.20894	1.98791e+06		2.27346	2.41226	2.47158	2.04328	0.910052	2.2	0.139056	807853			63 mm used as implantation wall thickness

## Sheet: Sorted list 
				Rabbit Geometry/Flow at Implantation					Rabbit Geometry/Flow at Harvest
				Radius (mm)	Flow rate	Shear Stress (dynes/cm^2)	Tension (dynes/cm^2)		Radius (mm)			Cross-sectional Area (mm)		Flow rate	Shear Stress (dynes/cm^2)	Tension (dynes/cm^2)		Comments
Time (days)	Rabbit #	VG type		Lumen	ml/min	Mean	Mean		Lumen	IEL	EEL	Intima	Media	ml/min	Mean	Mean
0.08	11021A	L		1.4544	2.3	0.555269	1.55859e+06		1.4544	1.4544	1.50918	0	0.51	2.3	0.555269	1.79116e+06			63 mm used as implantation wall thickness
0.08	11021B	L		1.4544	2.3	0.555269	1.55859e+06		1.4544	1.4544	1.50918	0	0.51	2.3	0.555269	1.79116e+06			63 mm used as implantation wall thickness
0.08	11031A	L		1.3536	4	1.19789	1.45057e+06		1.3536	1.3536	1.41904	0	0.57	4	1.19789	1.39544e+06			63 mm used as implantation wall thickness
0.08	11031B	L		1.3536	4	1.19789	1.45057e+06		1.3536	1.3536	1.43021	0	0.67	4	1.19789	1.19195e+06			63 mm used as implantation wall thickness
0.08	11035A	L		1.4325	4	1.01066	1.53512e+06		1.4325	1.4325	1.51564	0	0.77	4	1.01066	1.1624e+06			63 mm used as implantation wall thickness
0.08	11035B	L		1.4325	4	1.01066	1.53512e+06		1.4325	1.4325	1.51564	0	0.77	4	1.01066	1.1624e+06			63 mm used as implantation wall thickness
0.08	11046A	L		1.38	10	2.82611	1.47886e+06		1.38	1.38	1.44644	0	0.59	9	2.5435	1.40111e+06			63 mm used as implantation wall thickness
0.08	11046B	L		1.38	10	2.82611	1.47886e+06		1.38	1.38	1.43762	0	0.51	9	2.5435	1.61582e+06			63 mm used as implantation wall thickness
0.08	11060A	L		1.5312	4	0.827544	1.64089e+06		1.5312	1.5312	1.58433	0	0.52	4	0.827544	1.9443e+06			63 mm used as implantation wall thickness
0.08	11060B	L		1.5312	4	0.827544	1.64089e+06		1.5312	1.5312	1.58131	0	0.49	4	0.827544	2.06134e+06			63 mm used as implantation wall thickness
0.08	mean 0.08L	L		1.43034	4.86	1.28349	1.5328e+06		1.43034	1.43034	1.49486	0	0.591	4.66	1.22697	1.55171e+06
0.08	11021A	H		1.5024	26	5.69434	1.61003e+06		1.5024	1.5024	1.56873	0	0.64	26	5.69434	1.52794e+06			63 mm used as implantation wall thickness
0.08	11021B	H		1.5024	26	5.69434	1.61003e+06		1.5024	1.5024	1.56772	0	0.63	26	5.69434	1.55169e+06			63 mm used as implantation wall thickness
0.08	11031A	H		1.2288	38	15.2113	1.31683e+06		1.2288	1.2288	1.30053	0	0.57	38	15.2113	1.15562e+06			63 mm used as implantation wall thickness
0.08	11031B	H		1.2288	38	15.2113	1.31683e+06		1.2288	1.2288	1.3042	0	0.6	38	15.2113	1.09943e+06			63 mm used as implantation wall thickness
0.08	11035A	H		1.3975	56	15.2391	1.49761e+06		1.3975	1.3975	1.48153	0	0.76	56	15.2391	1.12199e+06			63 mm used as implantation wall thickness
0.08	11035B	H		1.3975	56	15.2391	1.49761e+06		1.3975	1.3975	1.48153	0	0.76	56	15.2391	1.12199e+06			63 mm used as implantation wall thickness
0.08	11046A	H		1.3248	32	10.2218	1.4197e+06		1.3248	1.3248	1.38126	0	0.48	44	14.0549	1.58289e+06			63 mm used as implantation wall thickness
0.08	11046B	H		1.3248	32	10.2218	1.4197e+06		1.3248	1.3248	1.38356	0	0.5	44	14.0549	1.52087e+06			63 mm used as implantation wall thickness
0.08	11060A	H		1.5384	49	9.99575	1.64861e+06		1.5384	1.5384	1.59429	0	0.55	49	9.99575	1.85706e+06			63 mm used as implantation wall thickness
0.08	11060B	H		1.5384	49	9.99575	1.64861e+06		1.5384	1.5384	1.59429	0	0.55	49	9.99575	1.85706e+06			63 mm used as implantation wall thickness
0.08	mean 0.08H	H		1.39838	40.2	11.2725	1.49855e+06		1.39838	1.39838	1.46576	0	0.604	42.6	12.0391	1.43965e+06
0.08	11033A	N		1.5625	61	11.8767	1.67443e+06		1.5084	1.5084	1.56637	0	0.56	61	13.201	1.75527e+06			63 mm used as implantation wall thickness
0.08	11033B	N		1.5625	61	11.8767	1.67443e+06		1.5084	1.5084	1.56637	0	0.56	61	13.201	1.75527e+06			63 mm used as implantation wall thickness
0.08	11033C	N		1.4545	27	6.51703	1.55869e+06		1.5084	1.5084	1.56739	0	0.57	27	5.84307	1.72505e+06			63 mm used as implantation wall thickness
0.08	11033D	N		1.4545	27	6.51703	1.55869e+06		1.5084	1.5084	1.56739	0	0.57	27	5.84307	1.72505e+06			63 mm used as implantation wall thickness
0.08	11045A	N		1.505	18	3.92184	1.61281e+06		1.44	1.44	1.49637	0	0.52	18	4.47726	1.72335e+06			63 mm used as implantation wall thickness
0.08	11045B	N		1.505	18	3.92184	1.61281e+06		1.44	1.44	1.49211	0	0.48	18	4.47726	1.86425e+06			63 mm used as implantation wall thickness
0.08	11045C	N		1.375	22	6.28552	1.4735e+06		1.44	1.44	1.48891	0	0.45	22	5.4722	1.98636e+06			63 mm used as implantation wall thickness
0.08	11045D	N		1.375	22	6.28552	1.4735e+06		1.44	1.44	1.48784	0	0.44	22	5.4722	2.03077e+06			63 mm used as implantation wall thickness
0.08	11054A	N		1.2385	20	7.81932	1.32722e+06		1.2468	1.2468	1.31755	0	0.57	26	9.96345	1.18878e+06			63 mm used as implantation wall thickness
0.08	11054B	N		1.2385	20	7.81932	1.32722e+06		1.2468	1.2468	1.30298	0	0.45	26	9.96345	1.49723e+06			63 mm used as implantation wall thickness
0.08	11054C	N		1.255	25	9.39368	1.3449e+06		1.2468	1.2468	1.31755	0	0.57	40	15.3284	1.18878e+06			63 mm used as implantation wall thickness
0.08	11054D	N		1.255	25	9.39368	1.3449e+06		1.2468	1.2468	1.30542	0	0.47	40	15.3284	1.43489e+06			63 mm used as implantation wall thickness
0.08	mean 0.08N	N		1.39842	28.8333	7.63569	1.49859e+06		1.3984	1.3984	1.45635	0	0.5175	32.3333	9.04756	1.65626e+06
1	11008A	L		1.301	3	1.01185	1.3942e+06		1.3104	1.3104	1.37326	0	0.53	5.3	1.74941	1.40624e+06			63 mm used as implantation wall thickness
1	11008B	L		1.301	3	1.01185	1.3942e+06		1.3104	1.3104	1.37674	0	0.56	5.3	1.74941	1.33263e+06			63 mm used as implantation wall thickness
1	11009A	L		1.425	0.4	0.10267	1.52708e+06		1.425	1.42723	1.47332	0.02	0.42	7.8	2.00206	1.98936e+06			63 mm used as implantation wall thickness
1	11009B	L		1.425	0.4	0.10267	1.52708e+06		1.425	1.42612	1.47764	0.01	0.47	7.8	2.00206	1.82629e+06			63 mm used as implantation wall thickness
1	11013A	L		1.2985	5.2	1.76402	1.39152e+06		1.38	1.38	1.43429	0	0.48	3.9	1.10218	1.71479e+06			63 mm used as implantation wall thickness
1	11013B	L		1.2985	5.2	1.76402	1.39152e+06		1.38	1.38	1.43096	0	0.45	3.9	1.10218	1.82694e+06			63 mm used as implantation wall thickness
1	11014A	L		1.649	7.2	1.19261	1.76713e+06		1.7036	1.70453	1.76689	0.01	0.68	7.2	1.08157	1.81599e+06			63 mm used as implantation wall thickness
1	11014B	L		1.649	7.2	1.19261	1.76713e+06		1.7036	1.70547	1.76147	0.02	0.61	7.2	1.08157	1.98583e+06			63 mm used as implantation wall thickness
1	11057A	L		1.3775	2	0.568306	1.47618e+06		1.4928	1.4928	1.54003	0	0.45	5	1.11633	2.13226e+06			63 mm used as implantation wall thickness
1	11057B	L		1.3775	2	0.568306	1.47618e+06		1.4928	1.4928	1.5421	0	0.47	2	0.446531	2.04292e+06			63 mm used as implantation wall thickness
1	mean 1L	L		1.4102	3.56	0.927891	1.51122e+06		1.46236	1.46297	1.51767	0.006	0.512	5.54	1.34333	1.80732e+06
1	11008A	H		1.3225	36	11.5596	1.41724e+06		1.4136	1.4136	1.4946	0	0.74	40.2	10.57	1.17739e+06			63 mm used as implantation wall thickness
1	11008B	H		1.3225	36	11.5596	1.41724e+06		1.4136	1.4136	1.49033	0	0.7	40.2	10.57	1.24285e+06			63 mm used as implantation wall thickness
1	11009A	H		1.375	19	5.42841	1.4735e+06		1.375	1.375	1.44278	0	0.6	35	9.9997	1.36855e+06			63 mm used as implantation wall thickness
1	11009B	H		1.375	19	5.42841	1.4735e+06		1.375	1.375	1.44278	0	0.6	35	9.9997	1.36855e+06			63 mm used as implantation wall thickness
1	11013A	H		1.3225	43	13.8073	1.41724e+06		1.3584	1.3584	1.41127	0	0.46	20.6	6.10395	1.73341e+06			63 mm used as implantation wall thickness
1	11013B	H		1.3225	43	13.8073	1.41724e+06		1.3584	1.3584	1.41689	0	0.51	20.6	6.10395	1.56664e+06			63 mm used as implantation wall thickness
1	11014A	H		1.675	87	13.75	1.79499e+06		1.7376	1.73852	1.80322	0.01	0.72	87	12.3168	1.78622e+06			63 mm used as implantation wall thickness
1	11014B	H		1.675	87	13.75	1.79499e+06		1.7376	1.73852	1.80058	0.01	0.69	87	12.3168	1.86138e+06			63 mm used as implantation wall thickness
1	11057A	H		1.2985	34	11.534	1.39152e+06		1.2624	1.2624	1.34185	0	0.65	34	12.5521	1.07194e+06			63 mm used as implantation wall thickness
1	11057B	H		1.2985	34	11.534	1.39152e+06		1.2624	1.2624	1.33709	0	0.61	34	12.5521	1.14014e+06			63 mm used as implantation wall thickness
1	mean 1H	H		1.3987	43.8	11.2159	1.4989e+06		1.4294	1.42958	1.49814	0.002	0.628	43.36	10.3085	1.43171e+06
1	11042A	N		1.3585	40	11.8497	1.45582e+06		1.4136	1.41473	1.47422	0.01	0.54	40	10.5174	1.57303e+06			63 mm used as implantation wall thickness
1	11042B	N		1.3585	40	11.8497	1.45582e+06		1.4136	1.4136	1.46882	0	0.5	40	10.5174	1.7271e+06			63 mm used as implantation wall thickness
1	11042C	N		1.4135	50	13.1495	1.51476e+06		1.4136	1.41473	1.47098	0.01	0.51	50	13.1467	1.66192e+06			63 mm used as implantation wall thickness
1	11042D	N		1.4135	50	13.1495	1.51476e+06		1.4136	1.4136	1.47314	0	0.54	50	13.1467	1.60156e+06			63 mm used as implantation wall thickness
1	11058A	N		1.337	32	9.94449	1.43278e+06		1.38	1.38115	1.46503	0.01	0.75	32	9.04356	1.09485e+06			63 mm used as implantation wall thickness
1	11058B	N		1.337	32	9.94449	1.43278e+06		1.38	1.38	1.46068	0	0.72	32	9.04356	1.15391e+06			63 mm used as implantation wall thickness
1	11058C	N		1.351	34	10.2409	1.44778e+06		1.38	1.38115	1.43983	0.01	0.52	33	9.32618	1.55607e+06			63 mm used as implantation wall thickness
1	11058D	N		1.351	34	10.2409	1.44778e+06		1.38	1.38	1.45194	0	0.64	33	9.32618	1.29415e+06			63 mm used as implantation wall thickness
1	11059A	N		1.308	42	13.9397	1.4017e+06		1.2348	1.2348	1.30132	0	0.53	42	16.5686	1.25226e+06			63 mm used as implantation wall thickness
1	11059B	N		1.308	42	13.9397	1.4017e+06		1.2348	1.2348	1.29642	0	0.49	42	16.5686	1.35187e+06			63 mm used as implantation wall thickness
1	11059C	N		1.1855	36	16.0481	1.27042e+06		1.2348	1.2348	1.29887	0	0.51	42	16.5686	1.30011e+06			63 mm used as implantation wall thickness
1	11059D	N		1.1855	36	16.0481	1.27042e+06		1.2348	1.2348	1.29396	0	0.47	42	16.5686	1.40802e+06			63 mm used as implantation wall thickness
1	mean 1N	N		1.32558	39	12.5287	1.42054e+06		1.3428	1.34318	1.40793	0.00333333	0.56	39.8333	12.5285	1.41457e+06
3	11007A	L		1.4185	10.2	2.65423	1.52012e+06		1.3824	1.3847	1.44983	0.02	0.58	7.8	2.19291	1.38298e+06			63 mm used as implantation wall thickness
3	11007B	L		1.4185	10.2	2.65423	1.52012e+06		1.3824	1.3847	1.44433	0.02	0.53	7.8	2.19291	1.50577e+06			63 mm used as implantation wall thickness
3	11024A	L		1.159	6.3	3.0055	1.24203e+06		1.1664	1.16776	1.24046	0.01	0.55	6.3	2.94866	1.06246e+06			63 mm used as implantation wall thickness
3	11024B	L		1.159	6.3	3.0055	1.24203e+06		1.1664	1.16776	1.24046	0.01	0.55	6.3	2.94866	1.06246e+06			63 mm used as implantation wall thickness
3	11032A	L		1.2	3	1.28945	1.28596e+06		1.2024	1.2024	1.2868	0	0.66	3	1.28174	961099			63 mm used as implantation wall thickness
3	11032B	L		1.2	3	1.28945	1.28596e+06		1.2024	1.2024	1.2868	0	0.66	3	1.28174	961099			63 mm used as implantation wall thickness
3	11044A	L		1.409	1	0.265518	1.50994e+06		1.4736	1.47468	1.53496	0.01	0.57	1	0.232107	1.62e+06			63 mm used as implantation wall thickness
3	11044B	L		1.409	1	0.265518	1.50994e+06		1.4736	1.47468	1.536	0.01	0.58	1	0.232107	1.59309e+06			63 mm used as implantation wall thickness
3	11049A	L		1.301	1	0.337283	1.3942e+06		1.4424	1.44461	1.5008	0.02	0.52	4	0.989988	1.66615e+06			63 mm used as implantation wall thickness
3	11049B	L		1.301	1	0.337283	1.3942e+06		1.4424	1.44681	1.50926	0.04	0.58	4	0.989988	1.45534e+06			63 mm used as implantation wall thickness
3	mean 3L	L		1.2975	4.3	1.5104	1.39045e+06		1.33344	1.33505	1.40297	0.014	0.578	4.42	1.52908	1.32705e+06
3	11007A	H		1.601	47	8.5065	1.71569e+06		1.6152	1.61815	1.67992	0.03	0.64	19	3.3489	1.68355e+06			63 mm used as implantation wall thickness
3	11007B	H		1.601	47	8.5065	1.71569e+06		1.6152	1.61815	1.67897	0.03	0.63	19	3.3489	1.70857e+06			63 mm used as implantation wall thickness
3	11024A	H		1.075	28.6	17.0989	1.15201e+06		1.2504	1.25167	1.31734	0.01	0.53	28.6	10.8654	1.26011e+06			63 mm used as implantation wall thickness
3	11024B	H		1.075	28.6	17.0989	1.15201e+06		1.2504	1.25167	1.31613	0.01	0.52	28.6	10.8654	1.28329e+06			63 mm used as implantation wall thickness
3	11032A	H		1.0775	42	24.9359	1.15469e+06		1.104	1.10688	1.20068	0.02	0.68	42	23.183	770345			63 mm used as implantation wall thickness
3	11032B	H		1.0775	42	24.9359	1.15469e+06		1.104	1.104	1.18869	0	0.61	42	23.183	879403			63 mm used as implantation wall thickness
3	11044A	H		1.2505	42	15.9524	1.34008e+06		1.3512	1.3512	1.41787	0	0.58	42	12.645	1.36719e+06			63 mm used as implantation wall thickness
3	11044B	H		1.2505	42	15.9524	1.34008e+06		1.3512	1.3512	1.42124	0	0.61	42	12.645	1.30153e+06			63 mm used as implantation wall thickness
3	11049A	H		1.3295	37	11.694	1.42474e+06		1.392	1.392	1.44804	0	0.5	62	17.0726	1.6757e+06			63 mm used as implantation wall thickness
3	11049B	H		1.3295	37	11.694	1.42474e+06		1.392	1.392	1.4579	0	0.59	62	17.0726	1.42502e+06			63 mm used as implantation wall thickness
3	mean 3H	H		1.2667	39.32	15.6375	1.35744e+06		1.34256	1.34369	1.41268	0.01	0.589	38.72	13.423	1.33547e+06
3	11041A	N		1.1855	24	10.6988	1.27042e+06		1.1748	1.1748	1.26734	0	0.71	24	10.9938	856406			63 mm used as implantation wall thickness
3	11041B	N		1.1855	24	10.6988	1.27042e+06		1.1748	1.1748	1.26734	0	0.71	24	10.9938	856406			63 mm used as implantation wall thickness
3	11041C	N		1.0895	26	14.932	1.16755e+06		1.1748	1.1748	1.26231	0	0.67	26	11.9099	905665			63 mm used as implantation wall thickness
3	11041D	N		1.0895	26	14.932	1.16755e+06		1.1748	1.1748	1.26231	0	0.67	26	11.9099	905665			63 mm used as implantation wall thickness
3	11048A	N		1.337	36	11.1876	1.43278e+06		1.5384	1.5384	1.6161	0	0.77	36	7.34381	1.33571e+06			63 mm used as implantation wall thickness
3	11048B	N		1.337	36	11.1876	1.43278e+06		1.5384	1.5384	1.60026	0	0.61	36	7.34381	1.6776e+06			63 mm used as implantation wall thickness
3	11048C	N		1.3895	31	8.58248	1.48904e+06		1.5384	1.5384	1.61018	0	0.71	31	6.32384	1.44587e+06			63 mm used as implantation wall thickness
3	11048D	N		1.3895	31	8.58248	1.48904e+06		1.5384	1.54047	1.60026	0.02	0.59	31	6.32384	1.6776e+06			63 mm used as implantation wall thickness
3	11055A	N		1.073	49	29.4594	1.14987e+06		1.1208	1.12364	1.20299	0.02	0.58	45	23.7386	919976			63 mm used as implantation wall thickness
3	11055B	N		1.073	49	29.4594	1.14987e+06		1.1208	1.1208	1.19901	0	0.57	45	23.7386	966739			63 mm used as implantation wall thickness
3	11055C	N		1.0055	49	35.7995	1.07753e+06		1.1208	1.1208	1.19901	0	0.57	41	21.6285	966739			63 mm used as implantation wall thickness
3	11055D	N		1.0055	49	35.7995	1.07753e+06		1.1208	1.1208	1.19502	0	0.54	41	21.6285	1.01869e+06			63 mm used as implantation wall thickness
3	mean 3N	N		1.18	35.8333	18.4433	1.26453e+06		1.278	1.27841	1.35684	0.00333333	0.641667	33.8333	13.6564	1.12776e+06
7	11016A	L		1.075	1.5	0.896794	1.15201e+06		1.2264	1.23416	1.40427	0.06	1.41	4	1.61061	465141			63 mm used as implantation wall thickness
7	11016B	L		1.075	1.5	0.896794	1.15201e+06		1.2264	1.2277	1.39517	0.01	1.38	4	1.61061	490211			63 mm used as implantation wall thickness
7	11022A	L		1.2745	4.6	1.65031	1.3658e+06		1.392	1.41581	1.5407	0.21	1.16	4.6	1.26668	631523			63 mm used as implantation wall thickness
7	11022B	L		1.2745	4.6	1.65031	1.3658e+06		1.392	1.42142	1.53137	0.26	1.02	4.6	1.26668	673778			63 mm used as implantation wall thickness
7	11029A	L		1.1065	15	8.22364	1.18577e+06		1.1544	1.15853	1.31307	0.03	1.2	15	7.24184	490803			63 mm used as implantation wall thickness
7	11029B	L		1.1065	15	8.22364	1.18577e+06		1.1544	1.15715	1.29353	0.02	1.05	15	7.24184	559726			63 mm used as implantation wall thickness
7	11036A	L		1.1255	3	1.56283	1.20613e+06		1.152	1.17931	1.32064	0.2	1.11	3	1.45744	460835			63 mm used as implantation wall thickness
7	11036B	L		1.1255	3	1.56283	1.20613e+06		1.152	1.16982	1.32905	0.13	1.25	3	1.45744	438947			63 mm used as implantation wall thickness
7	11056A	L		1.464	9	2.13033	1.56888e+06		1.4855	1.52775	1.61683	0.4	0.88	9	2.03916	763053			63 mm used as implantation wall thickness
7	11056B	L		1.464	9	2.13033	1.56888e+06		1.4855	1.51625	1.58602	0.29	0.68	9	2.03916	996915			63 mm used as implantation wall thickness
7	mean 7L	L		1.2091	6.62	2.89278	1.29572e+06		1.28206	1.30079	1.43307	0.161	1.114	7.12	2.72315	597093
7	11016A	H		1.152	21.4	10.3964	1.23452e+06		1.1928	1.1968	1.35403	0.03	1.26	60.5	26.4776	499092			63 mm used as implantation wall thickness
7	11016B	H		1.152	21.4	10.3964	1.23452e+06		1.1928	1.19413	1.31103	0.01	0.92	60.5	26.4776	680602			63 mm used as implantation wall thickness
7	11019A	H		1.1785	30	13.6132	1.26292e+06		1.2504	1.2504	1.35075	0	0.82	36	13.6767	840627			63 mm used as implantation wall thickness
7	11019B	H		1.1785	30	13.6132	1.26292e+06		1.2504	1.2504	1.3578	0	0.88	36	13.6767	785435			63 mm used as implantation wall thickness
7	11022A	H		1.236	30.9	12.1543	1.32454e+06		1.296	1.3009	1.41461	0.04	0.97	30.9	10.5432	737146			63 mm used as implantation wall thickness
7	11022B	H		1.236	30.9	12.1543	1.32454e+06		1.296	1.3009	1.43027	0.04	1.11	30.9	10.5432	651148			63 mm used as implantation wall thickness
7	11029A	H		1.169	49	22.7814	1.25274e+06		1.3512	1.3512	1.48691	0	1.21	49	14.7524	671687			63 mm used as implantation wall thickness
7	11029B	H		1.169	49	22.7814	1.25274e+06		1.3512	1.3512	1.48584	0	1.2	49	14.7524	677028			63 mm used as implantation wall thickness
7	11036A	H		1.092	42	23.9557	1.17023e+06		1.224	1.22789	1.42581	0.03	1.65	42	17.0111	409157			63 mm used as implantation wall thickness
7	11036B	H		1.092	42	23.9557	1.17023e+06		1.224	1.2253	1.42804	0.01	1.69	42	17.0111	404684			63 mm used as implantation wall thickness
7	11056A	H		1.4135	35	9.20466	1.51476e+06		1.4256	1.42783	1.52381	0.02	0.89	35	8.97226	979253			63 mm used as implantation wall thickness
7	11056B	H		1.4135	35	9.20466	1.51476e+06		1.4256	1.42895	1.51858	0.03	0.83	35	8.97226	1.03435e+06			63 mm used as implantation wall thickness
7	mean 7H	H		1.20683	34.7167	15.3509	1.29329e+06		1.29	1.29216	1.42396	0.0175	1.11917	42.2333	15.2389	697517
7	11028A	N		1.1065	22	12.0613	1.18577e+06		1.2132	1.21582	1.34627	0.02	1.05	22	9.15066	615038			63 mm used as implantation wall thickness
7	11028B	N		1.1065	22	12.0613	1.18577e+06		1.2132	1.21451	1.3439	0.01	1.04	22	9.15066	626174			63 mm used as implantation wall thickness
7	11028C	N		1.26	29	10.7675	1.35026e+06		1.2132	1.2132	1.32482	0	0.89	29	12.0622	733231			63 mm used as implantation wall thickness
7	11028D	N		1.26	29	10.7675	1.35026e+06		1.2132	1.2132	1.31154	0	0.78	29	12.0622	832258			63 mm used as implantation wall thickness
7	11051A	N		1.32	34	10.9795	1.41456e+06		1.4088	1.41444	1.52802	0.05	1.05	42	11.1565	797146			63 mm used as implantation wall thickness
7	11051B	N		1.32	34	10.9795	1.41456e+06		1.4088	1.41781	1.55385	0.08	1.27	42	11.1565	655237			63 mm used as implantation wall thickness
7	11051C	N		1.2985	28	9.49859	1.39152e+06		1.4088	1.41556	1.54563	0.06	1.21	36	9.56272	694581			63 mm used as implantation wall thickness
7	11051D	N		1.2985	28	9.49859	1.39152e+06		1.4088	1.41556	1.49539	0.06	0.73	36	9.56272	1.09762e+06			63 mm used as implantation wall thickness
7	11052A	N		1.368	38	11.0243	1.466e+06		1.464	1.46617	1.57906	0.02	1.08	49	11.5984	858346			63 mm used as implantation wall thickness
7	11052B	N		1.368	38	11.0243	1.466e+06		1.464	1.46834	1.60704	0.04	1.34	49	11.5984	690479			63 mm used as implantation wall thickness
7	11052C	N		1.38	38	10.7392	1.47886e+06		1.464	1.464	1.55468	0	0.86	45	10.6516	1.08909e+06			63 mm used as implantation wall thickness
7	11052D	N		1.38	38	10.7392	1.47886e+06		1.464	1.464	1.55877	0	0.9	45	10.6516	1.0421e+06			63 mm used as implantation wall thickness
7	mean 7N	N		1.28883	31.5	10.8451	1.38116e+06		1.362	1.36522	1.47908	0.0283333	1.01667	37.1667	10.697	810941
14	11011A	L		0.9775	2.6	2.06752	1.04752e+06		1.1856	1.24454	1.36762	0.45	1.01	2.6	1.15874	439417			63 mm used as implantation wall thickness
14	11011B	L		0.9775	2.6	2.06752	1.04752e+06		1.1856	1.23813	1.36645	0.4	1.05	2.6	1.15874	442246			63 mm used as implantation wall thickness
14	11012A	L		1.973	4.9	0.473851	2.11434e+06		2.2512	2.29669	2.39374	0.65	1.43	4.9	0.318993	1.06545e+06			63 mm used as implantation wall thickness
14	11012B	L		1.973	4.9	0.473851	2.11434e+06		2.2512	2.30775	2.42282	0.81	1.71	4.9	0.318993	884927			63 mm used as implantation wall thickness
14	11026A	L		1.495	2	0.444563	1.6021e+06		1.5024	1.61078	1.77529	1.06	1.75	3	0.657039	371407			63 mm used as implantation wall thickness
14	11026B	L		1.495	2	0.444563	1.6021e+06		1.5024	1.60682	1.71046	1.02	1.08	3	0.657039	487148			63 mm used as implantation wall thickness
14	11030A	L		1.171	3	1.38764	1.25489e+06		1.152	1.23598	1.36217	0.63	1.03	3	1.45744	369779			63 mm used as implantation wall thickness
14	11030B	L		1.171	3	1.38764	1.25489e+06		1.152	1.2152	1.33502	0.47	0.96	3	1.45744	424619			63 mm used as implantation wall thickness
14	11047A	L		1.0945	9	5.09826	1.17291e+06		1.152	1.20203	1.31581	0.37	0.9	12	5.82976	474421			63 mm used as implantation wall thickness
14	11047B	L		1.0945	9	5.09826	1.17291e+06		1.152	1.20732	1.31943	0.41	0.89	12	5.82976	464153			63 mm used as implantation wall thickness
14	mean 14L	L		1.3422	4.3	1.89437	1.43835e+06		1.44864	1.51653	1.63688	0.627	1.181	5.1	1.88439	542357
14	11011A	H		0.984	17	13.2523	1.05449e+06		1.2168	1.21811	1.34479	0.01	1.02	17	7.00839	641350			63 mm used as implantation wall thickness
14	11011B	H		0.984	17	13.2523	1.05449e+06		1.2168	1.21811	1.3341	0.01	0.93	17	7.00839	699822			63 mm used as implantation wall thickness
14	11012A	H		1.781	27.5	3.6155	1.90858e+06		1.9512	1.97068	2.0576	0.24	1.1	27.5	2.7495	1.23713e+06			63 mm used as implantation wall thickness
14	11012B	H		1.781	27.5	3.6155	1.90858e+06		1.9512	1.97149	2.05218	0.25	1.02	27.5	2.7495	1.30355e+06			63 mm used as implantation wall thickness
14	11026A	H		1.5085	34	7.35648	1.61656e+06		1.5384	1.55384	1.66174	0.15	1.09	38	7.7518	841434			63 mm used as implantation wall thickness
14	11026B	H		1.5085	34	7.35648	1.61656e+06		1.5384	1.54253	1.60919	0.04	0.66	38	7.7518	1.46606e+06			63 mm used as implantation wall thickness
14	11030A	H		1.08	34	20.0463	1.15737e+06		1.188	1.188	1.34508	0	1.25	28	12.4033	510221			63 mm used as implantation wall thickness
14	11030B	H		1.08	34	20.0463	1.15737e+06		1.188	1.188	1.31637	0	1.01	28	12.4033	624306			63 mm used as implantation wall thickness
14	11047A	H		1.104	42	23.183	1.18309e+06		1.248	1.25055	1.36378	0.02	0.93	64	24.4547	727162			63 mm used as implantation wall thickness
14	11047B	H		1.104	42	23.183	1.18309e+06		1.248	1.248	1.36844	0	0.99	64	24.4547	699027			63 mm used as implantation wall thickness
14	mean 14H	H		1.2915	30.9	13.4907	1.38402e+06		1.42848	1.43493	1.54533	0.072	1	34.9	10.8735	875006
14	11037A	N		1.128	21	10.8672	1.20881e+06		1.4772	1.51444	1.63764	0.35	1.22	23	5.29952	621125			63 mm used as implantation wall thickness
14	11037B	N		1.128	21	10.8672	1.20881e+06		1.4772	1.51339	1.63861	0.34	1.24	23	5.29952	617386			63 mm used as implantation wall thickness
14	11037C	N		1.344	17	5.20089	1.44028e+06		1.4772	1.49753	1.62005	0.19	1.2	31	7.14284	697597			63 mm used as implantation wall thickness
14	11037D	N		1.344	17	5.20089	1.44028e+06		1.4772	1.49327	1.5963	0.15	1	31	7.14284	836716			63 mm used as implantation wall thickness
14	11043A	N		1.164	26	12.2445	1.24738e+06		1.32	1.32	1.52163	0	1.8	32	10.3337	441644			63 mm used as implantation wall thickness
14	11043B	N		1.164	26	12.2445	1.24738e+06		1.32	1.32	1.43441	0	0.99	32	10.3337	778342			63 mm used as implantation wall thickness
14	11043C	N		1.1785	20	9.07545	1.26292e+06		1.32	1.33081	1.47705	0.09	1.29	37	11.9483	567020			63 mm used as implantation wall thickness
14	11043D	N		1.1785	20	9.07545	1.26292e+06		1.32	1.32961	1.45643	0.08	1.11	37	11.9483	652705			63 mm used as implantation wall thickness
14	11050A	N		1.123	52	27.2704	1.20345e+06		1.1676	1.19455	1.37191	0.2	1.43	24	11.1984	385531			63 mm used as implantation wall thickness
14	11050B	N		1.123	52	27.2704	1.20345e+06		1.1676	1.20252	1.35087	0.26	1.19	24	11.1984	429799			63 mm used as implantation wall thickness
14	11050C	N		0.984	35	27.2841	1.05449e+06		1.1676	1.19588	1.29922	0.21	0.81	31	14.4646	598459			63 mm used as implantation wall thickness
14	11050D	N		0.984	35	27.2841	1.05449e+06		1.1676	1.20384	1.3102	0.27	0.84	31	14.4646	552383			63 mm used as implantation wall thickness
14	mean 14N	N		1.15358	28.5	15.3238	1.23622e+06		1.3216	1.34299	1.47619	0.178333	1.17667	29.6667	10.0646	598226
28	11015A	L		1.1545	0.3	0.144799	1.2372e+06		1.3848	1.48142	1.56399	0.87	0.79	15	4.19524	521346			63 mm used as implantation wall thickness
28	11015B	L		1.1545	0.3	0.144799	1.2372e+06		1.3848	1.47172	1.56297	0.78	0.87	15	4.19524	524325			63 mm used as implantation wall thickness
28	11017A	L		1.238	0.5	0.19572	1.32669e+06		1.69303	1.80408	1.9401	1.22	1.6	2	0.306099	462275			63 mm used as implantation wall thickness
28	11017B	L		1.238	0.5	0.19572	1.32669e+06		1.69303	1.81726	1.92941	1.37	1.32	2	0.306099	483189			63 mm used as implantation wall thickness
28	11018A	L		1.1065	2.8	1.53508	1.18577e+06		1.3008	1.41564	1.59834	0.98	1.73	2	0.674878	294927			63 mm used as implantation wall thickness
28	11018B	L		1.1065	2.8	1.53508	1.18577e+06		1.3008	1.40435	1.55596	0.88	1.41	2	0.674878	343916			63 mm used as implantation wall thickness
28	11020A	L		1.4185	1.7	0.442372	1.52012e+06		1.7184	1.84782	1.9517	1.45	1.24	1.7	0.24883	496883			63 mm used as implantation wall thickness
28	11020B	L		1.4185	1.7	0.442372	1.52012e+06		1.7184	1.84265	1.93203	1.39	1.06	1.7	0.24883	542633			63 mm used as implantation wall thickness
28	11023A	L		1.189	6	2.65114	1.27418e+06		1.524	1.57838	1.67713	0.53	1.01	6	1.25899	671384			63 mm used as implantation wall thickness
28	11023B	L		1.189	6	2.65114	1.27418e+06		1.524	1.57636	1.71095	0.51	1.39	6	1.25899	549924			63 mm used as implantation wall thickness
28	11040A	L		1.3225	1	0.3211	1.41724e+06		1.5624	1.70185	1.81849	1.43	1.29	1	0.194738	411583			63 mm used as implantation wall thickness
28	11040B	L		1.3225	1	0.3211	1.41724e+06		1.5624	1.67355	1.78848	1.13	1.25	1	0.194738	466206			63 mm used as implantation wall thickness
28	mean 28L	L		1.23817	2.05	0.881702	1.32686e+06		1.53057	1.63459	1.75246	1.045	1.24667	4.61667	1.14646	480716
28	11015A	H		1.099	16.3	9.12056	1.17773e+06		1.4088	1.45875	1.56507	0.45	1.01	35	9.29709	608166			63 mm used as implantation wall thickness
28	11015B	H		1.099	16.3	9.12056	1.17773e+06		1.4088	1.45	1.55794	0.37	1.02	35	9.29709	637261			63 mm used as implantation wall thickness
28	11017A	H		1.2775	40	14.2496	1.36902e+06		1.71506	1.7527	1.84817	0.41	1.08	20	2.94454	869241			63 mm used as implantation wall thickness
28	11017B	H		1.2775	40	14.2496	1.36902e+06		1.71506	1.76175	1.85333	0.51	1.04	20	2.94454	836803			63 mm used as implantation wall thickness
28	11018A	H		1.241	37	14.3785	1.3299e+06		1.4496	1.46054	1.58492	0.1	1.19	43	10.4846	722689			63 mm used as implantation wall thickness
28	11018B	H		1.241	37	14.3785	1.3299e+06		1.4496	1.46163	1.55347	0.11	0.87	43	10.4846	941438			63 mm used as implantation wall thickness
28	11020A	H		1.399	31.2	8.46308	1.49922e+06		1.7472	1.7966	1.90996	0.55	1.32	31.2	4.34464	724183			63 mm used as implantation wall thickness
28	11020B	H		1.399	31.2	8.46308	1.49922e+06		1.7472	1.79217	1.87548	0.5	0.96	31.2	4.34464	918806			63 mm used as implantation wall thickness
28	11023A	H		1.2695	54	19.603	1.36044e+06		1.47744	1.49564	1.60448	0.17	1.06	53.9	12.4133	784566			63 mm used as implantation wall thickness
28	11023B	H		1.2695	54	19.603	1.36044e+06		1.47744	1.50941	1.63299	0.3	1.22	53.9	12.4133	640752			63 mm used as implantation wall thickness
28	11040A	H		1.3775	51	14.4918	1.47618e+06		1.548	1.61345	1.71204	0.65	1.03	50	10.0112	636630			63 mm used as implantation wall thickness
28	11040B	H		1.3775	51	14.4918	1.47618e+06		1.548	1.58257	1.67063	0.34	0.9	50	10.0112	851577			63 mm used as implantation wall thickness
28	mean 28H	H		1.27725	38.25	13.3844	1.36875e+06		1.55768	1.5946	1.69737	0.371667	1.05833	38.85	8.24921	764343
28	11027A	N		1.3945	33	9.03827	1.4944e+06		1.6632	1.70105	1.83777	0.4	1.52	33	5.3273	642739			63 mm used as implantation wall thickness
28	11027B	N		1.3945	33	9.03827	1.4944e+06		1.6632	1.69072	1.79306	0.29	1.12	33	5.3273	864042			63 mm used as implantation wall thickness
28	11027C	N		1.507	33	7.16145	1.61496e+06		1.6632	1.67939	1.80984	0.17	1.43	33	5.3273	765135			63 mm used as implantation wall thickness
28	11027D	N		1.507	33	7.16145	1.61496e+06		1.6632	1.67559	1.79128	0.13	1.26	33	5.3273	876024			63 mm used as implantation wall thickness
28	11034A	N		1.5145	44	9.40745	1.62299e+06		1.6884	1.72292	1.85547	0.37	1.49	40	6.1725	681778			63 mm used as implantation wall thickness
28	11034B	N		1.5145	44	9.40745	1.62299e+06		1.6884	1.71087	1.81295	0.24	1.13	40	6.1725	914520			63 mm used as implantation wall thickness
28	11034C	N		1.483	50	11.3861	1.58924e+06		1.6884	1.72477	1.82258	0.39	1.09	43	6.63543	848878			63 mm used as implantation wall thickness
28	11034D	N		1.483	50	11.3861	1.58924e+06		1.6884	1.73397	1.80767	0.49	0.82	43	6.63543	954966			63 mm used as implantation wall thickness
28	mean 28N	N		1.47475	40	9.24831	1.5804e+06		1.6758	1.70491	1.81633	0.31	1.2325	37.25	5.86563	818510
	Examined prox, mid, dist same animal
	Examined prox, mid, dist same animal
	Examined prox, mid, dist same animal
	Examined prox, mid, dist same animal
	Examined prox, mid, dist same animal
	Examined prox, mid, dist same animal
	Examined prox, mid, dist same animal
	Examined prox, mid, dist same animal
	Examined prox, mid, dist same animal
	Examined prox, mid, dist same animal
	Examined prox, mid, dist same animal
	Examined prox, mid, dist same animal
	Examined prox, mid, dist same animal
	Examined prox, mid, dist same animal
	Examined prox, mid, dist same animal
	Examined prox, mid, dist same animal
	Examined prox, mid, dist same animal
	Examined prox, mid, dist same animal
	Examined prox, mid, dist same animal
	Examined prox, mid, dist same animal
	Examined prox, mid, dist same animal
	Examined prox, mid, dist same animal
	Examined prox, mid, dist same animal
	Examined prox, mid, dist same animal
	Examined prox, mid, dist same animal
	Examined prox, mid, dist same animal
	Examined prox, mid, dist same animal
	Examined prox, mid, dist same animal
	Examined prox, mid, dist same animal
	Examined prox, mid, dist same animal
	Examined prox, mid, dist same animal
	Examined prox, mid, dist same animal
	Examined prox, mid, dist same animal
	Examined prox, mid, dist same animal
	Examined prox, mid, dist same animal
	Examined prox, mid, dist same animal
	Examined prox, mid, dist same animal
	Examined prox, mid, dist same animal
	Examined prox, mid, dist same animal
	Examined prox, mid, dist same animal
	Examined prox, mid, dist same animal
	Examined prox, mid, dist same animal
	Examined prox, mid, dist same animal
	Examined prox, mid, dist same animal
	Examined prox, mid, dist same animal
	Examined prox, mid, dist same animal
	Examined prox, mid, dist same animal
	Examined prox, mid, dist same animal
	Examined prox, mid, dist same animal
	Examined prox, mid, dist same animal
	Examined prox, mid, dist same animal
	Examined prox, mid, dist same animal
	Examined prox, mid, dist same animal
	Examined prox, mid, dist same animal
	Examined prox, mid, dist same animal
	Examined prox, mid, dist same animal
	Examined prox, mid, dist same animal
	Examined prox, mid, dist same animal
	Examined prox, mid, dist same animal
	Examined prox, mid, dist same animal
	Examined prox, mid, dist same animal
	Examined prox, mid same animal
	Examined prox, mid same animal
	Examined prox, mid same animal
	Examined prox, mid same animal
	Examined prox, mid same animal
	Examined prox, mid same animal
	Examined prox, mid same animal
	Examined prox, mid same animal
	Examined prox, mid same animal
	Examined prox, mid same animal
	Examined prox, mid same animal
	Examined prox, mid same animal
	Examined prox, mid same animal
	Examined prox, mid same animal
	Examined prox, mid, dist same animal
	Examined prox, mid, dist same animal
	Examined prox, mid, dist same animal
	Examined prox, mid same animal
	Examined prox, mid same animal
	Examined prox, mid same animal
	Examined prox, mid same animal
	Examined prox, mid same animal
	Examined prox, mid same animal

## Sheet: Final tables
Intimal area/shear stress as function of time					Lumen Radius (pre/post harvesting)
High flow					High flow
time(days)	Intimal area(mm)	flow rate(ml/min)	shear stress(dynes/cm^2)		time(days)	Pre	Post
0.08	0	42.6	12.0391		0.08	1.39838	1.39838
1	0.002	43.36	10.3085		1	1.3987	1.4294
3	0.01	38.72	13.423		3	1.2667	1.34256
7	0.0175	42.2333	15.2389		7	1.20683	1.29
14	0.072	34.9	10.8735		14	1.2915	1.42848
28	0.371667	38.85	8.24921		28	1.27725	1.55768
Low flow					Low flow
time(days)	Intimal area(mm)	flow rate(ml/min)	shear stress(dynes/cm^2)		time(days)	Pre	Post
0.08	0	4.66	1.22697		0.08	1.43034	1.43034
1	0.006	5.54	1.34333		1	1.4102	1.46236
3	0.014	4.42	1.52908		3	1.2975	1.33344
7	0.161	7.12	2.72315		7	1.2091	1.28206
14	0.627	5.1	1.88439		14	1.3422	1.44864
28	1.045	4.61667	1.14646		28	1.23817	1.53057
Normal flow					Normal flow
time(days)	Intimal area(mm)	flow rate(ml/min)	shear stress(dynes/cm^2)		time(days)	Pre	Post
0.08	0	32.3333	9.04756		0.08	1.39842	1.3984
1	0.00333333	39.8333	12.5285		1	1.32558	1.3428
3	0.00333333	33.8333	13.6564		3	1.18	1.278
7	0.0283333	37.1667	10.697		7	1.28883	1.362
14	0.178333	29.6667	10.0646		14	1.15358	1.3216
28	0.31	37.25	5.86563		28	1.47475	1.6758
