# Supplementary material for: Linking gene dynamics to vascular hyperplasia – Toward a predictive model of vein graft adaptation
Source: PLoS One. 2017 Nov 30;12(11):e0187606. doi: 10.1371/journal.pone.0187606 (PMC5708843; doi:10.1371/journal.pone.0187606)
Supplement: S3 Data — The temporal dynamic of the cellular events is reported in the correspondent Excel sheet. Each event is tracked at 0, 0.08 hours and 1,3,7,14,28 days through different biological measures and under low, high, and intermediate shear stress conditions: i) Proliferation Rate and ii) Apoptosis Rate is evaluated by measuring the mitotic/apoptotic density in cells/mm2; iii) Matrix Growth Rate is evaluated by measuring the Matrix Area Change Rate in mm2/day; iv) EEL Growth Rate (cellular movement) is evaluated by measuring the EEL Area Rate of Change in mm2/day. (XLS) [file pone.0187606.s013.xls]

## Sheet: Proliferation Rate
	Proliferation Density (cells/mm2)
	Intima/Media
	Low Flow	SEM	High Flow	SEM	Intermediate Flow	SEM
0	0		0		0
0.08	1.96954	1.25607	1.57145	1.03115	0	0.00666667
1	29.9903	10.6016	14.6171	5.91318	17.4494	3.14597
3	77.5996	12.236	56.6221	12.0174	79.0107	18.0424
7	42.8646	6.85575	108.437	30.2266	54.0939	7.05472
14	23.7496	7.64174	35.0029	5.51183	33.6511	4.1914
28	11.0253	2.36139	7.64862	2.32355	11.0254	3.19963

## Sheet: Apoptosis Rate
	Apoptosis Density (cells/mm2)
	Intima/Media
	Low Flow	SEM	High Flow	SEM
0	0		0
1	152.579	85.2669	263.991	257.964
3	780.206	583.175	25.9437	25.9437
7	33.8635	12.8805	19.7317	7.5179
14	1.79292	1.1001	0	0
28	12.335	7.87405	49.7155	40.858

## Sheet: Matrix Growth Rate
	Matrix Area Change Rate (mm2/day)
	Intima/Media
	Low Flow	SEM	High Flow	SEM
0	0		0
1	0.00488	0.00123007	0.0024	0.0006
3	0.01354	0.000840661	0.00298	0.000895892
7	0.04407	0.00403014	0.00348833	0.0005774
14	0.05219	0.00563561	0.011558	0.00214264
28	0.0289667	0.006656	0.0202	0.00340345

## Sheet: EEL Growth Rate (movement)
	EEL Area Rate of Change (mm2/day)
	Intima/Media
	Low Flow	SEM	High Flow	SEM
0	0		0
0.08	0.04958	0.041182	0.07038	0.0799868
1	-0.00221	0.0526981	0.02129	0.062513
3	-0.07128	0.0196748	-0.05513	0.0268376
7	0.03082	0.00832844	0.0161	0.00448211
14	0.0445	0.0199079	0.03057	0.0130844
28	0.0165167	0.00664432	0.0217333	0.0056712
